# Supplementary material for: Census-based rapid and accurate metagenome taxonomic profiling
Source: BMC Genomics. 2014 Oct 21;15(1):918. doi: 10.1186/1471-2164-15-918 (PMC4218995; doi:10.1186/1471-2164-15-918)
Supplement: Supplementary file 3 — Additional file 3: R code used to calculate the power results (censuscope.R). (ZIP 670 bytes) [file 12864_2013_6618_MOESM3_ESM.zip]

Archive with 1 entries (1 files):
- 1629839766107939_add1.r
