# Supplementary material for: Census-based rapid and accurate metagenome taxonomic profiling
Source: BMC Genomics. 2014 Oct 21;15(1):918. doi: 10.1186/1471-2164-15-918 (PMC4218995; doi:10.1186/1471-2164-15-918)
Supplement: Supplementary file 3 — Additional file 3: R code used to calculate the power results (censuscope.R). (ZIP 670 bytes) [file 12864_2013_6618_MOESM3_ESM.zip › 1629839766107939_add1.r]

sim=100000   # number of simulated samples


x=c(1,10,50,100,250,500, 1000) # number of subsamples
y=c(25,50,100,250,500,1000)	# dataset size
#p=c(0.0001,0.001,0.005,0.01,0.05,0.1) #success probability
p=0.1  #success probability
cut=0.6  # censuscope cutoff

pow=matrix(0, length(x),length(y))
nsams= matrix(0, length(x),length(y))
error= matrix(0, length(x),length(y))
up = matrix(0, length(x),length(y))
low= matrix(0, length(x),length(y))
est= matrix(0, length(x),length(y))

for (i in 1:length(x)){
	for (j in 1:length(y)){
		sams=matrix(rbinom(x[i]*sim, y[j], p),sim,x[i])
		pow[i,j] = mean(apply(sams>0,1,mean)>=cut)
		est[i,j] = mean(sams/y[j]) 
		error[i,j] = mean(abs(apply(sams/y[j],1,mean)-p))
		up[i,j]=mean(apply(sams/y[j],1,quantile,.95))
		low[i,j]=mean(apply(sams/y[j],1,quantile,.05))
		nsams[i,j] = x[i]*y[j]
	}
}

colnames(est)=colnames(pow)=colnames(nsams)=colnames(up)=colnames(low)=colnames(error)=y
rownames(est)=rownames(pow)=rownames(nsams)=rownames(low)=rownames(up)=rownames(error)=x

nsams
100*pow
est
error/p
up
low
(up-low)/2

##  50-100, 25-100

x=c(1,10,25,50,100,250,500,1000) # number of subsamples
y=c(100,250,500,1000) # dataset size
#p=c(0.0001,0.001,0.005,0.01,0.05,0.1)
p=0.01 #success probability

pow=matrix(0, length(x),length(y))
nsams= matrix(0, length(x),length(y))
error= matrix(0, length(x),length(y))
up = matrix(0, length(x),length(y))
low= matrix(0, length(x),length(y))
est= matrix(0, length(x),length(y))

for (i in 1:length(x)){
	for (j in 1:length(y)){
		sams=matrix(rbinom(x[i]*sim, y[j], p),sim,x[i])
		pow[i,j] = mean(apply(sams>0,1,mean)>=cut)
		est[i,j] = mean(sams/y[j]) 
		error[i,j] = mean(abs(apply(sams/y[j],1,mean)-p))
		up[i,j]=mean(apply(sams/y[j],1,quantile,.95))
		low[i,j]=mean(apply(sams/y[j],1,quantile,.05))
		nsams[i,j] = x[i]*y[j]
	}
}

colnames(est)=colnames(pow)=colnames(nsams)=colnames(up)=colnames(low)=colnames(error)=y
rownames(est)=rownames(pow)=rownames(nsams)=rownames(low)=rownames(up)=rownames(error)=x

nsams
100*pow
est
error/p
up
low
(up-low)/2


x=c(1,10,25,50,100,250,500, 1000, 10000) # number of subsamples
y=c(100,250,500,1000,2500,10000) # dataset size
#p=c(0.0001,0.001,0.005,0.01,0.05,0.1)
p=0.001 #success probability

pow=matrix(0, length(x),length(y))
nsams= matrix(0, length(x),length(y))
error= matrix(0, length(x),length(y))
up = matrix(0, length(x),length(y))
low= matrix(0, length(x),length(y))
est= matrix(0, length(x),length(y))

for (i in 1:length(x)){
	for (j in 1:length(y)){
		sams=matrix(rbinom(x[i]*sim, y[j], p),sim,x[i])
		pow[i,j] = mean(apply(sams>0,1,mean)>=cut)
		est[i,j] = mean(sams/y[j]) 
		error[i,j] = mean(abs(apply(sams/y[j],1,mean)-p))
		up[i,j]=mean(apply(sams/y[j],1,quantile,.95))
		low[i,j]=mean(apply(sams/y[j],1,quantile,.05))
		nsams[i,j] = x[i]*y[j]
	}
}

colnames(est)=colnames(pow)=colnames(nsams)=colnames(up)=colnames(low)=colnames(error)=y
rownames(est)=rownames(pow)=rownames(nsams)=rownames(low)=rownames(up)=rownames(error)=x

nsams
100*pow
est
error/p
up
low
(up-low)/2

#50-100 2500
