# Supplementary material for: Census-based rapid and accurate metagenome taxonomic profiling
Source: BMC Genomics. 2014 Oct 21;15(1):918. doi: 10.1186/1471-2164-15-918 (PMC4218995; doi:10.1186/1471-2164-15-918)
Supplement: Supplementary file 4 — Additional file 4: Table S2: Genomic neighbors calculated based on 75 CMT threshold obtained from Representative Genome and Representative Proteome. (XLSX 782 KB) [file 12864_2013_6618_MOESM4_ESM.xlsx]

## Sheet: readme
file format:
>rp_taxon_id organism_code name taxon_group_id score(PPS:IsRefP,#PMID,#PDB,#SP,#Entry) C(CUTOFF) RefP
tax_id organism_code name taxon_group_id score(PPS:IsRefP,#PMID,#PDB,#SP,#Entry) X_to_rp(X) RefP
...
terms are separated by a tab; the line with '>' sign is the representative genome; genome clusters are seperated by empty line
genome clusters are calculated at different theresholds (75, 55, 35, 15)
Example:
>246196 MYCS2 Mycobacterium smegmatis (strain ATCC 700084 / mc(2)155) Bac/ActnBac 11112.56779(PPS:1,36,101,396,6601) 35(CUTOFF) RefP
216594 MYCMM Mycobacterium marinum (strain ATCC BAA-535 / M) Bac/ActnBac 1111.38755(PPS:0,3,12,316,5418) 36.51304(X)
1770 MYCPA Mycobacterium paratuberculosis Bac/ActnBac 1111.81459(PPS: 0,22,17,445,4316) 36.96261(X)
189918 MYCSK Mycobacterium sp (strain KMS). Bac/ActnBac 1111.28800(PPS: 0,1,0,307,5893) 50.23351(X)
350058 MYCVP Mycobacterium vanbaalenii (strain DSM 7251 / PYR-1) Bac/ActnBac 1111.32097(PPS:0,2,1,324,5902) 47.95203(X)
For additioanal details please see http://pir.georgetown.edu/rps/ and
Chen C, Natale DA, Finn RD, Huang H, Zhang J, Wu CH, Mazumder R. Representative proteomes: a stable, scalable and unbiased proteome set for sequence analysis and functional annotation. PLoS One. 2011 Apr 27;6(4):e18910. PubMed PMID: 21556138; PubMed Central PMCID: PMC3083393.

## Sheet: 75
>11791 MLVAV AKV murine leukemia virus (AKR (endogenous) murine leukemia virus) Virus 27111.09617(PPS:0,1,5,3,3,3) 75(CUTOFF), 100.00(X-seed)
11796 MLVF5 Friend murine leukemia virus (isolate 57) (FrMLV) Virus 19111.07114(PPS:0,0,4,1,3,3) 100.00(X-RP), 100.00(X-seed)
11797 MLVFF Friend murine leukemia virus (isolate FB29) (FrMLV) Virus 19111.03415(PPS:0,0,2,0,3,3) 100.00(X-RP), 100.00(X-seed)
11798 MLVFP Friend murine leukemia virus (isolate PVC-211) (FrMLV) Virus 19111.03415(PPS:0,0,2,0,3,3) 100.00(X-RP), *
11787 MLVRD Radiation murine leukemia virus Virus 19111.03415(PPS:0,0,2,0,3,3) 100.00(X-RP), 100.00(X-seed)
>212035 MIMIV Acanthamoeba polyphaga mimivirus (APMV) Virus 37111.87722(PPS:1,1,15,39,909,909) 75(CUTOFF), * RefP
>329726 ACAM1 Acaryochloris marina (strain MBIC 11017) Bac/CyanoBac 27111.29776(PPS:0,1,1,0,322,7922) 75(CUTOFF), *
>522306 ACCPU Accumulibacter phosphatis (strain UW-1) Bac/Beta-proteo 27111.06846(PPS:0,1,0,0,1,4394) 75(CUTOFF), *
>634452 ACEP3 Acetobacter pasteurianus (strain NBRC 3283 / LMG 1513 / CCTM 1153) Bac/Alpha-proteo 27111.07644(PPS:0,1,2,0,4,2705) 75(CUTOFF), *
>931626 ACEWD Acetobacterium woodii (strain ATCC 29683 / DSM 1030 / JCM 2381 / KCTC 1655) Bac/Firmicute 27111.08769(PPS:0,1,2,0,4,3432) 75(CUTOFF), *
>574087 ACEAZ Acetohalobium arabaticum (strain ATCC 49924 / DSM 5501 / Z-7288) Bac/Firmicute 27111.03533(PPS:0,1,0,0,1,2253) 75(CUTOFF), *
>441768 ACHLI Acholeplasma laidlawii (strain PG-8A) Other Bacteria 27111.09386(PPS:0,1,0,0,147,1379) 75(CUTOFF), *
>46014 BPL2 Acholeplasma phage L2 (Bacteriophage L2) Virus 37111.00711(PPS:1,1,0,0,14,14) 75(CUTOFF), * RefP
>762376 ACHXA Achromobacter xylosoxidans (strain A8) Bac/Beta-proteo 27111.12226(PPS:0,1,1,0,2,6785) 75(CUTOFF), *
>591001 ACIFV Acidaminococcus fermentans (strain ATCC 25085 / DSM 20731 / VR4) Bac/Firmicute 27111.22952(PPS:0,1,11,3,12,2007) 75(CUTOFF), *
>568816 ACIIR Acidaminococcus intestini (strain RyC-MR95) Bac/Firmicute 27111.03594(PPS:0,1,0,0,0,2324) 75(CUTOFF), *
>654911 ABVP Acidianus bottle-shaped virus (isolate Italy/Pozzuoli) (ABV) Virus 37111.04329(PPS:1,1,1,0,53,54) 75(CUTOFF), * RefP
>654909 AFV1Y Acidianus filamentous virus 1 (isolate United States/Yellowstone) (AFV-1) Virus 37111.11285(PPS:1,1,3,10,40,40) 75(CUTOFF), * RefP
>654910 AFV2P Acidianus filamentous virus 2 (isolate Italy/Pozzuoli) (AFV-2) Virus 37111.04277(PPS:1,1,1,0,52,52) 75(CUTOFF), * RefP
>933801 ACIHW Acidianus hospitalis (strain W1) Arch/Crenar 27111.03583(PPS:0,1,0,0,0,2317) 75(CUTOFF), *
>315953 ATV Acidianus two-tailed virus (ATV) Virus 37111.06601(PPS:1,1,1,3,72,72) 75(CUTOFF), * RefP
>666510 ACIS3 Acidilobus saccharovorans (strain DSM 16705 / VKM B-2471 / 345-15) Arch/Crenar 27111.03718(PPS:0,1,0,3,2,1496) 75(CUTOFF), *
>525909 ACIFD Acidimicrobium ferrooxidans (strain DSM 10331 / JCM 15462 / NBRC 103882 / ICP) Bac/ActnBac 27111.03802(PPS:0,1,0,1,8,1922) 75(CUTOFF), *
>349163 ACICJ Acidiphilium cryptum (strain JF-5) Bac/Alpha-proteo 27111.18345(PPS:0,1,0,0,262,3502) 75(CUTOFF), 81.53(X-seed)
926570 ACIMA Acidiphilium multivorum (strain DSM 11245 / JCM 8867 / AIU301) Bac/Alpha-proteo 19111.05781(PPS:0,0,0,0,0,3738) 81.53(X-RP), *
>990288 ACICS Acidithiobacillus caldus (strain SM-1) Bac/Gamma-proteo 27111.04694(PPS:0,1,0,0,0,3035) 75(CUTOFF), *
>243159 ACIF2 Acidithiobacillus ferrooxidans (strain ATCC 23270 / DSM 14882 / NCIB 8455) (Ferrobacillus ferrooxidans (strain ATCC 23270)) Bac/Gamma-proteo 27111.32750(PPS:0,1,6,18,209,3108) 75(CUTOFF), 82.15(X-seed)
380394 ACIF5 Acidithiobacillus ferrooxidans (strain ATCC 53993) (Leptospirillum ferrooxidans (ATCC 53993)) Bac/Gamma-proteo 19111.14863(PPS:0,0,0,1,207,2724) 82.15(X-RP), *
>240015 ACIC5 Acidobacterium capsulatum (strain ATCC 51196 / DSM 11244 / JCM 7670) Other Bacteria 27111.13541(PPS:0,1,0,3,143,3348) 75(CUTOFF), *
>696844 ACISM Acidobacterium sp (strain MP5ACTX9). Other Bacteria 27111.06942(PPS:0,1,0,0,0,4488) 75(CUTOFF), *
>351607 ACIC1 Acidothermus cellulolyticus (strain ATCC 43068 / 11B) Bac/ActnBac 27111.15859(PPS:0,1,0,5,210,2146) 75(CUTOFF), *
>397945 ACIAC Acidovorax citrulli (strain AAC00-1) (Acidovorax avenae subsp citrulli). Bac/Beta-proteo 27111.22596(PPS:0,1,0,0,314,4591) 75(CUTOFF), 75.95(X-seed)
643561 ACIAP Acidovorax avenae (strain ATCC 19860 / DSM 7227 / JCM 20985 / NCPPB 1011) Bac/Beta-proteo 19111.07316(PPS:0,0,0,0,1,4698) 75.95(X-RP), *
>232721 ACISJ Acidovorax sp (strain JS42). Bac/Beta-proteo 27111.22916(PPS:0,1,1,0,305,4030) 75(CUTOFF), 79.03(X-seed)
535289 ACIET Acidovorax ebreus (strain TPSY) (Diaphorobacter sp (strain TPSY)). Bac/Beta-proteo 19111.17622(PPS:0,0,0,0,249,3449) 79.03(X-RP), *
>439481 ACIB4 Aciduliprofundum boonei (strain DSM 19572 / T469) Arch/Euryar 27111.04147(PPS:0,1,1,0,3,1531) 75(CUTOFF), *
>673860 ACIS0 Aciduliprofundum sp (strain MAR08-339). Arch/Euryar 27111.02299(PPS:0,1,0,0,0,1487) 75(CUTOFF), *
>509173 ACIBY Acinetobacter baumannii (strain AYE) Bac/Gamma-proteo 27111.30510(PPS:0,1,3,11,309,3605) 75(CUTOFF), 88.89(X-seed)
696749 ACIB1 Acinetobacter baumannii (strain 1656-2) Bac/Gamma-proteo 19111.05774(PPS:0,0,0,0,0,3733) 82.67(X-RP), 84.14(X-seed)
480119 ACIB5 Acinetobacter baumannii (strain AB0057) Bac/Gamma-proteo 19111.20371(PPS:0,0,0,1,288,3701) 88.09(X-RP), 88.43(X-seed)
557600 ACIB3 Acinetobacter baumannii (strain AB307-0294) Bac/Gamma-proteo 19111.19759(PPS:0,0,0,0,293,3427) 88.89(X-RP), *
405416 ACIBC Acinetobacter baumannii (strain ACICU) Bac/Gamma-proteo 19111.26538(PPS:0,0,2,7,293,3729) 82.43(X-RP), 83.31(X-seed)
400667 ACIBT Acinetobacter baumannii (strain ATCC 17978 / NCDC KC 755) Bac/Gamma-proteo 19111.22265(PPS:0,0,0,3,306,3788) 77.32(X-RP), 78.32(X-seed)
980514 ACIBD Acinetobacter baumannii (strain TCDC-AB0715) Bac/Gamma-proteo 19111.08383(PPS:0,0,1,2,0,3802) 82.00(X-RP), 82.42(X-seed)
871585 ACICP Acinetobacter calcoaceticus (strain PHEA-2) Bac/Gamma-proteo 19111.06945(PPS:0,0,1,0,4,3308) 74.83(X-RP), 76.69(X-seed)
436717 ACISD Acinetobacter sp (strain JCM 1667 / KCTC 23045 / DR1). Bac/Gamma-proteo 19111.07651(PPS:0,0,1,0,1,3860) 74.98(X-RP), 76.65(X-seed)
>509170 ACIBS Acinetobacter baumannii (strain SDF) Bac/Gamma-proteo 27111.22576(PPS:0,1,1,4,303,2748) 75(CUTOFF), *
>62977 ACIAD Acinetobacter sp (strain ADP1). Bac/Gamma-proteo 27112.30351(PPS:0,1,50,46,480,3260) 75(CUTOFF), *
>103372 ACREC Acromyrmex echinatior (Panamanian leafcutter ant) (Acromyrmex octospinosus echinatior) Euk/Animal 27111.21599(PPS:0,1,0,0,0,13962) 75(CUTOFF), *
>416269 ACTP2 Actinobacillus pleuropneumoniae serotype 5b (strain L20) Bac/Gamma-proteo 27111.24028(PPS:0,1,0,0,425,1976) 75(CUTOFF), *
434271 ACTPJ Actinobacillus pleuropneumoniae serotype 3 (strain JL03) Bac/Gamma-proteo 19111.21875(PPS:0,0,0,0,380,2020) 91.15(X-RP), 91.15(X-seed)
537457 ACTP7 Actinobacillus pleuropneumoniae serotype 7 (strain AP76) Bac/Gamma-proteo 19111.21993(PPS:0,0,0,0,381,2064) 90.37(X-RP), 90.37(X-seed)
>339671 ACTSZ Actinobacillus succinogenes (strain ATCC 55618 / 130Z) Bac/Gamma-proteo 27111.26082(PPS:0,1,0,7,402,2067) 75(CUTOFF), *
>512565 ACTM4 Actinoplanes missouriensis (strain ATCC 14538 / DSM 43046 / CBS 18864 / JCM 3121 / NCIMB 12654 / NBRC 102363 / 431). Bac/ActnBac 27111.26812(PPS:0,1,5,14,2,8053) 75(CUTOFF), *
>134676 ACTS5 Actinoplanes sp (strain ATCC 31044 / CBS 674.73 / SE50/110). Bac/ActnBac 27111.22611(PPS:0,1,5,5,3,7839) 75(CUTOFF), *
>446462 ACTMD Actinosynnema mirum (strain ATCC 29888 / DSM 43827 / NBRC 14064 / IMRU 3971) Bac/ActnBac 27111.11066(PPS:0,1,0,0,9,6867) 75(CUTOFF), *
>1217067 ABPVR Acute bee paralysis virus (strain Rothamsted) (ABPV) Virus 37111.06678(PPS:1,1,4,0,3,3) 75(CUTOFF), * RefP
>7029 ACYPI Acyrthosiphon pisum (Pea aphid) Euk/Animal 27111.56993(PPS:0,1,3,0,3,33580) 75(CUTOFF), *
>67571 BPAPS Acyrthosiphon pisum secondary endosymbiont phage 1 (Bacteriophage APSE-1) Virus 27111.03836(PPS:0,1,1,0,43,54) 75(CUTOFF), *
>648242 AAV2S Adeno-associated virus 2 (isolate Srivastava/1982) (AAV-2) Virus 37111.11638(PPS:1,1,6,4,2,5) 75(CUTOFF), * RefP
>1036672 ADVKW Advenella kashmirensis (strain DSM 17095 / LMG 22695 / WT001) (Tetrathiobacter kashmirensis) Bac/Beta-proteo 27111.06027(PPS:0,1,0,0,0,3897) 75(CUTOFF), *
>7159 AEDAE Aedes aegypti (Yellowfever mosquito) (Culex aegypti) Euk/Animal 37113.05102(PPS:1,1,99,16,245,15836) 75(CUTOFF), * RefP
>648330 AADNV Aedes albopictus densovirus (isolate Boublik/1994) (AalDNV) Virus 37111.03415(PPS:1,1,2,0,3,3) 75(CUTOFF), * RefP
10808 AEDEV Aedes densonucleosis virus (strain GKV 002 002) (Aedes densovirus) Virus 19111.01732(PPS:0,0,1,0,2,2) 80.00(X-RP), 80.00(X-seed)
>648170 APRVF Aedes pseudoscutellaris reovirus (isolate France) (ApRV) Virus 37111.02088(PPS:1,1,1,0,9,9) 75(CUTOFF), * RefP
>746697 AEQSU Aequorivita sublithincola (strain DSM 14238 / LMG 21431 / ACAM 643 / 9-3) Bac/CFB_bac 27111.04821(PPS:0,1,0,0,0,3117) 75(CUTOFF), *
>866775 AERUA Aerococcus urinae (strain ACS-120-V-Col10a) Bac/Firmicute 27111.02604(PPS:0,1,0,0,1,1652) 75(CUTOFF), *
>380703 AERHH Aeromonas hydrophila subsp hydrophila (strain ATCC 7966 / NCIB 9240). Bac/Gamma-proteo 27111.42538(PPS:0,1,6,8,464,4116) 75(CUTOFF), 75.37(X-seed)
998088 AERVB Aeromonas veronii (strain B565) Bac/Gamma-proteo 19111.06225(PPS:0,0,0,0,1,3993) 75.37(X-RP), *
>382245 AERS4 Aeromonas salmonicida (strain A449) Bac/Gamma-proteo 27111.34891(PPS:0,1,3,3,451,4160) 75(CUTOFF), *
>272557 AERPE Aeropyrum pernix (strain ATCC 700893 / DSM 11879 / JCM 9820 / NBRC 100138 / K1) Arch/Crenar 27112.14731(PPS:0,1,32,96,367,1678) 75(CUTOFF), *
>1289471 APBV1 Aeropyrum pernix bacilliform virus 1 (isolate -/Japan/Tanaka/2005) (APBV1) Virus 37111.00020(PPS:1,1,0,0,0,14) 75(CUTOFF), * RefP
>10818 CLVK African cassava mosaic virus (isolate West Kenyan 844) (ACMV) (Cassava latent virus (isolate West Kenyan 844)) Virus 27111.06933(PPS:0,1,4,0,8,8) 75(CUTOFF), 100.00(X-seed)
222073 CLVN African cassava mosaic virus (isolate Nigerian) (ACMV) (Cassava latent virus (isolate Nigerian)) Virus 19111.02037(PPS:0,0,1,0,8,8) 100.00(X-RP), *
>10498 ASFB7 African swine fever virus (strain Badajoz 1971 Vero-adapted) (Ba71V) (ASFV) Virus 37112.26326(PPS:1,1,72,3,148,149) 75(CUTOFF), 91.61(X-seed) RefP
561445 ASFK5 African swine fever virus (isolate Pig/Kenya/KEN-50/1950) (ASFV) Virus 19111.09773(PPS:0,0,1,0,160,160) 88.73(X-RP), 94.44(X-seed)
10500 ASFM2 African swine fever virus (isolate Tick/Malawi/Lil 20-1/1983) (ASFV) Virus 19111.35961(PPS:0,0,17,1,153,153) 88.26(X-RP), 93.33(X-seed)
561443 ASFP4 African swine fever virus (isolate Tick/South Africa/Pretoriuskop Pr4/1996) (ASFV) Virus 19111.09722(PPS:0,0,1,0,159,159) 90.78(X-RP), 97.90(X-seed)
561444 ASFWA African swine fever virus (isolate Warthog/Namibia/Wart80/1980) (ASFV) Virus 19111.09773(PPS:0,0,1,0,160,160) 91.61(X-RP), *
>597362 AGABU Agaricus bisporus var burnettii (strain JB137-S8 / ATCC MYA-4627 / FGSC 10392) (White button mushroom). Euk/Fungi-Metazoa 27111.17330(PPS:0,1,0,0,0,11203) 75(CUTOFF), 76.59(X-seed)
936046 AGABB Agaricus bisporus var bisporus (strain H97 / ATCC MYA-4626 / FGSC 10389) (White button mushroom). Euk/Fungi-Metazoa 19111.16074(PPS:0,0,0,0,0,10391) 76.59(X-RP), *
>668336 AGGAD Aggregatibacter actinomycetemcomitans serotype C (strain D11S-1) (Actinobacillus actinomycetemcomitans) Bac/Gamma-proteo 27111.06070(PPS:0,1,1,2,1,2275) 75(CUTOFF), *
>634176 AGGAN Aggregatibacter aphrophilus (strain NJ8700) (Haemophilus aphrophilus) Bac/Gamma-proteo 27111.03826(PPS:0,1,0,0,8,2219) 75(CUTOFF), *
>311403 AGRRK Agrobacterium radiobacter (strain K84 / ATCC BAA-868) Bac/Alpha-proteo 27111.25943(PPS:0,1,1,2,280,6221) 75(CUTOFF), *
>861208 AGRSH Agrobacterium sp (strain H13-3) (Rhizobium lupini (strain H13-3)). Bac/Alpha-proteo 27111.09689(PPS:0,1,1,0,0,5209) 75(CUTOFF), *
>176299 AGRT5 Agrobacterium tumefaciens (strain C58 / ATCC 33970) Bac/Alpha-proteo 37113.29198(PPS:1,1,72,167,632,5037) 75(CUTOFF), * RefP
>311402 AGRVS Agrobacterium vitis (strain S4 / ATCC BAA-846) (Rhizobium vitis (strain S4)) Bac/Alpha-proteo 27111.24331(PPS:0,1,1,3,282,4834) 75(CUTOFF), *
>650132 AIVA8 Aichi virus (strain Human/A846/88/1989) (AiV) (Aichi virus (strain A846/88)) Virus 37111.00000(PPS:1,1,0,0,0,1) 75(CUTOFF), * RefP
>9646 AILME Ailuropoda melanoleuca (Giant panda) Euk/mammal 37111.59589(PPS:1,1,16,0,66,19537) 75(CUTOFF), * RefP
>447093 AJECG Ajellomyces capsulata (strain G186AR / H82 / ATCC MYA-2454 / RMSCC 2432) (Darling's disease fungus) (Histoplasma capsulatum) Euk/Fungi-Metazoa 37111.30704(PPS:1,1,8,1,60,9214) 75(CUTOFF), * RefP
>544712 AJECH Ajellomyces capsulata (strain H143) (Darling's disease fungus) (Histoplasma capsulatum) Euk/Fungi-Metazoa 27111.16492(PPS:0,1,0,0,35,9545) 75(CUTOFF), *
>544711 AJEC8 Ajellomyces capsulata (strain H88) (Darling's disease fungus) (Histoplasma capsulatum) Euk/Fungi-Metazoa 27111.14759(PPS:0,1,0,0,3,9445) 75(CUTOFF), *
>339724 AJECN Ajellomyces capsulata (strain NAm1 / WU24) (Darling's disease fungus) (Histoplasma capsulatum) Euk/Fungi-Metazoa 27111.19543(PPS:0,1,0,0,106,9252) 75(CUTOFF), *
>559298 AJEDS Ajellomyces dermatitidis (strain SLH14081) (Blastomyces dermatitidis) Euk/Fungi-Metazoa 27111.17495(PPS:0,1,0,0,54,9587) 75(CUTOFF), 81.94(X-seed)
653446 AJEDA Ajellomyces dermatitidis (strain ATCC 18188 / CBS 67468) (Blastomyces dermatitidis). Euk/Fungi-Metazoa 19111.15607(PPS:0,0,0,0,0,10089) 76.31(X-RP), 79.53(X-seed)
559297 AJEDR Ajellomyces dermatitidis (strain ER-3 / ATCC MYA-2586) (Blastomyces dermatitidis) Euk/Fungi-Metazoa 19111.17421(PPS:0,0,0,0,54,9539) 81.94(X-RP), *
>349741 AKKM8 Akkermansia muciniphila (strain ATCC BAA-835) Other Bacteria 27111.09851(PPS:0,1,0,0,133,2126) 75(CUTOFF), *
>393595 ALCBS Alcanivorax borkumensis (strain SK2 / ATCC 700651 / DSM 11573) Bac/Gamma-proteo 27111.33487(PPS:0,1,6,2,378,2698) 75(CUTOFF), *
>930169 ALCDB Alcanivorax dieselolei (strain DSM 16502 / CGMCC 13690 / B-5). Bac/Gamma-proteo 27111.06666(PPS:0,1,0,0,0,4310) 75(CUTOFF), *
>654901 ALHV1 Alcelaphine herpesvirus 1 (strain C500) (AIHV-1) (Malignant catarrhal fever virus) Virus 37111.10088(PPS:1,1,4,0,70,70) 75(CUTOFF), * RefP
>10783 ADVG Aleutian mink disease parvovirus (strain G) (ADV) Virus 37111.01735(PPS:1,1,1,0,2,4) 75(CUTOFF), * RefP
>12322 AMVLE Alfalfa mosaic virus (strain 425 / isolate Leiden) Virus 37111.11624(PPS:1,1,7,0,4,4) 75(CUTOFF), * RefP
>596154 ALIDK Alicycliphilus denitrificans (strain DSM 14773 / CIP 107495 / K601) Bac/Beta-proteo 27111.08795(PPS:0,1,1,0,1,4599) 75(CUTOFF), *
596153 ALIDB Alicycliphilus denitrificans (strain JCM 14587 / BC) Bac/Beta-proteo 19111.08543(PPS:0,0,1,0,0,4468) 83.04(X-RP), 83.04(X-seed)
>521098 ALIAD Alicyclobacillus acidocaldarius subsp acidocaldarius (strain ATCC 27009 / DSM 446 / 104-1A) (Bacillus acidocaldarius). Bac/Firmicute 27111.25305(PPS:0,1,5,28,5,3042) 75(CUTOFF), *
1048834 ALIAT Alicyclobacillus acidocaldarius (strain Tc-4-1) (Bacillus acidocaldarius) Bac/Firmicute 19111.06377(PPS:0,0,1,0,0,3068) 76.88(X-RP), 76.88(X-seed)
>316275 ALISL Aliivibrio salmonicida (strain LFI1238) (Vibrio salmonicida (strain LFI1238)) Bac/Gamma-proteo 27111.32071(PPS:0,1,3,2,425,3448) 75(CUTOFF), *
>679935 ALIFI Alistipes finegoldii (strain DSM 17242 / JCM 16770 / AHN 2437 / CCUG 46020 / CIP 107999) Bac/CFB_bac 27111.04709(PPS:0,1,0,0,0,3045) 75(CUTOFF), *
>187272 ALHEH Alkalilimnicola ehrlichei (strain MLHE-1) Bac/Gamma-proteo 27111.22623(PPS:0,1,0,0,369,2854) 75(CUTOFF), *
>293826 ALKMQ Alkaliphilus metalliredigens (strain QYMF) Bac/Firmicute 27111.22880(PPS:0,1,0,2,307,4435) 75(CUTOFF), *
>350688 ALKOO Alkaliphilus oremlandii (strain OhILAs) (Clostridium oremlandii (strain OhILAs)) Bac/Firmicute 27111.17517(PPS:0,1,0,0,267,2807) 75(CUTOFF), *
>572477 ALLVD Allochromatium vinosum (strain ATCC 17899 / DSM 180 / NBRC 103801 / D) (Chromatium vinosum) Bac/Gamma-proteo 27111.56865(PPS:0,1,26,17,43,3177) 75(CUTOFF), *
>1004787 ALTMB Alteromonas macleodii (strain Balearic Sea AD45) Bac/Gamma-proteo 27111.06085(PPS:0,1,0,0,0,3934) 75(CUTOFF), 86.22(X-seed)
1004785 ALTMS Alteromonas macleodii (strain Black Sea 11) Bac/Gamma-proteo 19111.05780(PPS:0,0,0,0,0,3737) 82.36(X-RP), 83.21(X-seed)
1004788 ALTME Alteromonas macleodii (strain English Channel 673) Bac/Gamma-proteo 19111.05973(PPS:0,0,0,0,0,3862) 86.22(X-RP), *
>314275 ALTMD Alteromonas macleodii (strain DSM 17117 / Deep ecotype) Bac/Gamma-proteo 27111.16644(PPS:0,1,0,0,221,3710) 75(CUTOFF), *
>715451 ALTSS Alteromonas sp (strain SN2). Bac/Gamma-proteo 27111.06890(PPS:0,1,0,0,4,4327) 75(CUTOFF), *
>572547 AMICL Aminobacterium colombiense (strain DSM 12261 / ALA-1) Other Bacteria 27111.02922(PPS:0,1,0,0,1,1858) 75(CUTOFF), *
>429009 AMMDK Ammonifex degensii (strain DSM 10501 / KC4) Bac/Firmicute 27111.03189(PPS:0,1,0,0,0,2062) 75(CUTOFF), *
>452471 AMOA5 Amoebophilus asiaticus (strain 5a2) Bac/CFB_bac 27111.07508(PPS:0,1,0,0,113,1250) 75(CUTOFF), *
>698758 AMPXN Amphibacillus xylanus (strain ATCC 51415 / DSM 6626 / JCM 7361 / LMG 17667 / NBRC 15112 / Ep01) Bac/Firmicute 27111.03633(PPS:0,1,0,0,0,2349) 75(CUTOFF), *
>400682 AMPQE Amphimedon queenslandica (Sponge) Euk/Animal 37111.58761(PPS:1,1,8,0,1,29513) 75(CUTOFF), * RefP
>28321 AMEPV Amsacta moorei entomopoxvirus (AmEPV) Virus 37111.12394(PPS:1,1,7,0,11,278) 75(CUTOFF), * RefP
>749927 AMYMU Amycolatopsis mediterranei (strain U-32) Bac/ActnBac 27111.12868(PPS:0,1,0,0,3,8223) 75(CUTOFF), *
>443218 AMYSD Amycolicicoccus subflavus (strain DSM 45089 / DQS3-9A1) Bac/ActnBac 27111.07240(PPS:0,1,0,0,0,4681) 75(CUTOFF), *
>272123 ANACC Anabaena cylindrica (strain ATCC 27899 / PCC 7122) Bac/CyanoBac 27111.10495(PPS:0,1,1,0,0,5730) 75(CUTOFF), *
>240292 ANAVT Anabaena variabilis (strain ATCC 29413 / PCC 7937) Bac/CyanoBac 27111.77155(PPS:0,1,20,30,462,5596) 75(CUTOFF), *
>891968 ANAMD Anaerobaculum mobile (strain ATCC BAA-54 / DSM 13181 / NGA) Other Bacteria 27111.03065(PPS:0,1,0,0,0,1982) 75(CUTOFF), *
>525919 ANAPD Anaerococcus prevotii (strain ATCC 9321 / DSM 20548 / JCM 6508 / PC1) (Peptostreptococcus prevotii) (Peptococcus prevotii) Bac/Firmicute 27111.05427(PPS:0,1,0,6,1,1788) 75(CUTOFF), *
>926569 ANATU Anaerolinea thermophila (strain DSM 14523 / JCM 11388 / NBRC 100420 / UNI-1) Other Bacteria 27111.04808(PPS:0,1,0,0,2,3045) 75(CUTOFF), *
>290397 ANADE Anaeromyxobacter dehalogenans (strain 2CP-C) Bac/Delta-Epsilon-proteo 27111.23343(PPS:0,1,0,3,311,4325) 75(CUTOFF), 86.23(X-seed)
455488 ANAD2 Anaeromyxobacter dehalogenans (strain 2CP-1 / ATCC BAA-258) Bac/Delta-Epsilon-proteo 19111.19642(PPS:0,0,0,3,233,4421) 85.67(X-RP), 90.71(X-seed)
447217 ANASK Anaeromyxobacter sp (strain K). Bac/Delta-Epsilon-proteo 19111.18909(PPS:0,0,0,0,245,4409) 86.23(X-RP), *
>404589 ANADF Anaeromyxobacter sp (strain Fw109-5). Bac/Delta-Epsilon-proteo 27111.19233(PPS:0,1,0,0,251,4427) 75(CUTOFF), *
>234826 ANAMM Anaplasma marginale (strain St Maries). Bac/Alpha-proteo 27111.14149(PPS:0,1,2,0,192,913) 75(CUTOFF), 95.43(X-seed)
574556 ANACI Anaplasma centrale (strain Israel) (Anaplasma marginale subsp centrale (strain Israel)). Bac/Alpha-proteo 19111.01391(PPS:0,0,0,0,0,900) 85.33(X-RP), 87.07(X-seed)
320483 ANAMF Anaplasma marginale (strain Florida) Bac/Alpha-proteo 19111.23164(PPS:0,0,10,0,110,918) 95.43(X-RP), *
>212042 ANAPZ Anaplasma phagocytophilum (strain HZ) Bac/Alpha-proteo 27111.16782(PPS:0,1,1,12,160,1312) 75(CUTOFF), *
>1283343 ANHV1 Anguillid herpesvirus 1 (isolate Anguilla anguilla/Netherlands/500138/1998) (AngHV-1) (European eel herpesvirus) Virus 37111.01828(PPS:1,1,1,0,0,128) 75(CUTOFF), * RefP
>28377 ANOCA Anolis carolinensis (Green anole) (American chameleon) Euk/Animal 37111.60227(PPS:1,1,19,0,6,18699) 75(CUTOFF), * RefP
>43151 ANODA Anopheles darlingi (Mosquito) Euk/Animal 37111.21252(PPS:1,1,2,0,6,11437) 75(CUTOFF), * RefP
>7165 ANOGA Anopheles gambiae (African malaria mosquito) Euk/Animal 37113.68288(PPS:1,1,136,36,240,12182) 75(CUTOFF), * RefP
>491915 ANOFW Anoxybacillus flavithermus (strain DSM 21510 / WK1) Bac/Firmicute 27111.15474(PPS:0,1,0,0,228,2731) 75(CUTOFF), *
>7460 APIME Apis mellifera (Honeybee) Euk/Animal 37113.28532(PPS:1,1,123,18,71,10654) 75(CUTOFF), * RefP
>73473 ACLSP Apple chlorotic leaf spot virus (isolate plum P863) (ACLSV) Virus 37111.03415(PPS:1,1,2,0,3,3) 75(CUTOFF), * RefP
73472 ACLSA Apple chlorotic leaf spot virus (isolate apple) (ACLSV) Virus 19111.01783(PPS:0,0,1,0,3,3) 100.00(X-RP), 100.00(X-seed)
>36402 ASGVP Apple stem grooving virus (strain P-209) (ASGV) Virus 37111.01732(PPS:1,1,1,0,2,2) 75(CUTOFF), * RefP
>651356 ASPVP Apple stem pitting virus (isolate PA66) (ASPV) Virus 37111.01885(PPS:1,1,1,0,5,5) 75(CUTOFF), * RefP
>185783 AQRVC Aquareovirus C (isolate Golden shiner/USA/GSRV/1977) (AQRV-C) Virus 37111.03873(PPS:1,1,2,0,12,12) 75(CUTOFF), * RefP
>648234 AQRVG Aquareovirus G (isolate American grass carp/USA/PB01-155/-) (AQRV-G) Virus 37111.03873(PPS:1,1,2,0,12,12) 75(CUTOFF), * RefP
>224324 AQUAE Aquifex aeolicus (strain VF5) Bac/Aquific 37114.63463(PPS:1,1,97,377,782,1553) 75(CUTOFF), * RefP
>81972 ARALL Arabidopsis lyrata subsp lyrata (Lyre-leaved rock-cress). Euk/Plant 27111.57622(PPS:0,1,4,0,30,32071) 75(CUTOFF), *
>3702 ARATH Arabidopsis thaliana (Mouse-ear cress) Euk/Plant 37256.60679(PPS:1,1,8341,687,12289,28723) 75(CUTOFF), * RefP
>644284 ARCHD Arcanobacterium haemolyticum (strain ATCC 9345 / DSM 20595 / NBRC 15585 / NCTC 8452 / 11018) Bac/ActnBac 27111.06002(PPS:0,1,2,0,2,1707) 75(CUTOFF), *
>224325 ARCFU Archaeoglobus fulgidus (strain ATCC 49558 / VC-16 / DSM 4304 / JCM 9628 / NBRC 100126) Arch/Euryar 37115.48154(PPS:1,1,144,366,1015,2387) 75(CUTOFF), * RefP
>572546 ARCPA Archaeoglobus profundus (strain DSM 5631 / JCM 9629 / NBRC 100127 / Av18) Arch/Euryar 27111.04976(PPS:0,1,1,0,11,1812) 75(CUTOFF), *
>693661 ARCVS Archaeoglobus veneficus (strain DSM 11195 / SNP6) Arch/Euryar 27111.03168(PPS:0,1,0,0,0,2049) 75(CUTOFF), *
>367737 ARCB4 Arcobacter butzleri (strain RM4018) Bac/Delta-Epsilon-proteo 27111.21263(PPS:0,1,3,4,226,2246) 75(CUTOFF), *
>572480 ARCNC Arcobacter nitrofigilis (strain ATCC 33309 / DSM 7299 / LMG 7604 / NCTC 12251 / CI) (Campylobacter nitrofigilis) Bac/Delta-Epsilon-proteo 27111.04905(PPS:0,1,0,0,2,3108) 75(CUTOFF), *
>76114 AROAE Aromatoleum aromaticum (strain EbN1) (Azoarcus sp (strain EbN1)). Bac/Beta-proteo 27111.40064(PPS:0,1,7,4,413,4215) 75(CUTOFF), *
>861360 ARTAR Arthrobacter arilaitensis (strain DSM 16368 / CIP 108037 / JCM 13566 / Re117) Bac/ActnBac 27111.06717(PPS:0,1,1,0,0,3288) 75(CUTOFF), *
>290340 ARTAT Arthrobacter aurescens (strain TC1) Bac/ActnBac 27111.23176(PPS:0,1,1,10,209,4445) 75(CUTOFF), *
>452863 ARTCA Arthrobacter chlorophenolicus (strain A6 / ATCC 700700 / DSM 12829 / JCM 12360) Bac/ActnBac 27111.15744(PPS:0,1,0,0,176,4564) 75(CUTOFF), *
>930171 ARTPP Arthrobacter phenanthrenivorans (strain DSM 18606 / JCM 16027 / LMG 23796 / Sphe3) Bac/ActnBac 27111.06281(PPS:0,1,0,0,0,4061) 75(CUTOFF), *
>290399 ARTS2 Arthrobacter sp (strain FB24). Bac/ActnBac 27111.20854(PPS:0,1,0,7,222,4429) 75(CUTOFF), *
>756982 ARTOA Arthrobotrys oligospora (strain ATCC 24927 / CBS 11581 / DSM 1491) (Nematode-trapping fungus) (Didymozoophaga oligospora). Euk/Fungi-Metazoa 27111.19437(PPS:0,1,1,0,1,11478) 75(CUTOFF), *
>535722 ARTGP Arthroderma gypseum (strain ATCC MYA-4604 / CBS 118893) (Microsporum gypseum) Euk/Fungi-Metazoa 27111.16147(PPS:0,1,0,0,48,8907) 75(CUTOFF), *
>554155 ARTOC Arthroderma otae (strain ATCC MYA-4605 / CBS 113480) (Microsporum canis) Euk/Fungi-Metazoa 27111.18640(PPS:0,1,0,0,103,8764) 75(CUTOFF), *
>1029718 ARTSS Arthromitus sp (strain SFB-mouse-Japan). Bac/Firmicute 27111.02290(PPS:0,1,0,0,0,1481) 75(CUTOFF), *
>284811 ASHGO Ashbya gossypii (strain ATCC 10895 / CBS 10951 / FGSC 9923 / NRRL Y-1056) (Yeast) (Eremothecium gossypii). Euk/Fungi-Metazoa 37111.81343(PPS:1,1,16,5,926,4760) 75(CUTOFF), * RefP
>344612 ASPCL Aspergillus clavatus (strain ATCC 1007 / CBS 51365 / DSM 816 / NCTC 3887 / NRRL 1). Euk/Fungi-Metazoa 27111.35893(PPS:0,1,3,2,324,9140) 75(CUTOFF), *
>332952 ASPFN Aspergillus flavus (strain ATCC 200026 / FGSC A1120 / NRRL 3357 / JCM 12722 / SRRC 167) Euk/Fungi-Metazoa 27111.33527(PPS:0,1,3,0,157,13500) 75(CUTOFF), *
>1033177 ASPKW Aspergillus kawachii (strain NBRC 4308) (White koji mold) (Aspergillus awamori var kawachi). Euk/Fungi-Metazoa 27111.36044(PPS:0,1,9,7,11,11485) 75(CUTOFF), *
>380704 ASPNA Aspergillus niger (strain ATCC 1015 / CBS 11346 / FGSC A1144 / LSHB Ac4 / NCTC 3858a / NRRL 328 / USDA 3528.7). Euk/Fungi-Metazoa 27111.18561(PPS:0,1,1,0,0,10944) 75(CUTOFF), *
>425011 ASPNC Aspergillus niger (strain CBS 51388 / FGSC A1513). Euk/Fungi-Metazoa 27113.79209(PPS:0,1,148,0,323,14071) 75(CUTOFF), *
>510516 ASPOR Aspergillus oryzae (strain ATCC 42149 / RIB 40) (Yellow koji mold) Euk/Fungi-Metazoa 27113.41341(PPS:0,1,100,83,473,12072) 75(CUTOFF), *
1160506 ASPO3 Aspergillus oryzae (strain 3042) (Yellow koji mold). Euk/Fungi-Metazoa 19111.19258(PPS:0,0,1,0,0,11394) 86.80(X-RP), 86.80(X-seed)
>341663 ASPTN Aspergillus terreus (strain NIH 2624 / FGSC A1156) Euk/Fungi-Metazoa 27111.34971(PPS:0,1,2,0,316,10417) 75(CUTOFF), *
>322098 AYWBP Aster yellows witches'-broom phytoplasma (strain AYWB) Other Bacteria 27111.07200(PPS:0,1,0,0,126,636) 75(CUTOFF), *
>573065 ASTEC Asticcacaulis excentricus (strain ATCC 15261 / DSM 4724 / VKM B-1370 / CB 48) Bac/Alpha-proteo 27111.08281(PPS:0,1,1,2,0,3736) 75(CUTOFF), *
>647331 AHV2H Atkinsonella hypoxylon virus (isolate 2H) (AhV) Virus 37111.01732(PPS:1,1,1,0,2,2) 75(CUTOFF), * RefP
>1283346 ASPVR Atlantic salmon paramyxovirus (isolate -/Norway/Yrkje371/1995) (ASPV) Virus 37111.00008(PPS:1,1,0,0,0,6) 75(CUTOFF), * RefP
>521095 ATOPD Atopobium parvulum (strain ATCC 33793 / DSM 20469 / JCM 10300 / VPI 0546) (Streptococcus parvulus) (Peptostreptococcus parvulus) Bac/ActnBac 27111.02623(PPS:0,1,0,1,2,1351) 75(CUTOFF), *
>12957 ATTCE Atta cephalotes (Leafcutter ant) Euk/Animal 37111.29583(PPS:1,1,1,0,0,18068) 75(CUTOFF), * RefP
>1289385 AURN1 Aurantiochytrium single-stranded RNA virus 01 (isolate -/Japan/AuRNAV01/2000) (AuRNAV01) (Schizochytrium single-stranded RNA virus) Virus 37111.03264(PPS:1,1,2,0,0,1) 75(CUTOFF), * RefP
>44056 AURAN Aureococcus anophagefferens (Harmful bloom alga) Other Eukaryota 27111.17787(PPS:0,1,0,0,0,11498) 75(CUTOFF), *
>717982 AURDE Auricularia delicata (strain TFB10046) (White-rot fungus) Euk/Fungi-Metazoa 27111.08182(PPS:0,1,0,0,0,5290) 75(CUTOFF), *
>475778 AEVCA Avian encephalomyelitis virus (strain Calnek vaccine) (AEV) Virus 37111.01681(PPS:1,1,1,0,1,1) 75(CUTOFF), 100.00(X-seed) RefP
475780 AEVL2 Avian encephalomyelitis virus (strain L2Z) (AEV) Virus 19111.00049(PPS:0,0,0,0,1,1) 100.00(X-RP), *
475779 AEVVR Avian encephalomyelitis virus (strain Van Reokel) (AEV) Virus 19111.00049(PPS:0,0,0,0,1,1) 100.00(X-RP), 100.00(X-seed)
>516993 AHEV Avian hepatitis E virus (isolate Chicken/California/Meng) (AHEV) Virus 27111.03415(PPS:0,1,2,0,3,3) 75(CUTOFF), *
>11122 IBVB Avian infectious bronchitis virus (strain Beaudette) (IBV) Virus 37111.56534(PPS:1,1,33,5,10,10) 75(CUTOFF), 100.00(X-seed) RefP
11127 IBVM Avian infectious bronchitis virus (strain M41) (IBV) Virus 19111.14107(PPS:0,0,7,5,10,10) 100.00(X-RP), *
>644440 IBDVU Avian infectious bursal disease virus (isolate Chicken/UK/UK661/1989) (IBDV) (Gumboro disease virus) Virus 37111.03415(PPS:1,1,2,0,3,3) 75(CUTOFF), 100.00(X-seed) RefP
645118 IBDVB Avian infectious bursal disease virus (strain Chicken/Cuba/Soroa/1998) (IBDV) (Gumboro disease virus) Virus 19111.13205(PPS:0,0,8,0,3,3) 100.00(X-RP), *
>269446 RSVSA Avian leukosis virus RSA (RSV-SRA) (Rous sarcoma virus (strain Schmidt-Ruppin A)) Virus 37111.12060(PPS:1,1,7,1,4,4) 75(CUTOFF), * RefP
>336960 ANV1 Avian nephritis virus 1 (ANV-1) Virus 27111.01783(PPS:0,1,1,0,3,3) 75(CUTOFF), *
>62928 AZOSB Azoarcus sp (strain BH72). Bac/Beta-proteo 27111.27704(PPS:0,1,2,0,371,3965) 75(CUTOFF), *
>511995 AZOPC Azobacteroides pseudotrichonymphae genomovar CFP2. Bac/CFB_bac 27111.08117(PPS:0,1,0,0,138,846) 75(CUTOFF), *
>438753 AZOC5 Azorhizobium caulinodans (strain ATCC 43989 / DSM 5975 / ORS 571) Bac/Alpha-proteo 27111.58074(PPS:0,1,22,1,301,4452) 75(CUTOFF), *
>640081 AZOSU Azospira oryzae (strain ATCC BAA-33 / DSM 13638 / PS) (Dechlorosoma suillum) Bac/Beta-proteo 27111.05276(PPS:0,1,0,0,0,3411) 75(CUTOFF), *
>862719 AZOL4 Azospirillum lipoferum (strain 4B) Bac/Alpha-proteo 27111.10985(PPS:0,1,1,0,1,6015) 75(CUTOFF), *
>137722 AZOS1 Azospirillum sp (strain B510). Bac/Alpha-proteo 27111.08949(PPS:0,1,0,1,2,5440) 75(CUTOFF), *
>322710 AZOVD Azotobacter vinelandii (strain DJ / ATCC BAA-1303) Bac/Gamma-proteo 27111.35579(PPS:0,1,4,8,363,4949) 75(CUTOFF), *
>5865 BABBO Babesia bovis Euk/Alveolat 37111.36122(PPS:1,1,16,9,8,3685) 75(CUTOFF), * RefP
>11764 BAEVM Baboon endogenous virus (strain M7) Virus 27111.01783(PPS:0,1,1,0,3,3) 75(CUTOFF), *
>326423 BACA2 Bacillus amyloliquefaciens (strain FZB42) Bac/Firmicute 27111.36509(PPS:0,1,4,0,492,3688) 75(CUTOFF), 84.49(X-seed)
692420 BACAS Bacillus amyloliquefaciens (strain ATCC 23350 / DSM 7 / BCRC 11601 / NBRC 15535 / NRRL B-14393) Bac/Firmicute 19111.10652(PPS:0,0,2,3,1,3900) 84.49(X-RP), *
>1392 BACAN Bacillus anthracis Bac/Firmicute 37114.77644(PPS:1,1,120,311,734,6571) 75(CUTOFF), 80.46(X-seed) RefP
592021 BACAA Bacillus anthracis (strain A0248) Bac/Firmicute 19111.31182(PPS:0,0,0,7,405,5268) 91.35(X-RP), 83.06(X-seed)
568206 BACAC Bacillus anthracis (strain CDC 684 / NRRL 3495) Bac/Firmicute 19111.31058(PPS:0,0,0,4,410,5873) 93.30(X-RP), 82.42(X-seed)
572264 BACC3 Bacillus cereus (strain 03BB102) Bac/Firmicute 19111.28851(PPS:0,0,0,0,410,5572) 80.46(X-RP), *
405534 BACC7 Bacillus cereus (strain AH187) Bac/Firmicute 19111.29180(PPS:0,0,0,0,412,5721) 75.68(X-RP), 79.09(X-seed)
405535 BACC0 Bacillus cereus (strain AH820) Bac/Firmicute 19111.28731(PPS:0,0,0,0,402,5750) 80.94(X-RP), 82.57(X-seed)
405532 BACC4 Bacillus cereus (strain B4264) Bac/Firmicute 19111.28635(PPS:0,0,0,0,413,5337) 74.33(X-RP), 77.30(X-seed)
361100 BACCQ Bacillus cereus (strain Q1) Bac/Firmicute 19111.26508(PPS:0,0,0,0,381,4983) 72.53(X-RP), 75.32(X-seed)
288681 BACCZ Bacillus cereus (strain ZK / E33L) Bac/Firmicute 19111.35936(PPS:0,0,0,1,561,5054) 74.13(X-RP), 76.27(X-seed)
637380 BACAI Bacillus cereus var anthracis (strain CI). Bac/Firmicute 19111.08495(PPS:0,0,0,0,0,5492) 82.46(X-RP), 83.64(X-seed)
412694 BACAH Bacillus thuringiensis (strain Al Hakam) Bac/Firmicute 19111.27142(PPS:0,0,0,2,393,4447) 74.24(X-RP), 82.75(X-seed)
930170 BACT0 Bacillus thuringiensis subsp finitimus (strain YBT-020). Bac/Firmicute 19111.10399(PPS:0,0,1,0,0,5668) 74.41(X-RP), 77.73(X-seed)
281309 BACHK Bacillus thuringiensis subsp konkukian (strain 97-27). Bac/Firmicute 19111.37856(PPS:0,0,0,6,567,4696) 76.44(X-RP), 78.05(X-seed)
>720555 BACA1 Bacillus atrophaeus (strain 1942) Bac/Firmicute 27111.06470(PPS:0,1,0,0,1,4151) 75(CUTOFF), *
>649639 BACCJ Bacillus cellulosilyticus (strain ATCC 21833 / DSM 2522 / FERM P-1141 / JCM 9156 / N-4) Bac/Firmicute 27111.06630(PPS:0,1,0,0,2,4223) 75(CUTOFF), *
>222523 BACC1 Bacillus cereus (strain ATCC 10987) Bac/Firmicute 27111.62307(PPS:0,1,8,26,590,5699) 75(CUTOFF), *
>226900 BACCR Bacillus cereus (strain ATCC 14579 / DSM 31) Bac/Firmicute 29112.42349(PPS:1,0,30,122,652,5229) 75(CUTOFF), * RefP
405531 BACC2 Bacillus cereus (strain G9842) Bac/Firmicute 27111.29625(PPS:0,1,0,1,409,5823) 78.55(X-RP), 78.55(X-seed)
714359 BACT1 Bacillus thuringiensis (strain BMB171) Bac/Firmicute 19111.08158(PPS:0,0,0,0,0,5274) 80.45(X-RP), 80.45(X-seed)
>315749 BACCN Bacillus cereus subsp cytotoxis (strain NVH 391-98). Bac/Firmicute 27111.30576(PPS:0,1,2,0,434,3812) 75(CUTOFF), *
>66692 BACSK Bacillus clausii (strain KSM-K16) Bac/Firmicute 27111.37400(PPS:0,1,3,4,496,4065) 75(CUTOFF), *
>941639 BACC6 Bacillus coagulans (strain 2-6) Bac/Firmicute 27111.04510(PPS:0,1,0,0,0,2916) 75(CUTOFF), *
>272558 BACHD Bacillus halodurans (strain ATCC BAA-125 / DSM 18197 / FERM 7344 / JCM 9153 / C-125) Bac/Firmicute 27112.48613(PPS:0,1,29,135,736,3994) 75(CUTOFF), *
>279010 BACLD Bacillus licheniformis (strain DSM 13 / ATCC 14580) Bac/Firmicute 27111.70653(PPS:0,1,17,19,564,4401) 75(CUTOFF), *
>592022 BACMD Bacillus megaterium (strain DSM 319) Bac/Firmicute 27111.21390(PPS:0,1,8,0,16,4879) 75(CUTOFF), *
545693 BACMQ Bacillus megaterium (strain ATCC 12872 / QMB1551) Bac/Firmicute 19111.21400(PPS:0,0,7,2,16,5377) 86.60(X-RP), 86.60(X-seed)
>12345 BPGA1 Bacillus phage GA-1 (Bacteriophage GA-1) Virus 27111.02149(PPS:0,1,1,1,1,22) 75(CUTOFF), *
>10753 BPNF Bacillus phage Nf (Bacteriophage Nf) Virus 27111.03304(PPS:0,1,2,0,0,27) 75(CUTOFF), 77.27(X-seed)
10778 BPB03 Bacillus phage B103 (Bacteriophage B103) Virus 19111.00864(PPS:0,0,0,0,17,17) 77.27(X-RP), *
>10685 BPSP1 Bacillus phage SP01 (Bacteriophage SP01) Virus 37111.00314(PPS:1,1,0,0,0,204) 75(CUTOFF), * RefP
>10724 BPSPP Bacillus phage SPP1 (Bacteriophage SPP1) Virus 27111.36497(PPS:0,1,18,15,9,97) 75(CUTOFF), *
>66797 BPSPB Bacillus phage SPbeta (Bacillus phage SPBc2) (Bacteriophage SP-beta) Virus 37111.02805(PPS:1,1,1,0,18,185) 75(CUTOFF), * RefP
>10717 BPPH1 Bacillus phage phi105 (Bacteriophage phi-105) Virus 27111.01802(PPS:0,1,1,0,1,79) 75(CUTOFF), *
>10756 BPPH2 Bacillus phage phi29 (Bacteriophage phi-29) Virus 37111.07438(PPS:1,1,4,2,0,27) 75(CUTOFF), 96.30(X-seed) RefP
10757 BPPZA Bacillus phage PZA (Bacteriophage PZA) Virus 19111.06219(PPS:0,0,3,0,26,27) 96.30(X-RP), *
>398511 BACPE Bacillus pseudofirmus (strain OF4) Bac/Firmicute 27111.37702(PPS:0,1,17,2,55,4123) 75(CUTOFF), *
>315750 BACP2 Bacillus pumilus (strain SAFR-032) Bac/Firmicute 27111.26647(PPS:0,1,0,0,425,3669) 75(CUTOFF), *
>439292 BACIE Bacillus selenitireducens (strain ATCC 700615 / DSM 15326 / MLS10) Bac/Firmicute 27111.05068(PPS:0,1,0,0,2,3213) 75(CUTOFF), *
>224308 BACSU Bacillus subtilis (strain 168) Bac/Firmicute 37151.26368(PPS:1,1,2051,1071,4188,4199) 75(CUTOFF), 89.21(X-seed) RefP
936156 BACST Bacillus subtilis (strain BSn5) Bac/Firmicute 19111.06411(PPS:0,0,0,0,1,4113) 89.21(X-RP), *
655816 BACPZ Bacillus subtilis subsp spizizenii (strain ATCC 23059 / NRRL B-14472 / W23). Bac/Firmicute 19111.19794(PPS:0,0,7,2,25,4052) 83.92(X-RP), 84.64(X-seed)
>562970 BACT2 Bacillus tusciae (strain DSM 2912 / NBRC 15312 / T2) Bac/Firmicute 27111.04949(PPS:0,1,0,0,3,3104) 75(CUTOFF), *
>315730 BACWK Bacillus weihenstephanensis (strain KBAB4) Bac/Firmicute 27111.30509(PPS:0,1,0,1,434,5597) 75(CUTOFF), *
>862908 BACMS Bacteriovorax marinus (strain ATCC BAA-682 / DSM 15412 / SJ) Bac/Delta-Epsilon-proteo 27111.05005(PPS:0,1,0,0,1,3204) 75(CUTOFF), *
>272559 BACFN Bacteroides fragilis (strain ATCC 25285 / NCTC 9343) Bac/CFB_bac 27111.67970(PPS:0,1,9,72,312,4222) 75(CUTOFF), 82.15(X-seed)
862962 BACF6 Bacteroides fragilis (strain 638R) Bac/CFB_bac 19111.10047(PPS:0,0,2,0,5,4226) 82.15(X-RP), *
295405 BACFR Bacteroides fragilis (strain YCH46) Bac/CFB_bac 19111.51657(PPS:0,0,14,12,334,4593) 78.75(X-RP), 79.26(X-seed)
>693979 BACT6 Bacteroides helcogenes (strain ATCC 35417 / DSM 20613 / JCM 6297 / P 36-108) Bac/CFB_bac 27111.05096(PPS:0,1,0,0,2,3231) 75(CUTOFF), *
>667015 BACSH Bacteroides salanitronis (strain DSM 18170 / JCM 13567 / BL78) Bac/CFB_bac 27111.05565(PPS:0,1,0,0,0,3598) 75(CUTOFF), *
>226186 BACTN Bacteroides thetaiotaomicron (strain ATCC 29148 / DSM 2079 / NCTC 10582 / E50 / VPI-5482) Bac/CFB_bac 37113.00134(PPS:1,1,43,241,357,4778) 75(CUTOFF), * RefP
>435590 BACV8 Bacteroides vulgatus (strain ATCC 8482 / DSM 1447 / NCTC 11154) Bac/CFB_bac 27111.43850(PPS:0,1,3,46,259,3970) 75(CUTOFF), *
>645099 BBTVA Banana bunchy top virus (isolate Autralia) (BBTV) Virus 37111.11777(PPS:1,1,7,0,7,7) 75(CUTOFF), * RefP
>649604 BAVJK Banna virus (strain Indonesia/JKT-6423/1980) (BAV) Virus 37111.05504(PPS:1,1,3,0,12,12) 75(CUTOFF), * RefP
>103900 BAMMN Barley mild mosaic virus (strain Na1) (BaMMV) Virus 27111.01732(PPS:0,1,1,0,2,2) 75(CUTOFF), *
>12327 BSMV Barley stripe mosaic virus (BSMV) Virus 37111.13409(PPS:1,1,8,0,7,7) 75(CUTOFF), * RefP
>12040 BYDVP Barley yellow dwarf virus (isolate PAV) (BYDV) Virus 37111.06831(PPS:1,1,4,0,6,6) 75(CUTOFF), * RefP
>652104 BAYMY Barley yellow mosaic virus (isolate China/Yancheng/1998) (BaYMV) Virus 37111.01732(PPS:1,1,1,0,2,2) 75(CUTOFF), * RefP
31728 BAYMG Barley yellow mosaic virus (isolate Germany) (BaYMV) Virus 19111.03364(PPS:0,0,2,0,2,2) 100.00(X-RP), 100.00(X-seed)
31729 BAYMJ Barley yellow mosaic virus (strain Japanese II-1) (BaYMV) Virus 19111.04996(PPS:0,0,3,0,2,2) 100.00(X-RP), 100.00(X-seed)
>11020 BFV Barmah forest virus (BFV) Virus 27111.02168(PPS:0,1,1,1,2,2) 75(CUTOFF), *
>1094489 BARAA Bartonella australis (strain Aust/NH1) Bac/Alpha-proteo 27111.01929(PPS:0,1,0,0,0,1248) 75(CUTOFF), *
>360095 BARBK Bartonella bacilliformis (strain ATCC 35685 / KC583) Bac/Alpha-proteo 27111.22830(PPS:0,1,5,0,258,1255) 75(CUTOFF), *
>696125 BARC7 Bartonella clarridgeiae (strain CIP 104772 / 73) Bac/Alpha-proteo 27111.01979(PPS:0,1,0,0,0,1280) 75(CUTOFF), *
>283166 BARHE Bartonella henselae (strain ATCC 49882 / Houston 1) (Rochalimaea henselae) Bac/Alpha-proteo 27111.68089(PPS:0,1,22,32,324,1465) 75(CUTOFF), 75.05(X-seed)
634504 BARGA Bartonella grahamii (strain as4aup) Bac/Alpha-proteo 19111.04397(PPS:0,0,1,0,3,1693) 75.05(X-RP), *
382640 BART1 Bartonella tribocorum (strain CIP 105476 / IBS 506) Bac/Alpha-proteo 27111.15572(PPS:0,1,0,0,259,1805) 72.28(X-RP), 82.77(X-seed)
>283165 BARQU Bartonella quintana (strain Toulouse) (Rochalimaea quintana) Bac/Alpha-proteo 19111.23684(PPS:0,0,4,0,312,1139) 75(CUTOFF), *
1094497 BARVW Bartonella vinsonii subsp berkhoffii (strain Winnie). Bac/Alpha-proteo 19111.02154(PPS:0,0,0,0,0,1393) 75.90(X-RP), 75.90(X-seed)
>694007 BCHK4 Bat coronavirus HKU4 (BtCoV) (BtCoV/HKU4/2004) Virus 27111.02139(PPS:0,1,1,0,10,10) 75(CUTOFF), *
389230 BC133 Bat coronavirus 133/2005 (BtCoV) (BtCoV/133/2005) Virus 19111.03771(PPS:0,0,2,0,10,10) 100.00(X-RP), 100.00(X-seed)
>694008 BCHK5 Bat coronavirus HKU5 (BtCoV) (BtCoV/HKU5/2004) Virus 27111.02139(PPS:0,1,1,0,10,10) 75(CUTOFF), *
>694006 BCHK9 Bat coronavirus HKU9 (BtCoV) (BtCoV/HKU9) Virus 27111.03720(PPS:0,1,2,0,9,9) 75(CUTOFF), *
>684364 BATDJ Batrachochytrium dendrobatidis (strain JAM81 / FGSC 10211) (Frog chytrid fungus) Euk/Fungi-Metazoa 37111.13615(PPS:1,1,0,0,6,8610) 75(CUTOFF), * RefP
>717646 BAUCO Baudoinia compniacensis (strain UAMH 10762) (Angels' share fungus) Euk/Fungi-Metazoa 19111.17887(PPS:0,0,1,0,0,10508) 75(CUTOFF), *
>374463 BAUCH Baumannia cicadellinicola subsp Homalodisca coagulata. Bac/Gamma-proteo 27111.14045(PPS:0,1,0,0,266,595) 75(CUTOFF), *
>264462 BDEBA Bdellovibrio bacteriovorus (strain ATCC 15356 / DSM 50701 / NCIB 9529 / HD100) Bac/Delta-Epsilon-proteo 27111.28672(PPS:0,1,3,11,277,3438) 75(CUTOFF), *
>145579 BPPHM Bdellovibrio phage phiMH2K (Bacteriophage phiMH2K) Virus 37111.02190(PPS:1,1,1,0,11,11) 75(CUTOFF), * RefP
>77856 BFDV Beak and feather disease virus (BFDV) Virus 27111.03618(PPS:0,1,2,0,7,7) 75(CUTOFF), *
>222449 BGYMJ Bean golden yellow mosaic virus (isolate Puerto Rico-Japan) (BGYMV) Virus 37111.01990(PPS:1,1,1,0,7,9) 75(CUTOFF), 75.00(X-seed) RefP
10816 ABMVW Abutilon mosaic virus (isolate West India) (AbMV) Virus 19111.11777(PPS:0,0,7,0,7,7) 62.50(X-RP), 85.71(X-seed)
222448 BGYMV Bean golden yellow mosaic virus (isolate Puerto Rico) (BGYMV) (Bean golden mosaic virus (isolate Puerto Rico)) Virus 19111.01986(PPS:0,0,1,0,7,7) 87.50(X-RP), 85.71(X-seed)
345184 CALCV Cabbage leaf curl virus (isolate Jamaica) (CaLCuV) Virus 19111.05250(PPS:0,0,3,0,7,7) 62.50(X-RP), 85.71(X-seed)
223310 PYMVV Potato yellow mosaic virus (isolate Venezuela) (PYMV) Virus 19111.03618(PPS:0,0,2,0,7,7) 75.00(X-RP), 100.00(X-seed)
223341 TGMVY Tomato golden mosaic virus (strain Yellow vein) (TGMV) Virus 19111.34622(PPS:0,0,21,0,7,7) 75.00(X-RP), *
>57119 BEYDV Bean yellow dwarf virus (BeYDV) Virus 27111.08361(PPS:0,1,5,0,4,4) 75(CUTOFF), *
31599 TYDVA Tobacco yellow dwarf virus (strain Australia) (TYDV) Virus 19111.01834(PPS:0,0,1,0,4,4) 75.00(X-RP), 75.00(X-seed)
>12197 BYMV Bean yellow mosaic virus Virus 27111.04996(PPS:0,1,3,0,2,2) 75(CUTOFF), *
>31715 BPMV Bean-pod mottle virus (strain Kentucky G7) (BPMV) Virus 27111.07934(PPS:0,1,4,3,2,2) 75(CUTOFF), *
>655819 BEAB2 Beauveria bassiana (strain ARSEF 2860) (White muscardine disease fungus) (Tritirachium shiotae) Euk/Fungi-Metazoa 27111.16026(PPS:0,1,0,0,0,10360) 75(CUTOFF), *
>268960 BCTVC Beet curly top virus (strain California/Logan) (BCTV) Virus 37111.18304(PPS:1,1,11,0,7,7) 75(CUTOFF), * RefP
>114921 BTMV Beet mosaic virus (BtMV) Virus 27111.03364(PPS:0,1,2,0,2,2) 75(CUTOFF), *
>652670 BNYVS Beet necrotic yellow vein virus (isolate Japan/S) (BNYVV) Virus 37111.18406(PPS:1,1,11,0,9,9) 75(CUTOFF), * RefP
>191547 BRSV Beet ringspot virus (BRSV) (Tomato black ring virus (strain S)) Virus 27111.00151(PPS:0,1,0,0,3,3) 75(CUTOFF), *
>478555 BYVU Beet yellows virus (isolate Ukraine) (BYV) (Sugar beet yellows virus) Virus 37111.30213(PPS:1,1,18,1,8,8) 75(CUTOFF), * RefP
>395963 BEII9 Beijerinckia indica subsp indica (strain ATCC 9039 / DSM 1715 / NCIB 8712). Bac/Alpha-proteo 27111.16965(PPS:0,1,0,0,226,3758) 75(CUTOFF), *
>866536 BELBD Belliella baltica (strain DSM 15883 / CIP 108006 / LMG 21964 / BA134) Bac/CFB_bac 27111.05557(PPS:0,1,0,0,0,3593) 75(CUTOFF), *
>11156 BEV Berne virus (BEV) Virus 27111.11728(PPS:0,1,7,0,6,7) 75(CUTOFF), *
>471853 BEUC1 Beutenbergia cavernae (strain ATCC BAA-8 / DSM 12333 / NBRC 16432) Bac/ActnBac 27111.13404(PPS:0,1,0,1,132,4173) 75(CUTOFF), *
>367928 BIFAA Bifidobacterium adolescentis (strain ATCC 15703 / DSM 20083 / NCTC 11814 / E194a) Bac/ActnBac 27111.18408(PPS:0,1,2,8,186,1605) 75(CUTOFF), *
>442563 BIFA0 Bifidobacterium animalis subsp lactis (strain AD011). Bac/ActnBac 27111.09354(PPS:0,1,0,0,143,1486) 75(CUTOFF), 92.85(X-seed)
703613 BIFAR Bifidobacterium animalis subsp animalis (strain ATCC 25527 / DSM 20104 / JCM 1190 / R101-8). Bac/ActnBac 19111.02362(PPS:0,0,0,0,0,1528) 80.68(X-RP), 82.78(X-seed)
552531 BIFAB Bifidobacterium animalis subsp lactis (strain BB-12). Bac/ActnBac 19111.02574(PPS:0,0,0,0,1,1633) 88.59(X-RP), 90.81(X-seed)
580050 BIFLB Bifidobacterium animalis subsp lactis (strain Bl-04 / DGCC2908 / RB 4825 / SD5219). Bac/ActnBac 19111.02606(PPS:0,0,0,0,4,1558) 92.78(X-RP), 99.74(X-seed)
555970 BIFAS Bifidobacterium animalis subsp lactis (strain DSM 10140 / JCM 10602 / LMG 18314). Bac/ActnBac 19111.05918(PPS:0,0,2,0,5,1557) 92.61(X-RP), 99.64(X-seed)
573236 BIFAV Bifidobacterium animalis subsp lactis (strain V9). Bac/ActnBac 19111.02413(PPS:0,0,0,0,0,1561) 92.85(X-RP), *
>1147128 BIFAP Bifidobacterium asteroides (strain PRL2011) Bac/ActnBac 27111.02546(PPS:0,1,0,0,0,1647) 75(CUTOFF), *
>883062 BIFBS Bifidobacterium bifidum (strain S17) Bac/ActnBac 27111.02748(PPS:0,1,0,0,0,1777) 75(CUTOFF), *
702459 BIFBP Bifidobacterium bifidum (strain PRL2010) Bac/ActnBac 19111.02556(PPS:0,0,0,0,0,1653) 82.54(X-RP), 82.54(X-seed)
>326426 BIFBU Bifidobacterium breve (strain NCIMB 8807 / UCC2003) Bac/ActnBac 27111.11018(PPS:0,1,5,0,1,1817) 75(CUTOFF), 82.66(X-seed)
866777 BIFBA Bifidobacterium breve (strain ACS-071-V-Sch8b) Bac/ActnBac 19111.02826(PPS:0,0,0,0,1,1796) 82.66(X-RP), *
>401473 BIFDB Bifidobacterium dentium (strain ATCC 27534 / DSM 20436 / JCM 1195 / Bd1) Bac/ActnBac 27111.03284(PPS:0,1,0,0,3,2028) 75(CUTOFF), *
>206672 BIFLO Bifidobacterium longum (strain NCC 2705) Bac/ActnBac 37111.25403(PPS:1,1,4,3,302,1725) 75(CUTOFF), 78.12(X-seed) RefP
205913 BIFLD Bifidobacterium longum (strain DJO10A) Bac/ActnBac 19111.14148(PPS:0,0,1,0,192,1967) 79.23(X-RP), 79.87(X-seed)
565040 BIFL1 Bifidobacterium longum subsp infantis (strain 157F). Bac/ActnBac 19111.03040(PPS:0,0,0,0,0,1966) 77.18(X-RP), 79.21(X-seed)
565042 BIFL2 Bifidobacterium longum subsp longum (strain ATCC 15707 / DSM 20219 / JCM 1217 / NCTC 11818 / E194b). Bac/ActnBac 19111.10535(PPS:0,0,4,2,4,1901) 77.19(X-RP), 80.45(X-seed)
890402 BIFLM Bifidobacterium longum subsp longum (strain BBMN68). Bac/ActnBac 19111.02774(PPS:0,0,0,0,0,1794) 78.12(X-RP), *
>391904 BIFLS Bifidobacterium longum subsp infantis (strain ATCC 15697 / DSM 20088 / JCM 1222 / NCTC 11817 / S12). Bac/ActnBac 27111.20467(PPS:0,1,2,7,188,3154) 75(CUTOFF), *
>759350 BIFLJ Bifidobacterium longum subsp longum (strain JDM301). Bac/ActnBac 27111.05061(PPS:0,1,1,1,0,1936) 75(CUTOFF), *
>686949 BVY3 Blackberry virus Y (isolate Blackberry plant/USA: Arkansas/C3ARK/2005) (BVY) Virus 37111.01681(PPS:1,1,1,0,1,1) 75(CUTOFF), * RefP
>65743 BRAV Blackcurrant reversion association virus (BRAV) Virus 27111.04996(PPS:0,1,3,0,2,2) 75(CUTOFF), *
>1146883 BLASD Blastococcus saxobsidens (strain DD2) Bac/ActnBac 27111.09005(PPS:0,1,1,0,0,4767) 75(CUTOFF), *
>12968 BLAHO Blastocystis hominis Other Eukaryota 27111.09002(PPS:0,1,0,0,0,5820) 75(CUTOFF), *
>600809 BLASP Blattabacterium sp subsp. Periplaneta americana (strain BPLAN) (Periplaneta americana symbiotic bacterium). Bac/CFB_bac 27111.00942(PPS:0,1,0,0,1,578) 75(CUTOFF), *
331104 BLASB Blattabacterium sp subsp. Blattella germanica (strain Bge) (Blattella germanica symbiotic bacterium). Bac/CFB_bac 19111.00899(PPS:0,0,0,0,0,582) 77.59(X-RP), 77.59(X-seed)
>203907 BLOFL Blochmannia floridanus Bac/Gamma-proteo 27111.14910(PPS:0,1,0,0,284,580) 75(CUTOFF), 75.24(X-seed)
859654 BLOVB Blochmannia vafer (strain BVAF) Bac/Gamma-proteo 19111.00907(PPS:0,0,0,0,0,587) 75.24(X-RP), *
>291272 BLOPB Blochmannia pennsylvanicus (strain BPEN) Bac/Gamma-proteo 27111.14463(PPS:0,1,0,0,274,610) 75(CUTOFF), *
>311176 BSNV Blotched snakehead virus (BSNV) (Channa lucius virus) Virus 37111.03850(PPS:1,1,2,1,3,3) 75(CUTOFF), * RefP
>10900 BTV10 Bluetongue virus 10 (isolate USA) (BTV 10) Virus 37111.24820(PPS:1,1,13,7,11,11) 75(CUTOFF), * RefP
>7091 BOMMO Bombyx mori (Silk moth) Euk/Animal 37115.55991(PPS:1,1,246,49,211,14753) 75(CUTOFF), * RefP
>10809 BMDNV Bombyx mori densovirus (BmDNV) (Bombyx densonucleosis virus) Virus 27111.03415(PPS:0,1,2,0,3,3) 75(CUTOFF), *
>648412 BMDND Bombyx mori densovirus 3 (isolate Silkworm/China/Zhenjiang/-) (BmDNV-3) Virus 37111.00009(PPS:1,1,0,0,0,7) 75(CUTOFF), * RefP
>648251 BMDNS Bombyx mori densovirus 5 (isolate Shinshu) (BmDNV-5) Virus 37111.00005(PPS:1,1,0,0,0,4) 75(CUTOFF), * RefP
>360910 BORA1 Bordetella avium (strain 197N) Bac/Beta-proteo 27111.23032(PPS:0,1,0,0,363,3310) 75(CUTOFF), *
>257313 BORPE Bordetella pertussis (strain Tohama I / ATCC BAA-589 / NCTC 13251) Bac/Beta-proteo 37112.99436(PPS:1,1,94,36,515,3205) 75(CUTOFF), 77.90(X-seed) RefP
257310 BORBR Bordetella bronchiseptica (strain ATCC BAA-588 / NCTC 13252 / RB50) (Alcaligenes bronchisepticus) Bac/Beta-proteo 19111.83156(PPS:0,0,22,32,523,4857) 76.53(X-RP), 93.30(X-seed)
1208658 BORBM Bordetella bronchiseptica (strain MO149) Bac/Beta-proteo 19111.06942(PPS:0,0,0,0,0,4488) 77.90(X-RP), *
257311 BORPA Bordetella parapertussis (strain 12822 / ATCC BAA-587 / NCTC 13253) Bac/Beta-proteo 19111.49442(PPS:0,0,6,19,508,4079) 78.10(X-RP), 89.96(X-seed)
1208660 BORPB Bordetella parapertussis (strain Bpp5) Bac/Beta-proteo 19111.06273(PPS:0,0,0,0,0,4056) 76.80(X-RP), 85.15(X-seed)
568706 BORP1 Bordetella pertussis (strain ATCC 9797 / DSM 5571 / NCTC 10739 / 18323) Bac/Beta-proteo 19111.09936(PPS:0,0,3,0,5,3100) 92.51(X-RP), 77.94(X-seed)
1017264 BORPC Bordetella pertussis (strain CS) Bac/Beta-proteo 19111.06681(PPS:0,0,1,0,2,3201) 98.76(X-RP), 78.36(X-seed)
>340100 BORPD Bordetella petrii (strain ATCC BAA-461 / DSM 12804 / CCUG 43448) Bac/Beta-proteo 27111.25211(PPS:0,1,1,2,307,4887) 75(CUTOFF), *
>194699 BPBPP Bordetella phage BPP-1 Virus 37111.08018(PPS:1,1,3,7,0,49) 75(CUTOFF), * RefP
>928296 BDVV Borna disease virus (strain V) (BDV) Virus 37111.10044(PPS:1,1,6,0,5,5) 75(CUTOFF), * RefP
12455 BDV Borna disease virus (BDV) Virus 19111.39090(PPS:0,0,23,3,5,5) 100.00(X-RP), 100.00(X-seed)
>224326 BORBU Borrelia burgdorferi (strain ATCC 35210 / B31 / CIP 102532 / DSM 4680) Other Bacteria 37112.69615(PPS:1,1,78,48,394,1287) 75(CUTOFF), 92.35(X-seed) RefP
390236 BORAP Borrelia afzelii (strain PKo) Other Bacteria 19111.15271(PPS:0,0,2,0,191,1670) 78.04(X-RP), 79.38(X-seed)
521010 BORBD Borrelia bissettii (strain DN127) Other Bacteria 19111.03828(PPS:0,0,1,0,1,1389) 82.60(X-RP), 84.97(X-seed)
521008 BORBJ Borrelia burgdorferi (strain JD1) Other Bacteria 19111.05398(PPS:0,0,2,0,1,1349) 91.05(X-RP), 92.43(X-seed)
521007 BORBN Borrelia burgdorferi (strain N40) Other Bacteria 19111.19375(PPS:0,0,10,2,6,1223) 92.35(X-RP), *
445985 BORBZ Borrelia burgdorferi (strain ZS7) Other Bacteria 19111.18369(PPS:0,0,5,1,160,1216) 89.03(X-RP), 89.69(X-seed)
290434 BORGA Borrelia garinii (strain PBi) Other Bacteria 19111.18494(PPS:0,0,4,0,203,1261) 79.35(X-RP), 80.95(X-seed)
>412419 BORDL Borrelia duttonii (strain Ly) Other Bacteria 27111.07705(PPS:0,1,0,0,120,1154) 75(CUTOFF), 91.52(X-seed)
1155096 BORCA Borrelia crocidurae (strain Achema) Other Bacteria 19111.03894(PPS:0,0,1,0,0,1463) 79.03(X-RP), 77.37(X-seed)
314723 BORHD Borrelia hermsii (strain DAH) Other Bacteria 19111.07478(PPS:0,0,0,0,126,816) 83.27(X-RP), 87.02(X-seed)
412418 BORRA Borrelia recurrentis (strain A1) Other Bacteria 19111.07192(PPS:0,0,0,0,116,950) 91.52(X-RP), *
314724 BORT9 Borrelia turicatae (strain 91E135) Other Bacteria 19111.06934(PPS:0,0,0,0,115,815) 83.21(X-RP), 86.96(X-seed)
>9913 BOVIN Bos taurus (Bovine) Euk/mammal 37175.32883(PPS:1,1,3157,2192,5980,20440) 75(CUTOFF), * RefP
>1287680 BOTPV Botryosphaeria parva (strain UCR-NP2) (Grapevine canker fungus) (Neofusicoccum parvum) Euk/Fungi-Metazoa 19111.17656(PPS:0,0,1,0,0,10359) 75(CUTOFF), *
>1290391 BOTF1 Botryotinia fuckeliana (strain BcDW1) (Noble rot fungus) (Botrytis cinerea) Euk/Fungi-Metazoa 19111.18674(PPS:0,0,1,0,0,11017) 75(CUTOFF), *
>999810 BOTF4 Botryotinia fuckeliana (strain T4) (Noble rot fungus) (Botrytis cinerea) Euk/Fungi-Metazoa 27111.25275(PPS:0,1,0,0,0,16338) 75(CUTOFF), *
>686946 BOTVF Botrytis virus F (isolate Botrytis cinerea/New Zealand/Howitt/2001) (BotV-F) Virus 37111.01732(PPS:1,1,1,0,2,2) 75(CUTOFF), * RefP
>686947 BOTVX Botrytis virus X (isolate Botrytis cinerea/New Zealand/Howitt/2006) (BOTV-X) Virus 37111.01885(PPS:1,1,1,0,5,5) 75(CUTOFF), * RefP
>331642 BECN1 Bovine enteric calicivirus Newbury agent-1 (isolate Bovine/UK/Newbury1/1976) (BEC) Virus 37111.01732(PPS:1,1,1,0,2,2) 75(CUTOFF), * RefP
190239 BECNB Bovine enteric calicivirus NB (isolate Bovine/United States/Nebraska/1980) (BEC-NB) Virus 19111.01732(PPS:0,0,1,0,2,2) 100.00(X-RP), 100.00(X-seed)
>928297 BEFVB Bovine ephemeral fever virus (strain BB7721) (BEFV) Virus 37111.07136(PPS:1,1,4,0,12,12) 75(CUTOFF), * RefP
>10559 BPV1 Bovine papillomavirus type 1 Virus 27111.28477(PPS:0,1,14,12,8,8) 75(CUTOFF), 88.89(X-seed)
10560 BPV2 Bovine papillomavirus type 2 Virus 19111.02139(PPS:0,0,1,0,10,10) 88.89(X-RP), *
>10561 BPV3 Bovine papillomavirus type 3 Virus 37111.08466(PPS:1,1,5,0,6,8) 75(CUTOFF), * RefP
>10562 BPV4 Bovine papillomavirus type 4 Virus 27111.03822(PPS:0,1,2,0,11,11) 75(CUTOFF), *
>40537 BPV5 Bovine papillomavirus type 5 Virus 37111.03567(PPS:1,1,2,0,6,6) 75(CUTOFF), * RefP
>648243 PAVBP Bovine parvovirus (isolate pAT153/1986) (BPV) Virus 37111.03415(PPS:1,1,2,0,3,3) 75(CUTOFF), * RefP
>10627 POVBO Bovine polyomavirus (BPyV) Virus 27111.05148(PPS:0,1,3,0,5,5) 75(CUTOFF), *
>11247 BRSVA Bovine respiratory syncytial virus (strain A51908) (BRS) Virus 27111.18508(PPS:0,1,11,0,11,11) 75(CUTOFF), *
>11100 BVDVN Bovine viral diarrhea virus (isolate NADL) (BVDV) (Mucosal disease virus) Virus 37111.16913(PPS:1,1,9,5,1,1) 75(CUTOFF), * RefP
>268305 BVDVC Bovine viral diarrhea virus (strain CP7) (BVDV) (Mucosal disease virus) Virus 27111.17569(PPS:0,1,7,14,1,1) 75(CUTOFF), 100.00(X-seed)
31656 BVDVS Bovine viral diarrhea virus (strain SD-1) (BVDV) (Mucosal disease virus) Virus 19111.02552(PPS:0,0,1,2,1,1) 100.00(X-RP), *
11097 CSFVA Classical swine fever virus (strain Alfort) (CSFV) (Hog cholera virus) Virus 19111.09840(PPS:0,0,6,0,1,1) 100.00(X-RP), 100.00(X-seed)
11098 CSFVB Classical swine fever virus (strain Brescia) (CSFV) (Hog cholera virus) Virus 19111.01681(PPS:0,0,1,0,1,1) 100.00(X-RP), 100.00(X-seed)
>446465 BRAFD Brachybacterium faecium (strain ATCC 43885 / DSM 4810 / NCIB 9860) Bac/ActnBac 27111.05013(PPS:0,1,0,0,6,3050) 75(CUTOFF), *
>15368 BRADI Brachypodium distachyon (Purple false brome) (Trachynia distachya) Euk/Plant 37111.62301(PPS:1,1,12,0,35,26498) 75(CUTOFF), * RefP
>565034 BRAHW Brachyspira hyodysenteriae (strain ATCC 49526 / WA1) Other Bacteria 27111.12466(PPS:0,1,2,0,111,2409) 75(CUTOFF), *
1045858 BRAIP Brachyspira intermedia (strain ATCC 51140 / PWS/A) (Serpulina intermedia) Other Bacteria 19111.04417(PPS:0,0,0,0,0,2856) 76.43(X-RP), 76.43(X-seed)
>526224 BRAM5 Brachyspira murdochii (strain ATCC 51284 / DSM 12563 / 56-150) (Serpulina murdochii) Other Bacteria 27111.05113(PPS:0,1,0,2,0,2743) 75(CUTOFF), *
>759914 BRAP9 Brachyspira pilosicoli (strain ATCC BAA-1826 / 95/1000) Other Bacteria 27111.03267(PPS:0,1,0,0,0,2113) 75(CUTOFF), *
>224911 BRAJA Bradyrhizobium japonicum (strain USDA 110) Bac/Alpha-proteo 37113.27017(PPS:1,1,98,51,658,8030) 75(CUTOFF), * RefP
>288000 BRASB Bradyrhizobium sp (strain BTAi1 / ATCC BAA-1182). Bac/Alpha-proteo 27111.28090(PPS:0,1,0,0,339,7345) 75(CUTOFF), *
>114615 BRASO Bradyrhizobium sp (strain ORS278). Bac/Alpha-proteo 27111.31896(PPS:0,1,3,2,324,6556) 75(CUTOFF), *
>7739 BRAFL Branchiostoma floridae (Florida lancelet) (Amphioxus) Euk/Animal 37111.84475(PPS:1,1,23,2,39,28538) 75(CUTOFF), * RefP
>51351 BRARP Brassica rapa subsp pekinensis (Chinese cabbage) (Brassica pekinensis). Euk/Plant 27111.84727(PPS:0,1,13,0,8,40800) 75(CUTOFF), *
>360393 BRV1 Breda virus 1 (BRV-1) Virus 37111.06070(PPS:1,1,3,2,6,6) 75(CUTOFF), * RefP
>358681 BREBN Brevibacillus brevis (strain 47 / JCM 6285 / NBRC 100599) Bac/Firmicute 27111.29519(PPS:0,1,5,0,251,5802) 75(CUTOFF), *
>633149 BRESC Brevundimonas subvibrioides (strain ATCC 15264 / DSM 4735 / LMG 14903 / NBRC 16000 / CB 81) (Caulobacter subvibrioides) Bac/Alpha-proteo 27111.05133(PPS:0,1,0,0,0,3319) 75(CUTOFF), *
>12301 BBMV Broad bean mottle virus Virus 27111.03466(PPS:0,1,2,0,4,4) 75(CUTOFF), *
>649895 BBWVS Broad bean wilt virus 1 (strain Spinach/United States/ATCC PV-132/1963) (BBWV-1) Virus 37111.00100(PPS:1,1,0,0,2,2) 75(CUTOFF), * RefP
>12302 BMV Brome mosaic virus (BMV) Virus 37111.14127(PPS:1,1,8,2,4,4) 75(CUTOFF), 75.00(X-seed) RefP
12303 CCMV Cowpea chlorotic mottle virus (CCMV) Virus 19111.15759(PPS:0,0,9,2,4,4) 75.00(X-RP), *
>117138 BSTV1 Brome streak virus (strain 11-Cal) (BStV) (Brome streak mosaic rymovirus) Virus 37111.03313(PPS:1,1,2,0,1,1) 75(CUTOFF), * RefP
>359391 BRUA2 Brucella abortus (strain 2308) Bac/Alpha-proteo 27111.93346(PPS:0,1,28,45,474,3018) 75(CUTOFF), 90.35(X-seed)
430066 BRUA1 Brucella abortus (strain S19) Bac/Alpha-proteo 19111.35519(PPS:0,0,9,1,320,2979) 91.01(X-RP), 87.54(X-seed)
262698 BRUAB Brucella abortus biovar 1 (strain 9-941) Bac/Alpha-proteo 19111.86266(PPS:0,0,33,7,499,3068) 95.16(X-RP), 90.91(X-seed)
483179 BRUC2 Brucella canis (strain ATCC 23365 / NCTC 10854) Bac/Alpha-proteo 19111.22795(PPS:0,0,0,0,364,3125) 86.11(X-RP), 90.68(X-seed)
941967 BRUMM Brucella melitensis (strain M28) Bac/Alpha-proteo 19111.05161(PPS:0,0,0,0,0,3337) 82.47(X-RP), 83.67(X-seed)
703352 BRUM5 Brucella melitensis (strain M5-90) Bac/Alpha-proteo 19111.05153(PPS:0,0,0,0,0,3332) 82.35(X-RP), 83.47(X-seed)
224914 BRUME Brucella melitensis biotype 1 (strain 16M / ATCC 23456 / NCTC 10094) Bac/Alpha-proteo 19111.85906(PPS:0,0,27,20,572,3176) 83.46(X-RP), 83.40(X-seed)
546272 BRUMB Brucella melitensis biotype 2 (strain ATCC 23457) Bac/Alpha-proteo 19111.20426(PPS:0,0,0,0,317,3093) 88.68(X-RP), 89.98(X-seed)
568815 BRUMC Brucella microti (strain CCM 4915) Bac/Alpha-proteo 19111.05045(PPS:0,0,0,0,0,3262) 90.35(X-RP), *
444178 BRUO2 Brucella ovis (strain ATCC 25840 / 63/290 / NCTC 10512) Bac/Alpha-proteo 19111.25831(PPS:0,0,3,0,336,2816) 82.36(X-RP), 84.23(X-seed)
520461 BRUPB Brucella pinnipedialis (strain NCTC 12890 / BCCN 94-73 / B2/94) Bac/Alpha-proteo 19111.05053(PPS:0,0,0,0,0,3267) 90.29(X-RP), 95.17(X-seed)
470137 BRUSI Brucella suis (strain ATCC 23445 / NCTC 10510) Bac/Alpha-proteo 19111.22704(PPS:0,0,0,0,361,3162) 86.29(X-RP), 90.32(X-seed)
204722 BRUSU Brucella suis biovar 1 (strain 1330) Bac/Alpha-proteo 19111.64270(PPS:0,0,17,7,576,3270) 89.62(X-RP), 94.37(X-seed)
>6279 BRUMA Brugia malayi (Filarial nematode worm) Euk/Animal 27111.41207(PPS:0,1,12,5,41,11264) 75(CUTOFF), *
>107806 BUCAI Buchnera aphidicola subsp Acyrthosiphon pisum (strain APS) (Acyrthosiphon pisum symbiotic bacterium). Bac/Gamma-proteo 37111.49126(PPS:1,1,12,1,572,572) 75(CUTOFF), 97.60(X-seed) RefP
563178 BUCA5 Buchnera aphidicola subsp Acyrthosiphon pisum (strain 5A). Bac/Gamma-proteo 19111.13144(PPS:0,0,0,0,249,555) 97.60(X-RP), *
713600 BUCAJ Buchnera aphidicola subsp Acyrthosiphon pisum (strain JF98). Bac/Gamma-proteo 19111.00736(PPS:0,0,0,0,0,477) 78.36(X-RP), 78.88(X-seed)
713601 BUCAF Buchnera aphidicola subsp Acyrthosiphon pisum (strain JF99). Bac/Gamma-proteo 19111.00910(PPS:0,0,0,0,0,589) 93.10(X-RP), 93.79(X-seed)
713603 BUCA0 Buchnera aphidicola subsp Acyrthosiphon pisum (strain LL01). Bac/Gamma-proteo 19111.00891(PPS:0,0,0,0,0,577) 91.29(X-RP), 91.78(X-seed)
713602 BUCA3 Buchnera aphidicola subsp Acyrthosiphon pisum (strain TLW03). Bac/Gamma-proteo 19111.00883(PPS:0,0,0,0,0,572) 89.24(X-RP), 89.70(X-seed)
561501 BUCAT Buchnera aphidicola subsp Acyrthosiphon pisum (strain Tuc7). Bac/Gamma-proteo 19111.13042(PPS:0,0,0,0,247,553) 97.60(X-RP), 99.46(X-seed)
>224915 BUCBP Buchnera aphidicola subsp Baizongia pistaciae (strain Bp). Bac/Gamma-proteo 27111.25801(PPS:0,1,0,0,507,507) 75(CUTOFF), *
>372461 BUCCC Buchnera aphidicola subsp Cinara cedri (strain Cc). Bac/Gamma-proteo 27111.07862(PPS:0,1,0,0,148,362) 75(CUTOFF), *
>198804 BUCAP Buchnera aphidicola subsp Schizaphis graminum (strain Sg). Bac/Gamma-proteo 27111.57972(PPS:0,1,18,0,562,562) 75(CUTOFF), *
>10625 BFPYV Budgerigar fledgling disease virus (BFPyV) Virus 27111.17065(PPS:0,1,10,1,6,11) 75(CUTOFF), *
>35304 BUNYW Bunyamwera virus (BUNV) Virus 37111.14127(PPS:1,1,8,2,4,4) 75(CUTOFF), * RefP
>796210 BUNL8 Bunyavirus La Crosse (isolate Human/United States/L78/1978) Virus 37111.05097(PPS:1,1,3,0,4,4) 75(CUTOFF), * RefP
>339670 BURCM Burkholderia ambifaria (strain ATCC BAA-244 / AMMD) (Burkholderia cepacia (strain AMMD)) Bac/Beta-proteo 27111.32475(PPS:0,1,0,7,391,6550) 75(CUTOFF), 82.82(X-seed)
398577 BURA4 Burkholderia ambifaria (strain MC40-6) Bac/Beta-proteo 19111.29471(PPS:0,0,0,4,354,6633) 82.82(X-RP), *
>216591 BURCJ Burkholderia cepacia (strain J2315 / LMG 16656) (Burkholderia cenocepacia (strain J2315)) Bac/Beta-proteo 27111.39615(PPS:0,1,2,21,336,6869) 75(CUTOFF), 77.91(X-seed)
331271 BURCA Burkholderia cenocepacia (strain AU 1054) Bac/Beta-proteo 19111.31019(PPS:0,0,0,1,419,6405) 76.92(X-RP), 94.94(X-seed)
331272 BURCH Burkholderia cenocepacia (strain HI2424) Bac/Beta-proteo 19111.30419(PPS:0,0,0,0,402,6841) 77.91(X-RP), *
406425 BURCC Burkholderia cenocepacia (strain MC0-3) Bac/Beta-proteo 19111.28418(PPS:0,0,0,0,359,6919) 78.04(X-RP), 87.29(X-seed)
>999541 BURGS Burkholderia gladioli (strain BSR3) Bac/Beta-proteo 27111.11278(PPS:0,1,0,0,0,7291) 75(CUTOFF), *
>626418 BURGB Burkholderia glumae (strain BGR1) Bac/Beta-proteo 27111.09135(PPS:0,1,0,1,0,5624) 75(CUTOFF), *
>320388 BURMS Burkholderia mallei (strain SAVP1) Bac/Beta-proteo 27111.24761(PPS:0,1,0,0,346,4970) 75(CUTOFF), 84.96(X-seed)
243160 BURMA Burkholderia mallei (strain ATCC 23344) Bac/Beta-proteo 19111.36840(PPS:0,0,3,4,462,4787) 75.08(X-RP), 79.02(X-seed)
412022 BURM9 Burkholderia mallei (strain NCTC 10229) Bac/Beta-proteo 19111.25042(PPS:0,0,0,0,353,4928) 82.63(X-RP), 89.76(X-seed)
320389 BURM7 Burkholderia mallei (strain NCTC 10247) Bac/Beta-proteo 19111.25558(PPS:0,0,0,0,356,5166) 84.96(X-RP), *
>395019 BURM1 Burkholderia multivorans (strain ATCC 17616 / 249) Bac/Beta-proteo 27111.36173(PPS:0,1,5,4,332,6393) 75(CUTOFF), *
>1283334 BPB78 Burkholderia phage Bcep781 (isolate -/United States/Beer/1978) (Bacteriophage Bcep781) Virus 37111.01732(PPS:1,1,1,0,0,66) 75(CUTOFF), * RefP
>1283335 BPBMU Burkholderia phage BcepMu (isolate -/United States/Summer/2002) (Bacteriophage BcepMu) Virus 37111.01712(PPS:1,1,1,0,0,53) 75(CUTOFF), * RefP
>391038 BURP8 Burkholderia phymatum (strain DSM 17167 / STM815) Bac/Beta-proteo 27111.30051(PPS:0,1,0,5,333,7396) 75(CUTOFF), *
>398527 BURPP Burkholderia phytofirmans (strain DSM 17436 / PsJN) Bac/Beta-proteo 27111.30203(PPS:0,1,1,2,338,7125) 75(CUTOFF), *
>272560 BURPS Burkholderia pseudomallei (strain K96243) Bac/Beta-proteo 37112.17903(PPS:1,1,37,56,495,5632) 75(CUTOFF), * RefP
357348 BURP0 Burkholderia pseudomallei (strain 1106a) Bac/Beta-proteo 19111.29277(PPS:0,0,0,0,374,6996) 77.96(X-RP), 77.96(X-seed)
320372 BURP1 Burkholderia pseudomallei (strain 1710b) Bac/Beta-proteo 19111.67961(PPS:0,0,1,84,416,5959) 78.94(X-RP), 78.94(X-seed)
320373 BURP6 Burkholderia pseudomallei (strain 668) Bac/Beta-proteo 19111.28629(PPS:0,0,0,0,362,6960) 76.53(X-RP), 76.53(X-seed)
>882378 BURRH Burkholderia rhizoxinica (strain DSM 19002 / CIP 109453 / HKI 454) Bac/Beta-proteo 27111.05931(PPS:0,1,0,0,0,3835) 75(CUTOFF), *
>269483 BURS3 Burkholderia sp (strain 383) (Burkholderia cepacia (strain ATCC 17760 / NCIB 9086 / R18194)). Bac/Beta-proteo 27111.42985(PPS:0,1,1,14,474,7671) 75(CUTOFF), *
>640511 BURSC Burkholderia sp (strain CCGE1002). Bac/Beta-proteo 27111.10585(PPS:0,1,0,0,1,6811) 75(CUTOFF), *
>640512 BURSG Burkholderia sp (strain CCGE1003). Bac/Beta-proteo 27111.09211(PPS:0,1,0,0,0,5955) 75(CUTOFF), *
>271848 BURTA Burkholderia thailandensis (strain E264 / ATCC 700388 / DSM 13276 / CIP 106301) Bac/Beta-proteo 27111.58823(PPS:0,1,3,57,416,5544) 75(CUTOFF), *
>269482 BURVG Burkholderia vietnamiensis (strain G4 / LMG 22486) (Burkholderia cepacia (strain R1808)) Bac/Beta-proteo 27111.32163(PPS:0,1,0,5,377,7358) 75(CUTOFF), *
>266265 BURXL Burkholderia xenovorans (strain LB400) Bac/Beta-proteo 27112.09979(PPS:0,1,29,64,438,8514) 75(CUTOFF), *
>515622 BUTPB Butyrivibrio proteoclasticus (strain ATCC 51982 / DSM 14932 / B316) (Clostridium proteoclasticum) Bac/Firmicute 27111.08372(PPS:0,1,1,2,0,3795) 75(CUTOFF), *
>135651 CAEBE Caenorhabditis brenneri (Nematode worm) Euk/Animal 27111.49639(PPS:0,1,2,0,0,29977) 75(CUTOFF), *
>6238 CAEBR Caenorhabditis briggsae Euk/Animal 37112.41420(PPS:1,1,49,0,566,21676) 75(CUTOFF), * RefP
>6239 CAEEL Caenorhabditis elegans Euk/Animal 37147.99263(PPS:1,1,2098,171,3439,20443) 75(CUTOFF), * RefP
>281687 CAEJA Caenorhabditis japonica Euk/Animal 37111.46786(PPS:1,1,1,0,3,29092) 75(CUTOFF), * RefP
>31234 CAERE Caenorhabditis remanei (Caenorhabditis vulgaris) Euk/Animal 27111.54913(PPS:0,1,4,0,1,31245) 75(CUTOFF), *
>521460 CALBD Caldicellulosiruptor bescii (strain ATCC BAA-1888 / DSM 6725 / Z-1320) (Anaerocellum thermophilum) Bac/Firmicute 27111.15747(PPS:0,1,0,3,210,2637) 75(CUTOFF), 79.05(X-seed)
632292 CALH1 Caldicellulosiruptor hydrothermalis (strain DSM 18901 / VKM B-2411 / 108) Bac/Firmicute 19111.03891(PPS:0,0,0,0,0,2516) 75.88(X-RP), 76.07(X-seed)
632335 CALKI Caldicellulosiruptor kristjanssonii (strain ATCC 700853 / DSM 12137 / I77R1B) Bac/Firmicute 19111.03787(PPS:0,0,0,0,0,2449) 76.08(X-RP), 76.73(X-seed)
632348 CALK2 Caldicellulosiruptor kronotskyensis (strain DSM 18902 / VKM B-2412 / 2002) Bac/Firmicute 19111.03798(PPS:0,0,0,0,0,2456) 79.93(X-RP), 79.66(X-seed)
608506 CALOO Caldicellulosiruptor obsidiansis (strain ATCC BAA-2073 / strain OB47) Bac/Firmicute 19111.03357(PPS:0,0,0,0,0,2171) 79.05(X-RP), *
632518 CALOW Caldicellulosiruptor owensensis (strain ATCC 700167 / DSM 13100 / OL) Bac/Firmicute 19111.03292(PPS:0,0,0,0,0,2129) 74.02(X-RP), 81.61(X-seed)
>351627 CALS8 Caldicellulosiruptor saccharolyticus (strain ATCC 43494 / DSM 8903) Bac/Firmicute 27111.16865(PPS:0,1,0,1,251,2615) 75(CUTOFF), *
>926550 CALAS Caldilinea aerophila (strain DSM 14535 / JCM 11387 / NBRC 104270 / STL-6-O1) Other Bacteria 27111.06097(PPS:0,1,0,0,0,3942) 75(CUTOFF), *
>511051 CALEA Caldisericum exile (strain DSM 21853 / NBRC 104410 / AZM16c01) Other Bacteria 27111.02367(PPS:0,1,0,0,0,1531) 75(CUTOFF), *
>1056495 CALLD Caldisphaera lagunensis (strain DSM 15908 / JCM 11604 / IC-154) Arch/Crenar 27111.02271(PPS:0,1,0,0,0,1469) 75(CUTOFF), *
>768670 CALNY Calditerrivibrio nitroreducens (strain DSM 19672 / NBRC 101217 / Yu37-1) Other Bacteria 27111.03364(PPS:0,1,0,0,3,2080) 75(CUTOFF), *
>397948 CALMQ Caldivirga maquilingensis (strain ATCC 700844 / DSM 13496 / JCM 10307 / IC-167) Arch/Crenar 27111.08311(PPS:0,1,0,0,107,1960) 75(CUTOFF), *
>9483 CALJA Callithrix jacchus (White-tufted-ear marmoset) Euk/mammal 37112.56778(PPS:1,1,71,0,107,23039) 75(CUTOFF), * RefP
>654920 CSIVT Campoletis sonorensis ichnovirus (strain Texas A&M) (CsIV) Virus 37111.04902(PPS:1,1,3,0,0,5) 75(CUTOFF), * RefP
>104421 CAMFO Camponotus floridanus (Florida carpenter ant) Euk/Animal 27111.24507(PPS:0,1,1,0,0,14787) 75(CUTOFF), *
>360104 CAMC1 Campylobacter concisus (strain 13826) Bac/Delta-Epsilon-proteo 27111.14469(PPS:0,1,0,0,229,2049) 75(CUTOFF), *
>360105 CAMC5 Campylobacter curvus (strain 52592). Bac/Delta-Epsilon-proteo 27111.13550(PPS:0,1,0,0,215,1902) 75(CUTOFF), *
>360106 CAMFF Campylobacter fetus subsp fetus (strain 82-40). Bac/Delta-Epsilon-proteo 27111.14231(PPS:0,1,0,0,235,1704) 75(CUTOFF), *
>360107 CAMHC Campylobacter hominis (strain ATCC BAA-381 / LMG 19568 / NCTC 13146 / CH001A) Bac/Delta-Epsilon-proteo 27111.13952(PPS:0,1,0,0,230,1683) 75(CUTOFF), *
>192222 CAMJE Campylobacter jejuni subsp jejuni serotype O:2 (strain NCTC 11168). Bac/Delta-Epsilon-proteo 37112.90465(PPS:1,1,77,92,451,1614) 75(CUTOFF), * RefP
195099 CAMJR Campylobacter jejuni (strain RM1221) Bac/Delta-Epsilon-proteo 19111.24326(PPS:0,0,2,4,334,1836) 84.86(X-RP), 84.86(X-seed)
360109 CAMJD Campylobacter jejuni subsp doylei (strain ATCC BAA-1458 / RM4099 / 269.97). Bac/Delta-Epsilon-proteo 19111.16609(PPS:0,0,0,0,283,1710) 78.67(X-RP), 78.67(X-seed)
567106 CAMJI Campylobacter jejuni subsp jejuni (strain IA3902). Bac/Delta-Epsilon-proteo 19111.03424(PPS:0,0,0,2,0,1651) 94.70(X-RP), 94.70(X-seed)
718271 CAMJS Campylobacter jejuni subsp jejuni (strain S3). Bac/Delta-Epsilon-proteo 19111.02757(PPS:0,0,0,0,0,1783) 86.50(X-RP), 86.50(X-seed)
645464 CAMJM Campylobacter jejuni subsp jejuni serotype HS21 (strain M1 / 99/308). Bac/Delta-Epsilon-proteo 19111.02485(PPS:0,0,0,0,0,1607) 87.55(X-RP), 87.55(X-seed)
757425 CAMJC Campylobacter jejuni subsp jejuni serotype HS:41 (strain ICDCCJ07001). Bac/Delta-Epsilon-proteo 19111.02361(PPS:0,0,0,0,0,1527) 77.65(X-RP), 77.65(X-seed)
354242 CAMJJ Campylobacter jejuni subsp jejuni serotype O:23/36 (strain 81-176). Bac/Delta-Epsilon-proteo 19111.53552(PPS:0,0,19,10,314,1745) 87.45(X-RP), 87.45(X-seed)
407148 CAMJ8 Campylobacter jejuni subsp jejuni serotype O:6 (strain 81116 / NCTC 11828). Bac/Delta-Epsilon-proteo 19111.29564(PPS:0,0,7,1,308,1622) 88.94(X-RP), 88.94(X-seed)
>306263 CAMLR Campylobacter lari (strain RM2100 / D67 / ATCC BAA-1060) Bac/Delta-Epsilon-proteo 27111.13930(PPS:0,1,1,1,192,1545) 75(CUTOFF), *
>142661 CACV Canary circovirus (CaCV) Virus 27111.01732(PPS:0,1,1,0,2,2) 75(CUTOFF), *
>237561 CANAL Candida albicans (strain SC5314 / ATCC MYA-2876) (Yeast) Euk/Fungi-Metazoa 37119.08947(PPS:1,1,454,43,739,8357) 75(CUTOFF), 77.21(X-seed) RefP
294748 CANAW Candida albicans (strain WO-1) (Yeast) Euk/Fungi-Metazoa 19111.57894(PPS:0,0,26,3,107,5742) 77.21(X-RP), *
573826 CANDC Candida dubliniensis (strain CD36 / ATCC MYA-646 / CBS 7987 / NCPF 3949 / NRRL Y-17841) (Yeast) Euk/Fungi-Metazoa 19111.17893(PPS:0,0,3,0,81,5819) 73.83(X-RP), 84.26(X-seed)
>284593 CANGA Candida glabrata (strain ATCC 2001 / CBS 138 / JCM 3761 / NBRC 0622 / NRRL Y-65) (Yeast) (Torulopsis glabrata) Euk/Fungi-Metazoa 27112.64596(PPS:0,1,60,37,862,5197) 75(CUTOFF), *
>578454 CANPC Candida parapsilosis (strain CDC 317 / ATCC MYA-4646) (Yeast) (Monilia parapsilosis) Euk/Fungi-Metazoa 27111.13881(PPS:0,1,3,0,1,5777) 75(CUTOFF), *
1136231 CANO9 Candida orthopsilosis (strain 90-125) (Yeast) Euk/Fungi-Metazoa 19111.08780(PPS:0,0,0,0,0,5676) 87.14(X-RP), 87.14(X-seed)
>590646 CANTC Candida tenuis (strain ATCC 10573 / BCRC 21748 / CBS 615 / JCM 9827 / NBRC 10315 / NRRL Y-1498 / VKM Y-70) (Yeast) Euk/Fungi-Metazoa 27111.08572(PPS:0,1,0,0,0,5542) 75(CUTOFF), *
>294747 CANTT Candida tropicalis (strain ATCC MYA-3404 / T1) (Yeast) Euk/Fungi-Metazoa 27111.15004(PPS:0,1,1,1,67,6226) 75(CUTOFF), *
>11233 CDVO Canine distemper virus (strain Onderstepoort) (CDV) Virus 27111.09899(PPS:0,1,6,0,2,7) 75(CUTOFF), *
>766192 COPV6 Canine oral papillomavirus (strain Y62) (COPV) Virus 37111.03618(PPS:1,1,2,0,7,7) 75(CUTOFF), * RefP
>9615 CANFA Canis familiaris (Dog) (Canis lupus familiaris) Euk/mammal 37124.22184(PPS:1,1,743,90,803,20009) 75(CUTOFF), * RefP
>860228 CAPCC Capnocytophaga canimorsus (strain 5) Bac/CFB_bac 27111.05380(PPS:0,1,1,0,1,2392) 75(CUTOFF), *
>521097 CAPOD Capnocytophaga ochracea (strain ATCC 27872 / DSM 7271 / JCM 12966 / VPI 2845) (Bacteroides ochraceus) Bac/CFB_bac 27111.03353(PPS:0,1,0,0,0,2168) 75(CUTOFF), *
>595528 CAPO3 Capsaspora owczarzaki (strain ATCC 30864) Euk/Fungi-Metazoa 27111.13299(PPS:0,1,0,0,0,8597) 75(CUTOFF), *
>246194 CARHZ Carboxydothermus hydrogenoformans (strain Z-2901 / DSM 6008) Bac/Firmicute 27111.47634(PPS:0,1,10,23,350,2605) 75(CUTOFF), *
>10640 CERV Carnation etched ring virus (CERV) Virus 27111.01936(PPS:0,1,1,0,6,6) 75(CUTOFF), *
>652111 CARMS Carnation mottle virus (isolate China/Shanghai) (CarMV) Virus 37111.01834(PPS:1,1,1,0,4,4) 75(CUTOFF), * RefP
>652597 CRSVL Carnation ringspot virus (isolate Lommel) (CRSV) Virus 27111.03416(PPS:0,1,2,0,3,4) 75(CUTOFF), *
>208596 CARS1 Carnobacterium sp (strain 17-4). Bac/Firmicute 27111.03803(PPS:0,1,0,0,0,2459) 75(CUTOFF), *
>387662 CARRP Carsonella ruddii (strain PV) Bac/Gamma-proteo 27111.01711(PPS:0,1,0,0,29,182) 75(CUTOFF), *
>38062 CSVMV Cassava vein mosaic virus (CsVMV) Virus 37111.03516(PPS:1,1,2,0,5,5) 75(CUTOFF), * RefP
>479433 CATAD Catenulispora acidiphila (strain DSM 44928 / NRRL B-24433 / NBRC 102108 / JCM 14897) Bac/ActnBac 27111.16006(PPS:0,1,0,4,12,8838) 75(CUTOFF), *
>10648 CAMVS Cauliflower mosaic virus (strain Strasbourg) (CaMV) Virus 37111.15861(PPS:1,1,9,2,6,6) 75(CUTOFF), 100.00(X-seed) RefP
31556 CAMVE Cauliflower mosaic virus (strain BBC) (CaMV) Virus 19111.01936(PPS:0,0,1,0,6,6) 100.00(X-RP), 100.00(X-seed)
10644 CAMVC Cauliflower mosaic virus (strain CM-1841) (CaMV) Virus 19111.03567(PPS:0,0,2,0,6,6) 100.00(X-RP), 100.00(X-seed)
10645 CAMVD Cauliflower mosaic virus (strain D/H) (CaMV) Virus 19111.01939(PPS:0,0,1,0,6,8) 85.71(X-RP), 85.71(X-seed)
31557 CAMVN Cauliflower mosaic virus (strain NY8153) (CaMV) Virus 19111.01936(PPS:0,0,1,0,6,6) 100.00(X-RP), *
>190650 CAUCR Caulobacter crescentus (strain ATCC 19089 / CB15) Bac/Alpha-proteo 37112.85728(PPS:1,1,78,57,565,3714) 75(CUTOFF), 93.15(X-seed) RefP
565050 CAUCN Caulobacter crescentus (strain NA1000 / CB15N) Bac/Alpha-proteo 19112.09795(PPS:0,0,51,11,323,3779) 93.15(X-RP), *
>509190 CAUST Caulobacter segnis (strain ATCC 21756 / DSM 7131 / JCM 7823 / NBRC 15250 / LMG 17158 / TK0059) (Mycoplana segnis) Bac/Alpha-proteo 27111.08649(PPS:0,1,1,1,4,4128) 75(CUTOFF), *
>366602 CAUSK Caulobacter sp (strain K31). Bac/Alpha-proteo 27111.24113(PPS:0,1,0,5,277,5344) 75(CUTOFF), *
>10141 CAVPO Cavia porcellus (Guinea pig) Euk/mammal 37117.10457(PPS:1,1,343,15,296,19146) 75(CUTOFF), * RefP
>590998 CELFA Cellulomonas fimi (strain ATCC 484 / DSM 20113 / JCM 1341 / NBRC 15513 / NCIMB 8980 / NCTC 7547) Bac/ActnBac 27111.19094(PPS:0,1,7,4,3,3738) 75(CUTOFF), *
>446466 CELFN Cellulomonas flavigena (strain ATCC 482 / DSM 20109 / NCIB 8073 / NRS 134) Bac/ActnBac 27111.05792(PPS:0,1,0,0,3,3649) 75(CUTOFF), *
>688270 CELAD Cellulophaga algicola (strain DSM 14237 / IC166 / ACAM 630) Bac/CFB_bac 27111.06383(PPS:0,1,0,0,1,4095) 75(CUTOFF), *
>867900 CELLC Cellulophaga lytica (strain ATCC 23178 / DSM 7489 / JCM 8516 / NBRC 14961 / NCIMB 1423 / VKM B-1433 / Cy l20) Bac/CFB_bac 27111.05059(PPS:0,1,0,0,0,3271) 75(CUTOFF), *
>642492 CELLD Cellulosilyticum lentocellum (strain ATCC 49066 / DSM 5427 / NCIMB 11756 / RHM5) (Clostridium lentocellum) Bac/Firmicute 27111.06386(PPS:0,1,0,0,0,4129) 75(CUTOFF), *
>593907 CELGA Cellvibrio gilvus (strain ATCC 13127 / NRRL B-14078) Bac/ActnBac 27111.04841(PPS:0,1,0,0,0,3130) 75(CUTOFF), *
>498211 CELJU Cellvibrio japonicus (strain Ueda107) (Pseudomonas fluorescens subsp cellulosa). Bac/Gamma-proteo 27111.65950(PPS:0,1,20,34,259,3702) 75(CUTOFF), *
>414004 CENSY Cenarchaeum symbiosum (strain A) Other Archaea 37111.13434(PPS:1,1,3,1,101,2017) 75(CUTOFF), * RefP
>175814 CYLCV Cestrum yellow leaf curling virus (CmYLCV) Virus 27111.01986(PPS:0,1,1,0,7,7) 75(CUTOFF), *
>306901 CHAGB Chaetomium globosum (strain ATCC 6205 / CBS 14851 / DSM 1962 / NBRC 6347 / NRRL 1970) (Soil fungus). Euk/Fungi-Metazoa 27111.27985(PPS:0,1,0,0,221,11041) 75(CUTOFF), *
>759272 CHATD Chaetomium thermophilum (strain DSM 1495 / CBS 14450 / IMI 039719). Euk/Fungi-Metazoa 27111.28601(PPS:0,1,7,14,0,7164) 75(CUTOFF), *
>11273 CHAV Chandipura virus (strain I653514) (CHPV) Virus 27111.08412(PPS:0,1,5,0,5,5) 75(CUTOFF), *
>650137 CRLVP Cherry rasp leaf virus (isolate Potato/United States) (CRLV) Virus 37111.01732(PPS:1,1,1,0,2,2) 75(CUTOFF), * RefP
>73475 CAVC1 Chicken anemia virus (isolate Germany Cuxhaven-1) (CAV) Virus 37111.08310(PPS:1,1,5,0,3,3) 75(CUTOFF), 100.00(X-seed) RefP
486492 CAVCA Chicken anemia virus (isolate Australia/CAU269-7/2000) (CAV) Virus 19111.05046(PPS:0,0,3,0,3,3) 100.00(X-RP), 100.00(X-seed)
73476 CAV82 Chicken anemia virus (isolate Japan 82-2) (CAV) Virus 19111.01783(PPS:0,0,1,0,3,3) 100.00(X-RP), 100.00(X-seed)
73477 CAV26 Chicken anemia virus (isolate USA 26p4) (CAV) Virus 19111.01784(PPS:0,0,1,0,3,4) 85.71(X-RP), 85.71(X-seed)
73478 CAVCI Chicken anemia virus (isolate USA CIA-1) (CAV) Virus 19111.01783(PPS:0,0,1,0,3,3) 100.00(X-RP), *
>371094 CHIKS Chikungunya virus (strain S27-African prototype) (CHIKV) Virus 37111.05541(PPS:1,1,2,5,2,2) 75(CUTOFF), 100.00(X-seed) RefP
371095 CHIK3 Chikungunya virus (strain 37997) (CHIKV) Virus 19111.02168(PPS:0,0,1,1,2,2) 100.00(X-RP), *
>485918 CHIPD Chitinophaga pinensis (strain ATCC 43595 / DSM 2588 / NCIB 11800 / UQM 2034) Bac/CFB_bac 27111.11166(PPS:0,1,0,0,2,7155) 75(CUTOFF), *
>10857 BPCHP Chlamydia phage 1 (Bacteriophage Chp1) Virus 37111.02037(PPS:1,1,1,0,8,8) 75(CUTOFF), * RefP
>83558 CHLPN Chlamydia pneumoniae (Chlamydophila pneumoniae) Bac/Chlamyd 27111.49697(PPS:0,1,15,4,428,1525) 75(CUTOFF), *
406984 CHLPP Chlamydophila pneumoniae (strain LPCoLN) Bac/Chlamyd 19111.01688(PPS:0,0,0,0,0,1092) 83.65(X-RP), 83.65(X-seed)
>272561 CHLTR Chlamydia trachomatis (strain D/UW-3/Cx) Bac/Chlamyd 37111.94598(PPS:1,1,39,21,414,895) 75(CUTOFF), * RefP
243161 CHLMU Chlamydia muridarum (strain MoPn / Nigg) Bac/Chlamyd 19111.44589(PPS:0,0,14,0,412,915) 87.82(X-RP), 87.82(X-seed)
887712 CHLTC Chlamydia trachomatis (strain L2c) Bac/Chlamyd 19111.03100(PPS:0,0,1,0,0,950) 92.02(X-RP), 92.02(X-seed)
580047 CHLT4 Chlamydia trachomatis serovar A (strain A2497) Bac/Chlamyd 19111.01812(PPS:0,0,0,0,0,1172) 91.57(X-RP), 91.57(X-seed)
315277 CHLTA Chlamydia trachomatis serovar A (strain HAR-13 / ATCC VR-571B) Bac/Chlamyd 19111.16474(PPS:0,0,2,0,239,917) 96.52(X-RP), 96.52(X-seed)
580049 CHLTJ Chlamydia trachomatis serovar B (strain Jali20/OT) Bac/Chlamyd 19111.03177(PPS:0,0,1,0,4,872) 96.09(X-RP), 96.09(X-seed)
672161 CHLTZ Chlamydia trachomatis serovar B (strain TZ1A828/OT) Bac/Chlamyd 19111.01454(PPS:0,0,0,0,2,877) 96.27(X-RP), 96.27(X-seed)
759363 CHLTD Chlamydia trachomatis serovar D (strain D-EC) Bac/Chlamyd 19111.01343(PPS:0,0,0,0,0,869) 97.16(X-RP), 97.16(X-seed)
759364 CHLTL Chlamydia trachomatis serovar D (strain D-LC) Bac/Chlamyd 19111.02649(PPS:0,0,0,3,0,869) 97.16(X-RP), 97.16(X-seed)
707183 CHLT1 Chlamydia trachomatis serovar E (strain E/11023) Bac/Chlamyd 19111.01426(PPS:0,0,0,0,0,923) 95.04(X-RP), 95.04(X-seed)
707184 CHLT5 Chlamydia trachomatis serovar E (strain E/150) Bac/Chlamyd 19111.01428(PPS:0,0,0,0,0,924) 94.88(X-RP), 94.88(X-seed)
634464 CHLTS Chlamydia trachomatis serovar E (strain Sweden2) Bac/Chlamyd 19111.01445(PPS:0,0,0,0,2,871) 96.43(X-RP), 96.43(X-seed)
707187 CHLTG Chlamydia trachomatis serovar G (strain G/11074) Bac/Chlamyd 19111.01416(PPS:0,0,0,0,0,916) 95.74(X-RP), 95.74(X-seed)
707186 CHLT0 Chlamydia trachomatis serovar G (strain G/11222) Bac/Chlamyd 19111.01428(PPS:0,0,0,0,0,924) 95.93(X-RP), 95.93(X-seed)
718219 CHLT9 Chlamydia trachomatis serovar G (strain G/9301) Bac/Chlamyd 19111.03100(PPS:0,0,1,0,1,918) 95.86(X-RP), 95.86(X-seed)
707185 CHLT7 Chlamydia trachomatis serovar G (strain G/9768) Bac/Chlamyd 19111.01417(PPS:0,0,0,0,0,917) 95.74(X-RP), 95.74(X-seed)
471472 CHLT2 Chlamydia trachomatis serovar L2 (strain 434/Bu / ATCC VR-902B) Bac/Chlamyd 19111.65659(PPS:0,0,31,5,234,873) 96.38(X-RP), 96.38(X-seed)
471473 CHLTB Chlamydia trachomatis serovar L2b (strain UCH-1/proctitis) Bac/Chlamyd 19111.11760(PPS:0,0,0,0,211,872) 96.26(X-RP), 96.26(X-seed)
>3055 CHLRE Chlamydomonas reinhardtii (Chlamydomonas smithii) Euk/Grn_algae 37116.14609(PPS:1,1,290,31,118,14267) 75(CUTOFF), * RefP
>227941 CHLCV Chlamydophila caviae (strain GPIC) Bac/Chlamyd 27111.22935(PPS:0,1,5,0,268,1004) 75(CUTOFF), 87.10(X-seed)
218497 CHLAB Chlamydophila abortus (strain S26/3) Bac/Chlamyd 19111.19996(PPS:0,0,4,1,235,930) 86.90(X-RP), 94.44(X-seed)
264202 CHLFF Chlamydophila felis (strain Fe/C-56) Bac/Chlamyd 19111.12664(PPS:0,0,0,0,225,1010) 87.71(X-RP), 86.26(X-seed)
331636 CHLP6 Chlamydophila psittaci (strain ATCC VR-125 / 6BC) (Chlamydia psittaci) Bac/Chlamyd 19111.21797(PPS:0,0,12,0,8,1178) 85.50(X-RP), 95.48(X-seed)
929557 CHLP1 Chlamydophila psittaci (strain RD1) Bac/Chlamyd 19111.01457(PPS:0,0,0,0,0,943) 87.10(X-RP), *
>331635 CHLPE Chlamydophila pecorum (strain ATCC VR-628 / E58) Bac/Chlamyd 27111.01524(PPS:0,1,0,0,0,986) 75(CUTOFF), *
>981222 CHLTF Chloracidobacterium thermophilum (strain B) Other Bacteria 27111.04685(PPS:0,1,0,0,0,3029) 75(CUTOFF), *
>554065 CHLVA Chlorella variabilis (Green alga) Euk/Grn_algae 27111.18904(PPS:0,1,2,1,0,9829) 75(CUTOFF), *
>517417 CHLP8 Chlorobaculum parvum (strain NCIB 8327) (Chlorobium vibrioforme subsp thiosulfatophilum (strain DSM 263 / NCIB 8327)). Bac/Grn_sulf_Bac 27111.28417(PPS:0,1,7,2,263,2034) 75(CUTOFF), *
>340177 CHLCH Chlorobium chlorochromatii (strain CaD3) Bac/Grn_sulf_Bac 27111.17606(PPS:0,1,0,0,295,1972) 75(CUTOFF), *
>290315 CHLL2 Chlorobium limicola (strain DSM 245 / NBRC 103803) Bac/Grn_sulf_Bac 27111.15473(PPS:0,1,0,0,238,2411) 75(CUTOFF), *
>331678 CHLPB Chlorobium phaeobacteroides (strain BS1) Bac/Grn_sulf_Bac 27111.14699(PPS:0,1,0,0,222,2421) 75(CUTOFF), *
>290317 CHLPD Chlorobium phaeobacteroides (strain DSM 266) Bac/Grn_sulf_Bac 27111.17586(PPS:0,1,0,0,276,2565) 75(CUTOFF), *
>194439 CHLTE Chlorobium tepidum (strain ATCC 49652 / DSM 12025 / TLS) Bac/Grn_sulf_Bac 37111.80186(PPS:1,1,22,46,421,2249) 75(CUTOFF), * RefP
>324602 CHLAA Chloroflexus aurantiacus (strain ATCC 29366 / DSM 635 / J-10-fl) Other Bacteria 37111.51121(PPS:1,1,15,21,235,3816) 75(CUTOFF), * RefP
326427 CHLAD Chloroflexus aggregans (strain MD-66 / DSM 9485) Other Bacteria 19111.15273(PPS:0,0,0,1,185,3691) 77.45(X-RP), 77.45(X-seed)
480224 CHLSY Chloroflexus aurantiacus (strain ATCC 29364 / DSM 637 / Y-400-fl) Other Bacteria 19111.15295(PPS:0,0,0,0,181,4114) 94.20(X-RP), 94.20(X-seed)
>517418 CHLT3 Chloroherpeton thalassium (strain ATCC 35110 / GB-78) Bac/Grn_sulf_Bac 27111.14382(PPS:0,1,0,0,207,2695) 75(CUTOFF), *
>243365 CHRVO Chromobacterium violaceum (strain ATCC 12472 / DSM 30191 / JCM 1249 / NBRC 12614 / NCIMB 9131 / NCTC 9757) Bac/Beta-proteo 27111.75401(PPS:0,1,11,58,515,4382) 75(CUTOFF), *
>290398 CHRSD Chromohalobacter salexigens (strain DSM 3043 / ATCC BAA-138 / NCIMB 13768) Bac/Gamma-proteo 27111.32416(PPS:0,1,1,13,406,3290) 75(CUTOFF), *
>7719 CIOIN Ciona intestinalis (Transparent sea squirt) (Ascidia intestinalis) Euk/Animal 37112.04015(PPS:1,1,47,0,25,16864) 75(CUTOFF), * RefP
>51511 CIOSA Ciona savignyi (Pacific transparent sea squirt) Euk/Animal 37111.32386(PPS:1,1,4,0,2,16652) 75(CUTOFF), * RefP
>290338 CITK8 Citrobacter koseri (strain ATCC BAA-895 / CDC 4225-83 / SGSC4696) Bac/Gamma-proteo 27111.41184(PPS:0,1,0,0,678,4996) 75(CUTOFF), *
>637910 CITRI Citrobacter rodentium (strain ICC168) (Citrobacter freundii biotype 4280) Bac/Gamma-proteo 27111.09764(PPS:0,1,1,0,17,4715) 75(CUTOFF), *
>686981 CLBVS Citrus leaf blotch virus (isolate Nagami kumquat/France/SRA-153/1984) (CLBV) Virus 37111.03415(PPS:1,1,2,0,3,3) 75(CUTOFF), * RefP
>686950 CILVC Citrus leprosis virus C (isolate Citrus sinesis/Brazil/Cordeiropolis/2003) (CiLV-C) Virus 37111.03567(PPS:1,1,2,0,6,6) 75(CUTOFF), * RefP
>652963 CPSVP Citrus psorosis virus (isolate Spain/P-121) (CPsV) (Citrus ringspot virus) Virus 37111.01834(PPS:1,1,1,0,4,4) 75(CUTOFF), * RefP
>31964 CLAMS Clavibacter michiganensis subsp sepedonicus (strain ATCC 33113 / JCM 9667). Bac/ActnBac 27111.14745(PPS:0,1,1,0,171,3023) 75(CUTOFF), 78.09(X-seed)
443906 CLAM3 Clavibacter michiganensis subsp michiganensis (strain NCPPB 382). Bac/ActnBac 19111.14273(PPS:0,0,0,0,193,3071) 78.09(X-RP), *
>306902 CLAL4 Clavispora lusitaniae (strain ATCC 42720) (Yeast) (Candida lusitaniae) Euk/Fungi-Metazoa 27111.14114(PPS:0,1,1,0,67,5932) 75(CUTOFF), *
>459349 CLOAI Cloacamonas acidaminovorans (strain Evry) Other Bacteria 27111.06211(PPS:0,1,1,4,1,1803) 75(CUTOFF), *
>79923 CLOSI Clonorchis sinensis (Chinese liver fluke) Euk/Animal 27111.30839(PPS:0,1,6,0,0,13606) 75(CUTOFF), *
>699246 CLOB3 Clostridiales genomosp BVAB3 (strain UPII9-5). Bac/Firmicute 27111.02403(PPS:0,1,0,0,0,1554) 75(CUTOFF), *
>272562 CLOAB Clostridium acetobutylicum (strain ATCC 824 / DSM 792 / JCM 1419 / LMG 5710 / VKM B-1787) Bac/Firmicute 37112.51781(PPS:1,1,59,51,557,3756) 75(CUTOFF), 97.22(X-seed) RefP
863638 CLOAE Clostridium acetobutylicum (strain EA 2018) Bac/Firmicute 19111.06000(PPS:0,0,0,0,0,3879) 97.22(X-RP), *
>1128398 CLOA9 Clostridium acidurici (strain ATCC 7906 / DSM 604 / KCTC 5404 / 9a) Bac/Firmicute 27111.04386(PPS:0,1,0,0,0,2836) 75(CUTOFF), *
>290402 CLOB8 Clostridium beijerinckii (strain ATCC 51743 / NCIMB 8052) (Clostridium acetobutylicum) Bac/Firmicute 27111.33508(PPS:0,1,4,8,321,4950) 75(CUTOFF), *
>508765 CLOBB Clostridium botulinum (strain Eklund 17B / Type B) Bac/Firmicute 27111.19307(PPS:0,1,0,0,284,3422) 75(CUTOFF), 76.31(X-seed)
508767 CLOBA Clostridium botulinum (strain Alaska E43 / Type E3) Bac/Firmicute 19111.19253(PPS:0,0,0,0,290,3196) 76.31(X-RP), *
>441771 CLOBH Clostridium botulinum (strain Hall / ATCC 3502 / NCTC 13319 / Type A) Bac/Firmicute 37111.33304(PPS:1,1,4,14,290,4118) 75(CUTOFF), 83.69(X-seed) RefP
758678 CLOB2 Clostridium botulinum (strain 230613 / Type F) Bac/Firmicute 19111.05419(PPS:0,0,0,0,0,3504) 79.74(X-RP), 94.58(X-seed)
515621 CLOB6 Clostridium botulinum (strain 657 / Type Ba4) Bac/Firmicute 19111.20308(PPS:0,0,1,0,254,3971) 80.23(X-RP), 79.31(X-seed)
441770 CLOB1 Clostridium botulinum (strain ATCC 19397 / Type A) Bac/Firmicute 19111.21200(PPS:0,0,0,1,310,3535) 93.67(X-RP), 86.33(X-seed)
941968 CLOB0 Clostridium botulinum (strain H04402 065 / Type A5) Bac/Firmicute 19111.05665(PPS:0,0,0,0,0,3663) 81.58(X-RP), 81.79(X-seed)
536232 CLOBJ Clostridium botulinum (strain Kyoto / Type A2) Bac/Firmicute 19111.18587(PPS:0,0,0,0,258,3786) 83.57(X-RP), 84.66(X-seed)
441772 CLOBL Clostridium botulinum (strain Langeland / NCTC 10281 / Type F) Bac/Firmicute 19111.20987(PPS:0,0,0,0,311,3647) 83.69(X-RP), *
498214 CLOBM Clostridium botulinum (strain Loch Maree / Type A3) Bac/Firmicute 19111.20122(PPS:0,0,0,0,285,3917) 78.11(X-RP), 79.86(X-seed)
498213 CLOBK Clostridium botulinum (strain Okra / Type B1) Bac/Firmicute 19111.21639(PPS:0,0,1,0,287,3779) 80.65(X-RP), 84.64(X-seed)
>12336 CBCP Clostridium botulinum C phage (Clostridium botulinum C bacteriophage) Virus 27111.02363(PPS:0,1,1,1,0,192) 75(CUTOFF), *
>394503 CLOCE Clostridium cellulolyticum (strain ATCC 35319 / DSM 5812 / JCM 6584 / H10) Bac/Firmicute 27111.39575(PPS:0,1,9,22,208,3261) 75(CUTOFF), *
>573061 CLOC7 Clostridium cellulovorans (strain ATCC 35296 / DSM 3052 / OCM 3 / 743B) Bac/Firmicute 27111.12423(PPS:0,1,3,2,4,4176) 75(CUTOFF), *
>720554 CLOCD Clostridium clariflavum (strain DSM 19732 / NBRC 101661 / EBR45) Bac/Firmicute 27111.05794(PPS:0,1,0,0,0,3746) 75(CUTOFF), *
>272563 CLOD6 Clostridium difficile (strain 630) Bac/Firmicute 27111.65380(PPS:0,1,13,55,294,3689) 75(CUTOFF), 89.18(X-seed)
645462 CLODC Clostridium difficile (strain CD196) Bac/Firmicute 19111.05419(PPS:0,0,0,0,3,3408) 89.18(X-RP), *
645463 CLODR Clostridium difficile (strain R20291) Bac/Firmicute 19111.05556(PPS:0,0,0,0,4,3465) 88.82(X-RP), 98.62(X-seed)
>431943 CLOK5 Clostridium kluyveri (strain ATCC 8527 / DSM 555 / NCIMB 10680) Bac/Firmicute 27111.23608(PPS:0,1,2,1,284,3811) 75(CUTOFF), 94.36(X-seed)
583346 CLOK1 Clostridium kluyveri (strain NBRC 12016) Bac/Firmicute 19111.15876(PPS:0,0,0,0,213,3469) 94.36(X-RP), *
>748727 CLOLD Clostridium ljungdahlii (strain ATCC 55383 / DSM 13528 / PETC) Bac/Firmicute 27111.06399(PPS:0,1,0,0,0,4137) 75(CUTOFF), *
>386415 CLONN Clostridium novyi (strain NT) Bac/Firmicute 27111.22525(PPS:0,1,1,5,308,2274) 75(CUTOFF), *
>195102 CLOPE Clostridium perfringens (strain 13 / Type A) Bac/Firmicute 27112.43280(PPS:0,1,57,53,468,2646) 75(CUTOFF), 83.18(X-seed)
195103 CLOP1 Clostridium perfringens (strain ATCC 13124 / NCTC 8237 / Type A) Bac/Firmicute 19111.93077(PPS:0,0,31,47,358,2817) 83.18(X-RP), *
289380 CLOPS Clostridium perfringens (strain SM101 / Type A) Bac/Firmicute 19111.20653(PPS:0,0,0,0,339,2538) 79.04(X-RP), 79.69(X-seed)
>1283341 BPPCD Clostridium phage phiCD119 (strain Clostridium difficile/United States/Govind/2006) (Bacteriophage phiCD119) Virus 37111.01752(PPS:1,1,1,0,0,79) 75(CUTOFF), * RefP
>357809 CLOPH Clostridium phytofermentans (strain ATCC 700394 / DSM 18823 / ISDg) Bac/Firmicute 27111.20210(PPS:0,1,0,3,262,3863) 75(CUTOFF), *
>610130 CLOSW Clostridium saccharolyticum (strain ATCC 35040 / DSM 2544 / NRCC 2533 / WM1) Bac/Firmicute 27111.06422(PPS:0,1,0,0,2,4088) 75(CUTOFF), *
>1042156 CLOSS Clostridium sp (strain SY8519). Bac/Firmicute 27111.03677(PPS:0,1,0,0,1,2346) 75(CUTOFF), *
>1121335 CLOSH Clostridium stercorarium subsp stercorarium (strain ATCC 35414 / DSM 8532 / NCIMB 11754). Bac/Firmicute 27111.06336(PPS:0,1,1,0,1,3010) 75(CUTOFF), *
>499177 CLOSD Clostridium sticklandii (strain ATCC 12662 / DSM 519 / JCM 1433 / NCIB 10654) Bac/Firmicute 27111.34035(PPS:0,1,16,7,20,2516) 75(CUTOFF), *
>212717 CLOTE Clostridium tetani (strain Massachusetts / E88) Bac/Firmicute 27111.45516(PPS:0,1,10,21,333,2341) 75(CUTOFF), *
>203119 CLOTH Clostridium thermocellum (strain ATCC 27405 / DSM 1237) Bac/Firmicute 27112.06266(PPS:0,1,30,87,297,3082) 75(CUTOFF), 90.35(X-seed)
637887 CLOTL Clostridium thermocellum (strain DSM 1313 / LMG 6656 / LQ8) Bac/Firmicute 19111.06486(PPS:0,0,1,1,0,2857) 90.35(X-RP), *
>246410 COCIM Coccidioides immitis (strain RS) (Valley fever fungus) Euk/Fungi-Metazoa 37111.38393(PPS:1,1,5,10,224,9584) 75(CUTOFF), * RefP
222929 COCP7 Coccidioides posadasii (strain C735) (Valley fever fungus) Euk/Fungi-Metazoa 19111.29663(PPS:0,0,9,0,77,7226) 76.43(X-RP), 76.43(X-seed)
>443226 COCPS Coccidioides posadasii (strain RMSCC 757 / Silveira) (Valley fever fungus) Euk/Fungi-Metazoa 27111.33109(PPS:0,1,9,4,18,10209) 75(CUTOFF), *
>665024 COCH4 Cochliobolus heterostrophus (strain C4 / ATCC 48331 / race T) (Southern corn leaf blight fungus) (Bipolaris maydis) Euk/Fungi-Metazoa 19111.26278(PPS:0,0,4,0,2,12704) 75(CUTOFF), *
>1005059 CFMVN Cocksfoot mottle virus (isolate Dactylis glomerata/Norway/CfMV-NO/1995) (CfMV) Virus 37111.13256(PPS:1,1,8,0,4,4) 75(CUTOFF), * RefP
>1213859 COLGN Colletotrichum gloeosporioides (strain Nara gc5) (Anthracnose fungus) (Glomerella cingulata) Euk/Fungi-Metazoa 27111.23779(PPS:0,1,0,0,0,15371) 75(CUTOFF), *
>645133 COLGM Colletotrichum graminicola (strain M1001 / M2 / FGSC 10212) (Maize anthracnose fungus) (Glomerella graminicola). Euk/Fungi-Metazoa 27111.19873(PPS:0,1,0,0,26,12017) 75(CUTOFF), *
>759273 COLHI Colletotrichum higginsianum (strain IMI 349063) (Crucifer anthracnose fungus) Euk/Fungi-Metazoa 27111.24920(PPS:0,1,0,0,0,16109) 75(CUTOFF), *
>1213857 COLOR Colletotrichum orbiculare (strain 104-T / ATCC 96160 / CBS 51497 / LARS 414 / MAFF 240422) (Cucumber anthracnose fungus) (Colletotrichum lagenarium). Euk/Fungi-Metazoa 19111.34027(PPS:0,0,8,0,7,13334) 75(CUTOFF), *
>1005048 COLFT Collimonas fungivorans (strain Ter331) Bac/Beta-proteo 27111.14983(PPS:0,1,5,0,0,4412) 75(CUTOFF), *
>648168 CTFVL Colorado tick fever virus (strain USA/Florio N-7180) (CTFV) Virus 37111.05555(PPS:1,1,3,0,13,13) 75(CUTOFF), * RefP
>167879 COLP3 Colwellia psychrerythraea (strain 34H / ATCC BAA-681) (Vibrio psychroerythus) Bac/Gamma-proteo 27111.40652(PPS:0,1,3,15,440,4856) 75(CUTOFF), *
>688245 COMT2 Comamonas testosteroni (strain CNB-2) Bac/Beta-proteo 27111.07359(PPS:0,1,0,0,0,4758) 75(CUTOFF), *
>10653 COYMV Commelina yellow mottle virus (CoYMV) Virus 37111.01783(PPS:1,1,1,0,3,3) 75(CUTOFF), * RefP
>469383 CONWI Conexibacter woesei (strain DSM 14684 / JCM 11494 / NBRC 100937 / ID131577) Bac/ActnBac 27111.11774(PPS:0,1,1,2,4,5866) 75(CUTOFF), *
>240176 COPC7 Coprinopsis cinerea (strain Okayama-7 / 130 / ATCC MYA-4618 / FGSC 9003) (Inky cap fungus) (Hormographiella aspergillata) Euk/Fungi-Metazoa 37111.39696(PPS:1,1,9,1,80,13334) 75(CUTOFF), * RefP
>309798 COPPD Coprothermobacter proteolyticus (strain ATCC 35245 / DSM 5265 / BT) Bac/Firmicute 27111.07314(PPS:0,1,0,0,102,1475) 75(CUTOFF), *
>583355 CORAD Coraliomargarita akajimensis (strain DSM 45221 / IAM 15411 / JCM 23193 / KCTC 12865) Other Bacteria 27111.04793(PPS:0,1,0,0,0,3099) 75(CUTOFF), *
>1144275 CORCM Corallococcus coralloides (strain ATCC 25202 / DSM 2259 / NBRC 100086 / M2) (Myxococcus coralloides) Bac/Delta-Epsilon-proteo 27111.14016(PPS:0,1,1,0,0,8006) 75(CUTOFF), *
>983644 CORMM Cordyceps militaris (strain CM01) (Caterpillar fungus) Euk/Fungi-Metazoa 27111.14928(PPS:0,1,0,0,0,9650) 75(CUTOFF), *
>700015 CORGP Coriobacterium glomerans (strain ATCC 49209 / DSM 20642 / JCM 10262 / PW2) Bac/ActnBac 27111.02727(PPS:0,1,0,0,0,1764) 75(CUTOFF), *
>548476 CORA7 Corynebacterium aurimucosum (strain ATCC 700975 / DSM 44827 / CN-1) (Corynebacterium nigricans) Bac/ActnBac 27111.11799(PPS:0,1,0,0,160,2524) 75(CUTOFF), *
>257309 CORDI Corynebacterium diphtheriae (strain ATCC 700971 / NCTC 13129 / Biotype gravis) Bac/ActnBac 27111.67316(PPS:0,1,13,60,334,2257) 75(CUTOFF), 86.06(X-seed)
698966 CORD2 Corynebacterium diphtheriae (strain 241) Bac/ActnBac 19111.03445(PPS:0,0,0,0,0,2228) 86.13(X-RP), 88.45(X-seed)
698962 CORD3 Corynebacterium diphtheriae (strain 31A) Bac/ActnBac 19111.03634(PPS:0,0,0,0,0,2350) 82.59(X-RP), 85.24(X-seed)
698963 CORD7 Corynebacterium diphtheriae (strain ATCC 27012 / C7 (beta)) Bac/ActnBac 19111.03595(PPS:0,0,0,0,0,2325) 82.86(X-RP), 84.36(X-seed)
698973 CORDB Corynebacterium diphtheriae (strain BH8) Bac/ActnBac 19111.03616(PPS:0,0,0,0,0,2338) 82.55(X-RP), 84.81(X-seed)
698965 CORDD Corynebacterium diphtheriae (strain CDCE 8392) Bac/ActnBac 19111.03467(PPS:0,0,0,0,0,2242) 83.93(X-RP), 85.97(X-seed)
698967 CORDH Corynebacterium diphtheriae (strain HC01) Bac/ActnBac 19111.03445(PPS:0,0,0,0,0,2228) 85.88(X-RP), 88.29(X-seed)
698968 CORDJ Corynebacterium diphtheriae (strain HC02) Bac/ActnBac 19111.03425(PPS:0,0,0,0,0,2215) 85.47(X-RP), 88.76(X-seed)
698969 CORDK Corynebacterium diphtheriae (strain HC03) Bac/ActnBac 19111.03458(PPS:0,0,0,0,0,2236) 85.35(X-RP), 91.91(X-seed)
698970 CORDL Corynebacterium diphtheriae (strain HC04) Bac/ActnBac 19111.03427(PPS:0,0,0,0,0,2216) 85.95(X-RP), 92.39(X-seed)
698972 CORDN Corynebacterium diphtheriae (strain INCA 402) Bac/ActnBac 19111.03396(PPS:0,0,0,0,0,2196) 84.21(X-RP), 86.84(X-seed)
698964 CORDW Corynebacterium diphtheriae (strain PW8) Bac/ActnBac 19111.05185(PPS:0,0,1,0,1,2266) 82.25(X-RP), 84.99(X-seed)
698971 CORDV Corynebacterium diphtheriae (strain VA01) Bac/ActnBac 19111.03366(PPS:0,0,0,0,0,2177) 86.06(X-RP), *
>196164 COREF Corynebacterium efficiens (strain DSM 44549 / YS-314 / AJ 12310 / JCM 11189 / NBRC 100395) Bac/ActnBac 27111.26352(PPS:0,1,1,0,409,2934) 75(CUTOFF), *
>196627 CORGL Corynebacterium glutamicum (strain ATCC 13032 / DSM 20300 / JCM 1318 / LMG 3730 / NCIMB 10025) Bac/ActnBac 37114.13913(PPS:1,1,143,113,513,3906) 75(CUTOFF), 95.07(X-seed) RefP
1204414 CORGK Corynebacterium glutamicum (strain ATCC 13032 / K051) Bac/ActnBac 19111.04746(PPS:0,0,0,0,3,2973) 95.07(X-RP), *
340322 CORGB Corynebacterium glutamicum (strain R) Bac/ActnBac 19111.25831(PPS:0,0,4,0,295,3069) 78.87(X-RP), 79.96(X-seed)
>306537 CORJK Corynebacterium jeikeium (strain K411) Bac/ActnBac 27111.18386(PPS:0,1,1,0,275,2059) 75(CUTOFF), *
>645127 CORK4 Corynebacterium kroppenstedtii (strain DSM 44385 / CCUG 35717) Bac/ActnBac 27111.09377(PPS:0,1,0,0,127,2011) 75(CUTOFF), *
>681645 CORP2 Corynebacterium pseudotuberculosis (strain C231) Bac/ActnBac 27111.08206(PPS:0,1,3,0,3,2045) 75(CUTOFF), 97.05(X-seed)
679896 CORP1 Corynebacterium pseudotuberculosis (strain 1002) Bac/ActnBac 19111.03190(PPS:0,0,0,0,1,2031) 95.97(X-RP), 96.65(X-seed)
765874 CORPF Corynebacterium pseudotuberculosis (strain FRC41) Bac/ActnBac 19111.03292(PPS:0,0,0,0,1,2097) 92.15(X-RP), 92.29(X-seed)
889513 CORP9 Corynebacterium pseudotuberculosis (strain I19) Bac/ActnBac 19111.03153(PPS:0,0,0,0,0,2039) 97.05(X-RP), *
945712 CORUB Corynebacterium ulcerans (strain BR-AD22) Bac/ActnBac 19111.03594(PPS:0,0,0,0,0,2324) 79.27(X-RP), 79.11(X-seed)
>662755 CORRG Corynebacterium resistens (strain DSM 45100 / JCM 12819 / GTC 2026) Bac/ActnBac 27111.03329(PPS:0,1,0,0,0,2153) 75(CUTOFF), *
>504474 CORU7 Corynebacterium urealyticum (strain ATCC 43042 / DSM 7109) Bac/ActnBac 27111.10539(PPS:0,1,0,0,151,1997) 75(CUTOFF), *
>858619 CORVD Corynebacterium variabile (strain DSM 44702 / JCM 12073 / NCIMB 30131) (Corynebacterium mooreparkense) Bac/ActnBac 27111.04584(PPS:0,1,0,0,0,2964) 75(CUTOFF), *
>31553 CRPVK Cottontail rabbit papillomavirus (strain Kansas) (CRPV) (Papillomavirus sylvilagi) Virus 37111.02037(PPS:1,1,1,0,8,8) 75(CUTOFF), * RefP
>928299 CPMVS Cowpea mosaic virus (strain SB) (CPMV) Virus 37111.15662(PPS:1,1,9,2,2,5) 75(CUTOFF), * RefP
>31716 CPSMV Cowpea severe mosaic virus (strain DG) (CPSMV) Virus 27111.03364(PPS:0,1,2,0,2,2) 75(CUTOFF), *
>227377 COXBU Coxiella burnetii (strain RSA 493 / Nine Mile phase I) Bac/Gamma-proteo 37111.92857(PPS:1,1,28,57,396,1812) 75(CUTOFF), * RefP
434923 COXB2 Coxiella burnetii (strain CbuG_Q212) (Coxiella burnetii (strain Q212)) Bac/Gamma-proteo 19111.15364(PPS:0,0,1,0,221,1828) 89.00(X-RP), 89.00(X-seed)
434924 COXB1 Coxiella burnetii (strain CbuK_Q154) (Coxiella burnetii (strain Q154)) Bac/Gamma-proteo 19111.13864(PPS:0,0,0,0,221,1913) 87.30(X-RP), 87.30(X-seed)
434922 COXBN Coxiella burnetii (strain Dugway 5J108-111) Bac/Gamma-proteo 19111.17442(PPS:0,0,0,0,290,2025) 87.89(X-RP), 87.89(X-seed)
360115 COXBR Coxiella burnetii (strain RSA 331 / Henzerling II) Bac/Gamma-proteo 19111.16884(PPS:0,0,0,0,283,1888) 83.21(X-RP), 83.21(X-seed)
>29159 CRAGI Crassostrea gigas (Pacific oyster) (Crassostrea angulata) Euk/Animal 27111.51611(PPS:0,1,7,0,0,25978) 75(CUTOFF), *
>10029 CRIGR Cricetulus griseus (Chinese hamster) (Cricetulus barabensis griseus) Euk/mammal 27111.93494(PPS:0,1,34,2,4,23882) 75(CUTOFF), *
>928300 CRPVC Cricket paralysis virus (isolate Teleogryllus commodus/Australia/CrPVVIC/1968) (CrPV) Virus 37111.10326(PPS:1,1,6,1,2,2) 75(CUTOFF), * RefP
>652961 CCHFI Crimean-Congo hemorrhagic fever virus (strain Nigeria/IbAr10200/1970) (CCHFV) Virus 37111.09291(PPS:1,1,4,6,3,3) 75(CUTOFF), * RefP
>216432 CROAH Croceibacter atlanticus (strain ATCC BAA-628 / HTCC2559 / KCTC 12090) Bac/CFB_bac 27111.04166(PPS:0,1,0,0,0,2694) 75(CUTOFF), *
>290339 CROS8 Cronobacter sakazakii (strain ATCC BAA-894) (Enterobacter sakazakii) Bac/Gamma-proteo 27111.37517(PPS:0,1,0,0,622,4412) 75(CUTOFF), 76.23(X-seed)
693216 CROTZ Cronobacter turicensis (strain DSM 18703 / LMG 23827 / z3032) Bac/Gamma-proteo 19111.07510(PPS:0,0,0,0,16,4345) 76.23(X-RP), *
>12478 CHPVE Cryphonectria hypovirus 1 (strain EP713) (CHV-1/EP713) (Chestnut blight fungus hypovirulence-associated virus) Virus 37111.14786(PPS:1,1,9,0,2,2) 75(CUTOFF), 100.00(X-seed) RefP
321609 CHPVU Cryphonectria hypovirus 1 (strain Euro7) (CHV-1/Euro7) (Chestnut blight fungus hypovirulence-associated virus) Virus 19111.01732(PPS:0,0,1,0,2,2) 100.00(X-RP), *
>186769 CPMV1 Cryphonectria parasitica mitovirus 1 (strain American chestnut tree/New Jersey/NB631) (CMV1) (Cryphonectria mitovirus 1) Virus 37111.01681(PPS:1,1,1,0,1,1) 75(CUTOFF), * RefP
>230407 MYRV9 Cryphonectria parasitica mycoreovirus 1 (strain 9B21) (CpMYRV-1) Virus 37111.05454(PPS:1,1,3,0,11,11) 75(CUTOFF), * RefP
>469378 CRYCD Cryptobacterium curtum (strain ATCC 700683 / DSM 15641 / 12-3) Bac/ActnBac 27111.02087(PPS:0,1,0,0,0,1350) 75(CUTOFF), *
>214684 CRYNJ Cryptococcus neoformans var neoformans serotype D (strain JEC21 / ATCC MYA-565) (Filobasidiella neoformans). Euk/Fungi-Metazoa 37111.80907(PPS:1,1,32,2,368,6245) 75(CUTOFF), 90.05(X-seed) RefP
367775 CRYGW Cryptococcus gattii serotype B (strain WM276 / ATCC MYA-4071) (Filobasidiella gattii) (Cryptococcus bacillisporus) Euk/Fungi-Metazoa 19111.12075(PPS:0,0,1,0,6,6560) 81.57(X-RP), 84.49(X-seed)
235443 CRYNH Cryptococcus neoformans var grubii serotype A (strain H99 / ATCC 208821 / CBS 10515 / FGSC 9487) (Filobasidiella neoformans var. grubii). Euk/Fungi-Metazoa 19111.41667(PPS:0,0,18,1,22,6965) 78.68(X-RP), 83.42(X-seed)
283643 CRYNB Cryptococcus neoformans var neoformans serotype D (strain B-3501A) (Filobasidiella neoformans). Euk/Fungi-Metazoa 19111.40542(PPS:0,0,6,8,349,6494) 90.05(X-RP), *
>237895 CRYHO Cryptosporidium hominis Euk/Alveolat 37111.14576(PPS:1,1,4,4,6,3886) 75(CUTOFF), * RefP
>441375 CRYMR Cryptosporidium muris (strain RN66) Euk/Alveolat 27111.06128(PPS:0,1,0,0,1,3930) 75(CUTOFF), *
>353152 CRYPI Cryptosporidium parvum (strain Iowa II) Euk/Alveolat 27111.49170(PPS:0,1,13,50,6,3805) 75(CUTOFF), *
>766191 CPVKS Cryptosporidium parvum virus 1 (strain KSU-1) Virus 37111.01732(PPS:1,1,1,0,2,2) 75(CUTOFF), * RefP
>12236 CGMVS Cucumber green mottle mosaic virus (strain watermelon SH) (CGMMV) Virus 27111.01783(PPS:0,1,1,0,3,3) 75(CUTOFF), *
>12307 CMVFN Cucumber mosaic virus (strain FNY) (CMV) Virus 37111.07216(PPS:1,1,4,1,5,5) 75(CUTOFF), 80.00(X-seed) RefP
12310 CMVQ Cucumber mosaic virus (strain Q) (CMV) Virus 19111.16572(PPS:0,0,10,0,5,6) 80.00(X-RP), *
>645993 NPVCO Culex nigripalpus nucleopolyhedrovirus (isolate Florida/1997) (CuniNPV) Virus 37111.01799(PPS:1,1,1,0,0,109) 75(CUTOFF), * RefP
>7176 CULQU Culex quinquefasciatus (Southern house mosquito) (Culex pungens) Euk/Animal 27111.39733(PPS:0,1,3,2,102,18703) 75(CUTOFF), *
>381666 CUPNH Cupriavidus necator (strain ATCC 17699 / H16 / DSM 428 / Stanier 337) (Ralstonia eutropha) Bac/Beta-proteo 27112.22722(PPS:0,1,53,7,466,6590) 75(CUTOFF), *
>1042878 CUPNN Cupriavidus necator (strain ATCC 43291 / DSM 13513 / N-1) (Ralstonia eutropha) Bac/Beta-proteo 27111.11283(PPS:0,1,0,0,0,7294) 75(CUTOFF), *
>264198 CUPPJ Cupriavidus pinatubonensis (strain JMP134 / LMG 1197) (Alcaligenes eutrophus) (Ralstonia eutropha) Bac/Beta-proteo 27111.79237(PPS:0,1,19,36,459,6403) 75(CUTOFF), *
>164546 CUPTR Cupriavidus taiwanensis (strain R1 / LMG 19424) (Ralstonia taiwanensis (strain LMG 19424)) Bac/Beta-proteo 27111.24579(PPS:0,1,0,0,316,5809) 75(CUTOFF), *
>755178 CYAAP Cyanobacterium aponinum (strain PCC 10605) Bac/CyanoBac 27111.05228(PPS:0,1,0,0,0,3380) 75(CUTOFF), *
>292563 CYASC Cyanobacterium stanieri (strain ATCC 29140 / PCC 7202) Bac/CyanoBac 27111.04335(PPS:0,1,0,0,0,2803) 75(CUTOFF), *
>292564 CYAGP Cyanobium gracile (strain ATCC 27147 / PCC 6307) Bac/CyanoBac 27111.04986(PPS:0,1,0,0,0,3224) 75(CUTOFF), *
>43989 CYAA5 Cyanothece sp (strain ATCC 51142). Bac/CyanoBac 27111.30853(PPS:0,1,6,3,237,5211) 75(CUTOFF), *
>65393 CYAP7 Cyanothece sp (strain PCC 7424) (Synechococcus sp. (strain ATCC 29155)). Bac/CyanoBac 27111.22036(PPS:0,1,0,0,271,5601) 75(CUTOFF), *
>395961 CYAP4 Cyanothece sp (strain PCC 7425 / ATCC 29141). Bac/CyanoBac 27111.19573(PPS:0,1,0,0,234,5189) 75(CUTOFF), *
>497965 CYAP2 Cyanothece sp (strain PCC 7822). Bac/CyanoBac 27111.10054(PPS:0,1,0,0,0,6500) 75(CUTOFF), *
>41431 CYAP8 Cyanothece sp (strain PCC 8801) (Synechococcus sp. (strain PCC 8801 / RF-1)). Bac/CyanoBac 27111.24424(PPS:0,1,3,0,261,4299) 75(CUTOFF), *
395962 CYAP0 Cyanothece sp (strain PCC 8802) (Synechococcus sp. (strain RF-2)). Bac/CyanoBac 19111.06758(PPS:0,0,0,0,0,4369) 91.55(X-RP), 91.55(X-seed)
>173976 CNSV Cycas necrotic stunt virus (CNSV) Virus 27111.01732(PPS:0,1,1,0,2,2) 75(CUTOFF), *
>880070 CYCMS Cyclobacterium marinum (strain ATCC 25205 / DSM 745) (Flectobacillus marinus) Bac/CFB_bac 27111.07732(PPS:0,1,0,0,1,4967) 75(CUTOFF), *
>385025 CYCSP Cycloclasticus sp (strain P1). Bac/Gamma-proteo 27111.03459(PPS:0,1,0,0,0,2237) 75(CUTOFF), *
>654905 GVCPM Cydia pomonella granulosis virus (isolate Mexico/1963) (CpGV) (Cydia pomonella granulovirus) Virus 37111.10208(PPS:1,1,6,0,4,143) 75(CUTOFF), * RefP
>269798 CYTH3 Cytophaga hutchinsonii (strain ATCC 33406 / NCIMB 9469) Bac/CFB_bac 27111.33878(PPS:0,1,2,30,246,3498) 75(CUTOFF), *
>13037 DANPL Danaus plexippus (Monarch butterfly) Euk/Animal 27111.31669(PPS:0,1,4,0,0,16252) 75(CUTOFF), *
>7955 DANRE Danio rerio (Zebrafish) (Brachydanio rerio) Euk/Animal 37132.38450(PPS:1,1,1176,83,2898,26070) 75(CUTOFF), * RefP
>6669 DAPPU Daphnia pulex (Water flea) Euk/Animal 37111.53219(PPS:1,1,4,0,2,30118) 75(CUTOFF), * RefP
>284592 DEBHA Debaryomyces hansenii (strain ATCC 36239 / CBS 767 / JCM 1990 / NBRC 0083 / IGC 2968) (Yeast) (Torulaspora hansenii) Euk/Fungi-Metazoa 27111.55368(PPS:0,1,8,1,653,6242) 75(CUTOFF), *
>159087 DECAR Dechloromonas aromatica (strain RCB) Bac/Beta-proteo 27111.31060(PPS:0,1,1,2,449,4138) 75(CUTOFF), *
>10564 PAPVD Deer papillomavirus (DPV) (Deer fibroma virus) Virus 27111.02037(PPS:0,1,1,0,8,8) 75(CUTOFF), *
>305674 DPV83 Deerpox virus (strain Mule deer/United States/W-848-83/1983) (DPV) Virus 37111.01926(PPS:1,1,1,0,1,159) 75(CUTOFF), * RefP
>639282 DEFDS Deferribacter desulfuricans (strain DSM 14783 / JCM 11476 / NBRC 101012 / SSM1) Other Bacteria 27111.05233(PPS:0,1,1,0,0,2329) 75(CUTOFF), *
>243164 DEHE1 Dehalococcoides ethenogenes (strain 195) Other Bacteria 27111.15738(PPS:0,1,1,0,239,1496) 75(CUTOFF), 75.55(X-seed)
216389 DEHSB Dehalococcoides sp (strain BAV1). Other Bacteria 19111.13577(PPS:0,0,1,0,200,1343) 77.12(X-RP), 85.25(X-seed)
255470 DEHSC Dehalococcoides sp (strain CBDB1). Other Bacteria 19111.13754(PPS:0,0,0,0,238,1300) 76.67(X-RP), 86.33(X-seed)
633145 DEHSG Dehalococcoides sp (strain GT). Other Bacteria 19111.02112(PPS:0,0,0,0,0,1366) 75.55(X-RP), *
311424 DEHSV Dehalococcoides sp (strain VS). Other Bacteria 19111.02113(PPS:0,0,0,0,2,1303) 76.69(X-RP), 84.45(X-seed)
>552811 DEHLB Dehalogenimonas lykanthroporepellens (strain ATCC BAA-1523 / JCM 15061 / BL-DC-9) Other Bacteria 27111.02582(PPS:0,1,0,0,2,1606) 75(CUTOFF), *
>546414 DEIDV Deinococcus deserti (strain VCD115 / DSM 17065 / LMG 22923) Bac/Dein-Therm 27111.16743(PPS:0,1,2,0,166,3419) 75(CUTOFF), *
>319795 DEIGD Deinococcus geothermalis (strain DSM 11300) Bac/Dein-Therm 27111.20120(PPS:0,1,0,6,261,2992) 75(CUTOFF), *
>745776 DEIGI Deinococcus gobiensis (strain DSM 21396 / JCM 16679 / CGMCC 17299 / I-0). Bac/Dein-Therm 27111.06539(PPS:0,1,0,0,0,4228) 75(CUTOFF), *
>709986 DEIML Deinococcus maricopensis (strain DSM 21211 / LMG 22137 / NRRL B-23946 / LB-34) Bac/Dein-Therm 27111.06660(PPS:0,1,1,0,0,3251) 75(CUTOFF), *
>937777 DEIPD Deinococcus peraridilitoris (strain DSM 19664 / LMG 22246 / CIP 109416 / KR-200) Bac/Dein-Therm 27111.06402(PPS:0,1,0,0,0,4139) 75(CUTOFF), *
>693977 DEIPM Deinococcus proteolyticus (strain ATCC 35074 / DSM 20540 / JCM 6276 / NBRC 101906 / NCIMB 13154 / VKM Ac-1939 / CCM 2703) Bac/Dein-Therm 27111.05816(PPS:0,1,1,0,2,2642) 75(CUTOFF), *
>243230 DEIRA Deinococcus radiodurans (strain ATCC 13939 / DSM 20539 / JCM 16871 / LMG 4051 / NBRC 15346 / NCIMB 9279 / R1 / VKM B-1422) Bac/Dein-Therm 37113.54466(PPS:1,1,85,198,502,3078) 75(CUTOFF), * RefP
>398578 DELAS Delftia acidovorans (strain DSM 14801 / SPH-1) Bac/Beta-proteo 27111.23382(PPS:0,1,1,1,246,5932) 75(CUTOFF), 82.45(X-seed)
742013 DELSC Delftia sp (strain Cs1-4). Bac/Beta-proteo 19111.10639(PPS:0,0,1,0,0,5823) 82.45(X-RP), *
>11059 DEN1W Dengue virus type 1 (strain Nauru/West Pac/1974) (DENV-1) Virus 37111.12018(PPS:1,1,6,5,1,1) 75(CUTOFF), 100.00(X-seed) RefP
408685 DEN1B Dengue virus type 1 (strain Brazil/97-11/1997) (DENV-1) Virus 19111.05380(PPS:0,0,3,1,1,1) 100.00(X-RP), 100.00(X-seed)
33741 DEN1S Dengue virus type 1 (strain Singapore/S275/1990) (DENV-1) Virus 19111.01681(PPS:0,0,1,0,1,1) 100.00(X-RP), 100.00(X-seed)
413041 DEN28 Dengue virus type 2 (isolate Thailand/0168/1979) (DENV-2) Virus 19111.07447(PPS:0,0,4,2,1,1) 100.00(X-RP), *
31635 DEN27 Dengue virus type 2 (strain 16681-PDK53) (DENV-2) Virus 19111.05816(PPS:0,0,3,2,1,1) 100.00(X-RP), 100.00(X-seed)
11064 DEN2J Dengue virus type 2 (strain Jamaica/1409/1983) (DENV-2) Virus 19111.07012(PPS:0,0,4,1,1,1) 100.00(X-RP), 100.00(X-seed)
408694 DEN2Q Dengue virus type 2 (strain Peru/IQT2913/1996) (DENV-2) Virus 19111.03748(PPS:0,0,2,1,1,1) 100.00(X-RP), 100.00(X-seed)
11066 DEN2P Dengue virus type 2 (strain Puerto Rico/PR159-S1/1969) (DENV-2) Virus 19111.14741(PPS:0,0,5,15,1,1) 100.00(X-RP), 100.00(X-seed)
31634 DEN26 Dengue virus type 2 (strain Thailand/16681/1984) (DENV-2) Virus 19111.23330(PPS:0,0,14,1,1,1) 100.00(X-RP), 100.00(X-seed)
11065 DEN2N Dengue virus type 2 (strain Thailand/NGS-C/1944) (DENV-2) Virus 19111.09079(PPS:0,0,5,2,1,1) 100.00(X-RP), 100.00(X-seed)
408690 DEN3C Dengue virus type 3 (strain China/80-2/1980) (DENV-3) Virus 19111.00049(PPS:0,0,0,0,1,1) 100.00(X-RP), 100.00(X-seed)
408691 DEN3M Dengue virus type 3 (strain Martinique/1243/1999) (DENV-3) Virus 19111.01681(PPS:0,0,1,0,1,1) 100.00(X-RP), 100.00(X-seed)
408870 DEN3P Dengue virus type 3 (strain Philippines/H87/1956) (DENV-3) Virus 19111.06362(PPS:0,0,2,7,1,1) 100.00(X-RP), 100.00(X-seed)
408693 DEN3I Dengue virus type 3 (strain Singapore/8120/1995) (DENV-3) Virus 19111.00920(PPS:0,0,0,2,1,1) 100.00(X-RP), 100.00(X-seed)
408692 DEN3S Dengue virus type 3 (strain Sri Lanka/1266/2000) (DENV-3) Virus 19111.01681(PPS:0,0,1,0,1,1) 100.00(X-RP), 100.00(X-seed)
408871 DEN4D Dengue virus type 4 (strain Dominica/814669/1981) (DENV-4) Virus 19111.07883(PPS:0,0,4,3,1,1) 100.00(X-RP), 100.00(X-seed)
408686 DEN4P Dengue virus type 4 (strain Philippines/H241/1956) (DENV-4) Virus 19111.00485(PPS:0,0,0,1,1,1) 100.00(X-RP), 100.00(X-seed)
408687 DEN4S Dengue virus type 4 (strain Singapore/8976/1995) (DENV-4) Virus 19111.00049(PPS:0,0,0,0,1,1) 100.00(X-RP), 100.00(X-seed)
408688 DEN4T Dengue virus type 4 (strain Thailand/0348/1991) (DENV-4) Virus 19111.10171(PPS:0,0,3,12,1,1) 100.00(X-RP), 100.00(X-seed)
408689 DEN4H Dengue virus type 4 (strain Thailand/0476/1997) (DENV-4) Virus 19111.01681(PPS:0,0,1,0,1,1) 100.00(X-RP), 100.00(X-seed)
>522772 DENA2 Denitrovibrio acetiphilus (strain DSM 12809 / N2460) Other Bacteria 27111.04520(PPS:0,1,0,0,1,2891) 75(CUTOFF), *
>644282 DESB2 Desulfarculus baarsii (strain ATCC 33931 / DSM 2075 / VKM B-1802 / 2st14) Bac/Delta-Epsilon-proteo 27111.14227(PPS:0,1,4,6,1,3257) 75(CUTOFF), *
>439235 DESAA Desulfatibacillum alkenivorans (strain AK-01) Bac/Delta-Epsilon-proteo 27111.16725(PPS:0,1,0,0,177,5166) 75(CUTOFF), *
>756499 DESDJ Desulfitobacterium dehalogenans (strain ATCC 51507 / DSM 9161 / JW/IU-DC1) Bac/Firmicute 27111.06142(PPS:0,1,0,0,0,3971) 75(CUTOFF), *
>871963 DESDL Desulfitobacterium dichloroeliminans (strain LMG P-21439 / DCA1) Bac/Firmicute 27111.05054(PPS:0,1,0,0,0,3268) 75(CUTOFF), *
>138119 DESHY Desulfitobacterium hafniense (strain Y51) Bac/Firmicute 27111.33524(PPS:0,1,4,9,313,4934) 75(CUTOFF), 80.19(X-seed)
272564 DESHD Desulfitobacterium hafniense (strain DCB-2 / DSM 10664) Bac/Firmicute 19111.29406(PPS:0,0,1,19,244,4822) 80.19(X-RP), *
>880072 DESAR Desulfobacca acetoxidans (strain ATCC 700848 / DSM 11109 / ASRB2) Bac/Delta-Epsilon-proteo 27111.06004(PPS:0,1,1,0,0,2827) 75(CUTOFF), *
>177437 DESAH Desulfobacterium autotrophicum (strain ATCC 43914 / DSM 3382 / HRM2) Bac/Delta-Epsilon-proteo 27111.15207(PPS:0,1,0,0,157,4823) 75(CUTOFF), *
>651182 DESTT Desulfobacula toluolica (strain DSM 7467 / Tol2) Bac/Delta-Epsilon-proteo 27111.06425(PPS:0,1,0,0,0,4154) 75(CUTOFF), *
>577650 DESPD Desulfobulbus propionicus (strain ATCC 33891 / DSM 2032 / 1pr3) Bac/Delta-Epsilon-proteo 27111.04975(PPS:0,1,0,0,0,3217) 75(CUTOFF), *
>1167006 DESSD Desulfocapsa sulfexigens (strain DSM 10523 / SB164P1) Bac/Delta-Epsilon-proteo 27111.05381(PPS:0,1,0,0,0,3479) 75(CUTOFF), *
>96561 DESOH Desulfococcus oleovorans (strain DSM 6200 / Hxd3) Bac/Delta-Epsilon-proteo 27111.14379(PPS:0,1,0,0,190,3235) 75(CUTOFF), *
>485915 DESRD Desulfohalobium retbaense (strain DSM 5692) Bac/Delta-Epsilon-proteo 27111.03849(PPS:0,1,0,0,0,2489) 75(CUTOFF), *
>525897 DESBD Desulfomicrobium baculatum (strain DSM 4028 / VKM B-1378) (Desulfovibrio baculatus) Bac/Delta-Epsilon-proteo 27111.05308(PPS:0,1,0,0,1,3400) 75(CUTOFF), *
>706587 DESTA Desulfomonile tiedjei (strain ATCC 49306 / DSM 6799 / DCB-1) Bac/Delta-Epsilon-proteo 27111.08316(PPS:0,1,0,0,0,5376) 75(CUTOFF), *
>477974 DESAP Desulforudis audaxviator (strain MP104C) Bac/Firmicute 27111.13282(PPS:0,1,0,0,203,2111) 75(CUTOFF), *
>646529 DESAJ Desulfosporosinus acidiphilus (strain DSM 22704 / JCM 16185 / SJ4) Bac/Firmicute 27111.06863(PPS:0,1,0,0,0,4437) 75(CUTOFF), *
>768704 DESMD Desulfosporosinus meridiei (strain ATCC BAA-275 / DSM 13257 / NCIMB 13706 / S10) Bac/Firmicute 27111.08292(PPS:0,1,1,0,0,4306) 75(CUTOFF), *
>768706 DESOD Desulfosporosinus orientis (strain ATCC 19365 / DSM 765 / NCIMB 8382 / VKM B-1628) (Desulfotomaculum orientis) Bac/Firmicute 27111.08000(PPS:0,1,0,0,0,5172) 75(CUTOFF), *
>177439 DESPS Desulfotalea psychrophila (strain LSv54 / DSM 12343) Bac/Delta-Epsilon-proteo 27111.26214(PPS:0,1,2,5,320,3221) 75(CUTOFF), *
>485916 DESAS Desulfotomaculum acetoxidans (strain ATCC 49208 / DSM 771 / VKM B-1644) Bac/Firmicute 27111.06593(PPS:0,1,0,1,0,3981) 75(CUTOFF), *
>868595 DESCC Desulfotomaculum carboxydivorans (strain DSM 14880 / VKM B-2319 / CO-1-SRB) Bac/Firmicute 27111.04019(PPS:0,1,0,0,0,2599) 75(CUTOFF), *
>760568 DESK7 Desulfotomaculum kuznetsovii (strain DSM 6115 / VKM B-1805 / 17) Bac/Firmicute 27111.05187(PPS:0,1,0,0,0,3354) 75(CUTOFF), *
>349161 DESRM Desulfotomaculum reducens (strain MI-1) Bac/Firmicute 27111.18888(PPS:0,1,0,0,283,3183) 75(CUTOFF), *
>696281 DESRL Desulfotomaculum ruminis (strain ATCC 23193 / DSM 2154 / NCIB 8452 / DL) Bac/Firmicute 27111.05774(PPS:0,1,0,0,0,3733) 75(CUTOFF), *
>643562 DESAO Desulfovibrio aespoeensis (strain ATCC 700646 / DSM 10631 / Aspo-2) Bac/Delta-Epsilon-proteo 27111.05036(PPS:0,1,0,0,0,3256) 75(CUTOFF), *
>525146 DESDA Desulfovibrio desulfuricans (strain ATCC 27774 / DSM 6949) Bac/Delta-Epsilon-proteo 27111.57904(PPS:0,1,21,24,194,2335) 75(CUTOFF), *
>207559 DESDG Desulfovibrio desulfuricans (strain G20) Bac/Delta-Epsilon-proteo 27111.25940(PPS:0,1,1,11,295,3207) 75(CUTOFF), *
>573370 DESMR Desulfovibrio magneticus (strain ATCC 700980 / DSM 13731 / RS-1) Bac/Delta-Epsilon-proteo 27111.15123(PPS:0,1,0,0,164,4545) 75(CUTOFF), *
>1322246 DESPC Desulfovibrio piezophilus (strain DSM 21447 / JCM 15486 / C1TLV30) Bac/Delta-Epsilon-proteo 27111.05039(PPS:0,1,0,0,0,3258) 75(CUTOFF), *
>526222 DESAD Desulfovibrio salexigens (strain ATCC 14822 / DSM 2638 / NCIB 8403 / VKM B-1763) Bac/Delta-Epsilon-proteo 27111.17056(PPS:0,1,1,0,194,3783) 75(CUTOFF), *
>882 DESVH Desulfovibrio vulgaris (strain Hildenborough / ATCC 29579 / NCIMB 8303) Bac/Delta-Epsilon-proteo 37113.02383(PPS:1,1,84,95,375,3514) 75(CUTOFF), 90.46(X-seed) RefP
573059 DESVR Desulfovibrio vulgaris (strain RCH1) Bac/Delta-Epsilon-proteo 19111.04952(PPS:0,0,0,0,0,3202) 90.46(X-RP), *
391774 DESVV Desulfovibrio vulgaris subsp vulgaris (strain DP4). Bac/Delta-Epsilon-proteo 19111.18811(PPS:0,0,0,1,276,3075) 83.38(X-RP), 88.95(X-seed)
>883 DESVM Desulfovibrio vulgaris (strain Miyazaki F / DSM 19637) Bac/Delta-Epsilon-proteo 27111.59398(PPS:0,1,15,44,220,3170) 75(CUTOFF), *
>653733 DESIS Desulfurispirillum indicum (strain ATCC BAA-1389 / S5) Other Bacteria 27111.04025(PPS:0,1,0,0,2,2539) 75(CUTOFF), *
>589865 DESAT Desulfurivibrio alkaliphilus (strain DSM 19089 / UNIQEM U267 / AHT2) Bac/Delta-Epsilon-proteo 27111.03995(PPS:0,1,0,0,0,2583) 75(CUTOFF), *
>868864 DESTD Desulfurobacterium thermolithotrophum (strain DSM 11699 / BSA) Bac/Aquific 27111.03942(PPS:0,1,1,0,0,1494) 75(CUTOFF), *
>490899 DESK1 Desulfurococcus kamchatkensis (strain 1221n / DSM 18924) Arch/Crenar 27111.04539(PPS:0,1,0,0,46,1468) 75(CUTOFF), *
>765177 DESM0 Desulfurococcus mucosus (strain ATCC 35584 / DSM 2162 / JCM 9187 / O7/1) Arch/Crenar 27111.02075(PPS:0,1,0,0,0,1342) 75(CUTOFF), *
>246195 DICNV Dichelobacter nodosus (strain VCS1703A) Bac/Gamma-proteo 27111.17888(PPS:0,1,2,3,230,1273) 75(CUTOFF), *
>198628 DICD3 Dickeya dadantii (strain 3937) (Erwinia chrysanthemi (strain 3937)) Bac/Gamma-proteo 27111.90167(PPS:0,1,44,19,63,4516) 75(CUTOFF), 75.69(X-seed)
590409 DICD5 Dickeya dadantii (strain Ech586) Bac/Gamma-proteo 19111.06726(PPS:0,0,0,0,7,4125) 75.35(X-RP), 78.05(X-seed)
561229 DICZE Dickeya zeae (strain Ech1591) Bac/Gamma-proteo 19111.07020(PPS:0,0,0,0,13,4124) 75.69(X-RP), *
>579405 DICDC Dickeya dadantii (strain Ech703) Bac/Gamma-proteo 27111.07373(PPS:0,1,0,1,17,3943) 75(CUTOFF), *
>515635 DICTD Dictyoglomus turgidum (strain Z-1310 / DSM 6724) Other Bacteria 37111.10226(PPS:1,1,0,0,153,1731) 75(CUTOFF), * RefP
309799 DICT6 Dictyoglomus thermophilum (strain ATCC 35947 / DSM 3960 / H-6-12) Other Bacteria 19111.13852(PPS:0,0,2,0,155,1901) 83.24(X-RP), 83.24(X-seed)
>44689 DICDI Dictyostelium discoideum (Slime mold) Euk/Myctzoa 37131.27518(PPS:1,1,1069,138,4121,12731) 75(CUTOFF), * RefP
>1054147 DICFS Dictyostelium fasciculatum (strain SH3) (Slime mold) Euk/Myctzoa 27111.18797(PPS:0,1,0,0,0,12151) 75(CUTOFF), *
>5786 DICPU Dictyostelium purpureum (Slime mold) Euk/Myctzoa 37111.19100(PPS:1,1,0,0,0,12347) 75(CUTOFF), * RefP
>398580 DINSH Dinoroseobacter shibae (strain DFL 12) Bac/Alpha-proteo 27111.20239(PPS:0,1,0,1,275,4030) 75(CUTOFF), *
>7217 DROAN Drosophila ananassae (Fruit fly) Euk/Animal 27111.49939(PPS:0,1,12,0,146,14967) 75(CUTOFF), *
>7222 DROGR Drosophila grimshawi (Fruit fly) (Idiomyia grimshawi) Euk/Animal 27111.37935(PPS:0,1,5,0,141,14750) 75(CUTOFF), *
>7227 DROME Drosophila melanogaster (Fruit fly) Euk/Animal 37185.70850(PPS:1,1,4327,532,3170,14247) 75(CUTOFF), 78.38(X-seed) RefP
7220 DROER Drosophila erecta (Fruit fly) Euk/Animal 19111.73731(PPS:0,0,26,0,168,14877) 78.38(X-RP), *
7245 DROYA Drosophila yakuba (Fruit fly) Euk/Animal 19111.82806(PPS:0,0,30,0,186,15950) 76.37(X-RP), 79.11(X-seed)
>7230 DROMO Drosophila mojavensis (Fruit fly) Euk/Animal 27111.47663(PPS:0,1,11,1,138,14524) 75(CUTOFF), *
>7234 DROPE Drosophila persimilis (Fruit fly) Euk/Animal 27111.45875(PPS:0,1,8,0,140,16750) 75(CUTOFF), *
>46245 DROPS Drosophila pseudoobscura pseudoobscura (Fruit fly) Euk/Animal 37112.33095(PPS:1,1,56,0,348,15865) 75(CUTOFF), * RefP
>7238 DROSE Drosophila sechellia (Fruit fly) Euk/Animal 27111.78840(PPS:0,1,28,0,166,16134) 75(CUTOFF), *
>7240 DROSI Drosophila simulans (Fruit fly) Euk/Animal 27112.53631(PPS:0,1,75,0,152,15351) 75(CUTOFF), *
>7244 DROVI Drosophila virilis (Fruit fly) Euk/Animal 27112.01859(PPS:0,1,44,0,156,14456) 75(CUTOFF), *
>7260 DROWI Drosophila willistoni (Fruit fly) Euk/Animal 27111.48703(PPS:0,1,11,0,139,15446) 75(CUTOFF), *
>654931 DXV96 Drosophila x virus (isolate Chung/1996) (DXV) Virus 37111.03415(PPS:1,1,2,0,3,3) 75(CUTOFF), * RefP
>693992 DHAV Duck hepatitis A virus (strain Duck/Taiwan/03D/2003) (DHAV) Virus 37111.00000(PPS:1,1,0,0,0,1) 75(CUTOFF), * RefP
>644639 DHBVQ Duck hepatitis B virus (isolate Shanghai/DHBVQCA34) (DHBV) Virus 37111.00202(PPS:1,1,0,0,4,4) 75(CUTOFF), * RefP
10439 HPBDB Duck hepatitis B virus (isolate brown Shanghai duck S5) (DHBV) Virus 19111.03466(PPS:0,0,2,0,4,4) 100.00(X-RP), 100.00(X-seed)
10440 HPBDW Duck hepatitis B virus (isolate white Shanghai duck S31) (DHBV) Virus 19111.03466(PPS:0,0,2,0,4,4) 100.00(X-RP), 100.00(X-seed)
31510 HPBDC Duck hepatitis B virus (strain China) (DHBV) Virus 19111.03466(PPS:0,0,2,0,4,4) 100.00(X-RP), 100.00(X-seed)
489542 DHBV3 Duck hepatitis B virus (strain Germany/DHBV-3) (DHBV) Virus 19111.11624(PPS:0,0,7,0,4,4) 100.00(X-RP), 100.00(X-seed)
489543 DHBV1 Duck hepatitis B virus (strain United States/DHBV-16) (DHBV) Virus 19111.18153(PPS:0,0,11,0,4,5) 100.00(X-RP), 100.00(X-seed)
28300 HHBV Heron hepatitis B virus (HHBV) Virus 19111.03466(PPS:0,0,2,0,4,4) 100.00(X-RP), 100.00(X-seed)
>766194 DUGBA Dugbe virus (isolate ArD44313) (DUGV) Virus 37111.05482(PPS:1,1,3,1,3,3) 75(CUTOFF), * RefP
>471854 DYAFD Dyadobacter fermentans (strain ATCC 700827 / DSM 18053 / NS114) Bac/CFB_bac 27111.10573(PPS:0,1,0,4,1,5677) 75(CUTOFF), *
>926556 ECHVK Echinicola vietnamensis (strain DSM 17526 / LMG 23754 / KMM 6221) Bac/CFB_bac 27111.06939(PPS:0,1,0,0,0,4486) 75(CUTOFF), *
>2880 ECTSI Ectocarpus siliculosus (Brown alga) Other Eukaryota 27111.24620(PPS:0,1,0,0,1,15883) 75(CUTOFF), *
>654926 ESV1K Ectocarpus siliculosus virus 1 (isolate New Zealand/Kaikoura/1988) (EsV-1) Virus 37111.00000(PPS:1,1,0,0,0,1) 75(CUTOFF), * RefP
>1003232 EDHAE Edhazardia aedis (strain USNM 41457) (Microsporidian parasite) Euk/Fungi-Metazoa 27111.06509(PPS:0,1,0,0,0,4208) 75(CUTOFF), *
>634503 EDWI9 Edwardsiella ictaluri (strain 93-146) Bac/Gamma-proteo 27111.29673(PPS:0,1,2,0,420,3675) 75(CUTOFF), *
>498217 EDWTE Edwardsiella tarda (strain EIB202) Bac/Gamma-proteo 27111.07873(PPS:0,1,1,0,15,3557) 75(CUTOFF), 90.49(X-seed)
718251 EDWTF Edwardsiella tarda (strain FL6-60) Bac/Gamma-proteo 19111.05306(PPS:0,0,0,0,6,3239) 90.49(X-RP), *
>479437 EGGLE Eggerthella lenta (strain ATCC 25559 / DSM 2243 / JCM 9979 / NCTC 11813 / VPI 0255) (Eubacterium lentum) Bac/ActnBac 27111.05136(PPS:0,1,0,1,0,3039) 75(CUTOFF), *
>502558 EEGSY Eggerthella sp (strain YY7918). Bac/ActnBac 27111.03506(PPS:0,1,0,0,0,2267) 75(CUTOFF), *
>12151 EPMV Eggplant mosaic virus Virus 27111.01783(PPS:0,1,1,0,3,3) 75(CUTOFF), *
>269484 EHRCJ Ehrlichia canis (strain Jake) Bac/Alpha-proteo 27111.10745(PPS:0,1,0,0,189,918) 75(CUTOFF), *
>205920 EHRCR Ehrlichia chaffeensis (strain Arkansas) Bac/Alpha-proteo 27111.18981(PPS:0,1,2,11,187,1099) 75(CUTOFF), *
>254945 EHRRW Ehrlichia ruminantium (strain Welgevonden) Bac/Alpha-proteo 27111.12177(PPS:0,1,1,0,184,948) 75(CUTOFF), 90.36(X-seed)
302409 EHRRG Ehrlichia ruminantium (strain Gardel) Bac/Alpha-proteo 19111.10605(PPS:0,0,0,0,186,923) 90.36(X-RP), *
>445932 ELUMP Elusimicrobium minutum (strain Pei191) Other Bacteria 27111.08182(PPS:0,1,0,0,118,1526) 75(CUTOFF), *
>227321 EMENI Emericella nidulans (strain FGSC A4 / ATCC 38163 / CBS 11246 / NRRL 194 / M139) (Aspergillus nidulans). Euk/Fungi-Metazoa 37116.93846(PPS:1,1,311,73,775,10555) 75(CUTOFF), * RefP
>654925 EHV8U Emiliania huxleyi virus 86 (isolate United Kingdom/English Channel/1999) (EhV-86) Virus 37111.02360(PPS:1,1,1,0,0,472) 75(CUTOFF), * RefP
>929562 EMTOG Emticicia oligotrophica (strain DSM 17448 / GPTSA100-15) Bac/CFB_bac 27111.06544(PPS:0,1,0,0,0,4231) 75(CUTOFF), *
>284813 ENCCU Encephalitozoon cuniculi (strain GB-M1) (Microsporidian parasite) Euk/Fungi-Metazoa 37112.03235(PPS:1,1,40,32,424,2008) 75(CUTOFF), 86.79(X-seed) RefP
907965 ENCHA Encephalitozoon hellem (strain ATCC 50504) (Microsporidian parasite) Euk/Fungi-Metazoa 19111.07767(PPS:0,0,3,0,1,1825) 86.79(X-RP), *
876142 ENCIT Encephalitozoon intestinalis (strain ATCC 50506) (Microsporidian parasite) (Septata intestinalis) Euk/Fungi-Metazoa 19111.06190(PPS:0,0,2,0,2,1829) 86.09(X-RP), 90.67(X-seed)
1178016 ENCRO Encephalitozoon romaleae (strain SJ-2008) (Microsporidian parasite) Euk/Fungi-Metazoa 19111.02823(PPS:0,0,0,0,0,1826) 85.96(X-RP), 93.12(X-seed)
>12104 EMCV Encephalomyocarditis virus Virus 27111.06576(PPS:0,1,4,0,1,1) 75(CUTOFF), 100.00(X-seed)
12105 EMCVB Encephalomyocarditis virus (strain emc-b nondiabetogenic) Virus 19111.03313(PPS:0,0,2,0,1,1) 100.00(X-RP), 100.00(X-seed)
12106 EMCVD Encephalomyocarditis virus (strain emc-d diabetogenic) Virus 19111.04945(PPS:0,0,3,0,1,1) 100.00(X-RP), *
>650129 EMCVR Encephalomyocarditis virus (strain Rueckert) (EMCV) Virus 37111.04996(PPS:1,1,3,0,2,2) 75(CUTOFF), * RefP
>5759 ENTHI Entamoeba histolytica Other Eukaryota 37112.66326(PPS:1,1,81,48,19,7958) 75(CUTOFF), * RefP
370354 ENTDS Entamoeba dispar (strain ATCC PRA-260 / SAW760) Other Eukaryota 19111.13658(PPS:0,0,0,0,7,8606) 78.71(X-RP), 78.71(X-seed)
1076696 ENTNP Entamoeba nuttalli (strain P19) (Amoeba) Other Eukaryota 19111.09553(PPS:0,0,0,0,0,6176) 81.91(X-RP), 81.91(X-seed)
>1028307 ENTAK Enterobacter aerogenes (strain ATCC 13048 / DSM 30053 / JCM 1235 / KCTC 2190 / NBRC 13534 / NCIMB 10102 / NCTC 10006) (Aerobacter aerogenes) Bac/Gamma-proteo 27111.14663(PPS:0,1,4,0,12,4877) 75(CUTOFF), *
>640513 ENTAL Enterobacter asburiae (strain LF7a) Bac/Gamma-proteo 27111.07086(PPS:0,1,0,0,0,4581) 75(CUTOFF), *
>701347 ENTCS Enterobacter cloacae (strain SCF1) Bac/Gamma-proteo 27111.07305(PPS:0,1,0,0,11,4372) 75(CUTOFF), *
>716541 ENTCC Enterobacter cloacae subsp cloacae (strain ATCC 13047 / DSM 30054 / NBRC 13535 / NCDC 279-56). Bac/Gamma-proteo 27111.27047(PPS:0,1,4,27,11,5313) 75(CUTOFF), *
>399742 ENT38 Enterobacter sp (strain 638). Bac/Gamma-proteo 27111.43781(PPS:0,1,1,1,713,4222) 75(CUTOFF), *
>29252 BP186 Enterobacteria phage 186 (Bacteriophage 186) Virus 27111.16408(PPS:0,1,9,2,16,41) 75(CUTOFF), *
>10730 BP933 Enterobacteria phage 933W (Bacteriophage 933W) Virus 27111.24233(PPS:0,1,14,2,8,80) 75(CUTOFF), *
>10843 BPG4 Enterobacteria phage G4 (Bacteriophage G4) Virus 27111.12378(PPS:0,1,7,1,10,18) 75(CUTOFF), *
>12018 BPGA Enterobacteria phage GA (Bacteriophage GA) Virus 27111.05968(PPS:0,1,3,2,4,4) 75(CUTOFF), 100.00(X-seed)
329853 BPBZ1 Enterobacteria phage BZ13 (Bacteriophage BZ13) Virus 19111.00017(PPS:0,0,0,0,0,12) 100.00(X-RP), *
12021 BPKU1 Enterobacteria phage KU1 (Bacteriophage Ku1) Virus 19111.01636(PPS:0,0,1,0,0,4) 100.00(X-RP), 100.00(X-seed)
>10742 BPHK0 Enterobacteria phage HK022 (Bacteriophage HK022) Virus 27111.03316(PPS:0,1,2,0,0,35) 75(CUTOFF), *
>155148 BPHK6 Enterobacteria phage HK620 (Bacteriophage HK620) Virus 27111.10198(PPS:0,1,4,8,2,58) 75(CUTOFF), *
>37554 BPHK7 Enterobacteria phage HK97 (Bacteriophage HK97) Virus 27111.17710(PPS:0,1,7,14,2,60) 75(CUTOFF), *
>10869 BPI22 Enterobacteria phage I2-2 (Bacteriophage I2-2) Virus 27111.02037(PPS:0,1,1,0,8,8) 75(CUTOFF), *
>10867 BPIKE Enterobacteria phage IKe (Bacteriophage IKe) Virus 27111.13185(PPS:0,1,7,3,9,9) 75(CUTOFF), *
>10868 BPIF1 Enterobacteria phage If1 (Bacteriophage If1) Virus 27111.08292(PPS:0,1,4,3,9,10) 75(CUTOFF), *
>344022 BPK1E Enterobacteria phage K1E (Bacteriophage K1E) Virus 27111.01726(PPS:0,1,1,0,0,62) 75(CUTOFF), *
>344021 BPK1F Enterobacteria phage K1F (Bacteriophage K1F) Virus 27111.15653(PPS:0,1,9,2,0,63) 75(CUTOFF), *
>10870 BPM13 Enterobacteria phage M13 (Bacteriophage M13) Virus 37111.29180(PPS:1,1,16,6,9,10) 75(CUTOFF), * RefP
10863 BPF1 Enterobacteria phage f1 (Bacteriophage f1) Virus 19111.29075(PPS:0,0,13,17,9,10) 100.00(X-RP), 100.00(X-seed)
10864 BPFD Enterobacteria phage fd (Bacteriophage fd) Virus 19111.32227(PPS:0,0,16,13,9,9) 100.00(X-RP), 100.00(X-seed)
>329852 BPMS2 Enterobacteria phage MS2 (Bacteriophage MS2) Virus 37111.43643(PPS:1,1,17,36,4,18) 75(CUTOFF), * RefP
12017 BPFR Enterobacteria phage fr (Bacteriophage fr) Virus 19111.10864(PPS:0,0,6,2,4,4) 100.00(X-RP), 100.00(X-seed)
>75723 BPMX1 Enterobacteria phage MX1 (Bacteriophage MX1) Virus 37111.03466(PPS:1,1,2,0,4,4) 75(CUTOFF), * RefP
39803 BPQBE Enterobacteria phage Qbeta (Bacteriophage Q-beta) Virus 19111.00029(PPS:0,0,0,0,0,20) 100.00(X-RP), 100.00(X-seed)
>10677 BPMU Enterobacteria phage Mu (Bacteriophage Mu) Virus 37111.53346(PPS:1,1,26,19,52,52) 75(CUTOFF), 85.98(X-seed) RefP
665033 BPD10 Enterobacteria phage D108 (Bacteriophage D108) Virus 19111.00087(PPS:0,0,0,0,0,57) 85.98(X-RP), *
>40631 BPN15 Enterobacteria phage N15 (Bacteriophage N15) Virus 37111.09139(PPS:1,1,5,2,2,8) 75(CUTOFF), * RefP
>10752 BPN4 Enterobacteria phage N4 (Bacteriophage N4) Virus 37111.11962(PPS:1,1,4,12,2,72) 75(CUTOFF), * RefP
>10678 BPP1 Enterobacteria phage P1 (Bacteriophage P1) Virus 37111.83444(PPS:1,1,41,36,14,112) 75(CUTOFF), * RefP
>10679 BPP2 Enterobacteria phage P2 (Bacteriophage P2) Virus 37111.32977(PPS:1,1,18,4,35,89) 75(CUTOFF), * RefP
>10754 BPP22 Enterobacteria phage P22 (Bacteriophage P22) Virus 37112.11336(PPS:1,1,51,57,64,87) 75(CUTOFF), * RefP
>10680 BPP4 Enterobacteria phage P4 (Bacteriophage P4) Virus 27111.16653(PPS:0,1,9,3,13,13) 75(CUTOFF), *
>10658 BPPRD Enterobacteria phage PRD1 (Bacteriophage PRD1) Virus 37111.64536(PPS:1,1,35,14,25,61) 75(CUTOFF), * RefP
>490103 BPE32 Enterobacteria phage Phieco32 (Escherichia coli phage phi32) Virus 37111.00196(PPS:1,1,0,0,0,128) 75(CUTOFF), * RefP
>12353 BPR69 Enterobacteria phage RB69 (Bacteriophage RB69) Virus 27111.54605(PPS:0,1,5,105,6,273) 75(CUTOFF), *
>12027 BPSP Enterobacteria phage SP (Bacteriophage SP) Virus 27111.01834(PPS:0,1,1,0,4,4) 75(CUTOFF), *
>194966 BPSP6 Enterobacteria phage SP6 (Bacteriophage SP6) Virus 37111.03361(PPS:1,1,2,0,0,64) 75(CUTOFF), * RefP
>173443 BPST6 Enterobacteria phage ST64T (Bacteriophage ST64T) Virus 27111.03461(PPS:0,1,2,0,2,65) 75(CUTOFF), *
>10761 BPSFV Enterobacteria phage Sf6 (Shigella flexneri bacteriophage VI) (Bacteriophage SfVI) Virus 27111.12664(PPS:0,1,5,10,1,66) 75(CUTOFF), *
>12355 BPT1 Enterobacteria phage T1 (Bacteriophage T1) Virus 37111.01751(PPS:1,1,1,0,0,78) 75(CUTOFF), * RefP
>10759 BPT3 Enterobacteria phage T3 (Bacteriophage T3) Virus 27111.03271(PPS:0,1,2,0,0,6) 75(CUTOFF), *
>10665 BPT4 Enterobacteria phage T4 (Bacteriophage T4) Virus 37117.93430(PPS:1,1,220,736,268,435) 75(CUTOFF), 83.60(X-seed) RefP
66711 BPAR1 Enterobacteria phage AR1 (Bacteriophage AR1) Virus 19111.00429(PPS:0,0,0,0,0,278) 81.43(X-RP), 89.66(X-seed)
45406 BPR32 Enterobacteria phage RB32 (Bacteriophage RB32) Virus 19111.05311(PPS:0,0,3,0,0,270) 82.76(X-RP), 91.14(X-seed)
10693 BPR51 Enterobacteria phage RB51 (Bacteriophage RB51) Virus 19111.02053(PPS:0,0,1,0,0,273) 83.60(X-RP), *
>10726 BPT5 Enterobacteria phage T5 (Bacteriophage T5) Virus 37111.40815(PPS:1,1,23,5,15,238) 75(CUTOFF), * RefP
>10760 BPT7 Enterobacteria phage T7 (Bacteriophage T7) Virus 37111.73217(PPS:1,1,28,56,56,243) 75(CUTOFF), * RefP
>97081 BPVT2 Enterobacteria phage VT2-Sa (Bacteriophage VT2-Sa) Virus 27111.03631(PPS:0,1,2,0,5,79) 75(CUTOFF), *
>10849 BPAL3 Enterobacteria phage alpha3 (Bacteriophage alpha-3) Virus 27111.11605(PPS:0,1,6,3,10,10) 75(CUTOFF), 90.00(X-seed)
10845 BPST1 Enterobacteria phage St-1 (Bacteriophage St-1) Virus 19111.00014(PPS:0,0,0,0,0,10) 90.00(X-RP), 100.00(X-seed)
10848 BPPHK Enterobacteria phage phiK (Bacteriophage phi-K) Virus 19111.05403(PPS:0,0,3,0,10,10) 90.00(X-RP), *
>10710 LAMBD Enterobacteria phage lambda (Bacteriophage lambda) Virus 37112.40775(PPS:1,1,67,65,61,83) 75(CUTOFF), * RefP
>10713 BPPH8 Enterobacteria phage phi80 (Bacteriophage phi-80) Virus 27111.03347(PPS:0,1,2,0,0,55) 75(CUTOFF), *
>204270 BPKMV Enterobacteria phage phiKMV (Pseudomonas phage phiKMV) Virus 37111.01704(PPS:1,1,1,0,0,48) 75(CUTOFF), * RefP
>1217068 BPPHS Enterobacteria phage phiX174 (Isolate Sanger) (Bacteriophage phi-X174) Virus 37111.59036(PPS:1,1,34,7,10,10) 75(CUTOFF), * RefP
10844 BPS13 Enterobacteria phage S13 (Bacteriophage S13) Virus 19111.05420(PPS:0,0,3,0,10,21) 100.00(X-RP), 100.00(X-seed)
10847 BPPHX Enterobacteria phage phiX174 (Bacteriophage phi-X174) Virus 19111.02012(PPS:0,0,1,0,0,247) 100.00(X-RP), 100.00(X-seed)
>693444 ENTBF Enterobacteriaceae bacterium (strain FGI 57) Bac/Gamma-proteo 27111.06640(PPS:0,1,0,0,0,4293) 75(CUTOFF), *
>226185 ENTFA Enterococcus faecalis (strain ATCC 700802 / V583) Bac/Firmicute 37113.15861(PPS:1,1,74,155,458,3235) 75(CUTOFF), 78.96(X-seed) RefP
936153 ENTF6 Enterococcus faecalis (strain 62) Bac/Firmicute 19111.06293(PPS:0,0,1,0,1,2982) 78.12(X-RP), 83.50(X-seed)
474186 ENTFO Enterococcus faecalis (strain ATCC 47077 / OG1RF) Bac/Firmicute 19111.11273(PPS:0,0,4,1,7,2564) 78.96(X-RP), *
>1155766 ENTFU Enterococcus faecium (strain Aus0004) Bac/Firmicute 27111.06058(PPS:0,1,1,0,2,2798) 75(CUTOFF), *
>768486 ENTHA Enterococcus hirae (strain ATCC 9790 / DSM 20160 / JCM 8729 / LMG 6399 / NBRC 3181 / NCIMB 6459 / NCDO 1258) Bac/Firmicute 27111.49551(PPS:0,1,24,11,28,2726) 75(CUTOFF), *
>442493 BPPHE Enterococcus phage phiEF24C (Enterococcus bacteriophage phi-EF24C) Virus 37111.05581(PPS:1,1,3,0,7,221) 75(CUTOFF), * RefP
>481877 ENTBH Enterocytozoon bieneusi (strain H348) (Microsporidian parasite) Euk/Fungi-Metazoa 27111.06404(PPS:0,1,0,0,26,3311) 75(CUTOFF), *
>10377 EBVB9 Epstein-Barr virus (strain B95-8) (HHV-4) (Human herpesvirus 4) Virus 37114.53391(PPS:1,1,197,64,79,104) 75(CUTOFF), 92.77(X-seed) RefP
82830 EBVA8 Epstein-Barr virus (strain AG876) (HHV-4) (Human herpesvirus 4) Virus 29111.14744(PPS:1,0,7,1,56,80) 92.77(X-RP), * RefP
10376 EBVG Epstein-Barr virus (strain GD1) (HHV-4) (Human herpesvirus 4) Virus 19111.14521(PPS:0,0,5,8,56,75) 89.44(X-RP), 90.20(X-seed)
>299386 EAVBU Equine arteritis virus (strain Bucyrus) (EAV) Virus 37111.44574(PPS:1,1,26,4,8,8) 75(CUTOFF), * RefP
>31520 EHV1B Equine herpesvirus 1 (strain Ab4p) (EHV-1) (Equine abortion virus) Virus 27111.23832(PPS:0,1,12,1,75,75) 75(CUTOFF), 99.33(X-seed)
310273 EHV1V Equine herpesvirus 1 (strain V592) (EHV-1) (Equine abortion virus) Virus 19111.02432(PPS:0,0,0,0,47,74) 99.33(X-RP), *
10333 EHV4 Equine herpesvirus 4 (strain 1942) (EHV-4) (Equine rhinopneumonitis virus) Virus 19111.19747(PPS:0,0,12,0,1,76) 96.00(X-RP), 96.64(X-seed)
>82831 EHV2 Equine herpesvirus 2 (strain 86/87) (EHV-2) Virus 37111.10831(PPS:1,1,4,1,76,77) 75(CUTOFF), * RefP
>650131 ERBV1 Equine rhinitis B virus 1 (strain Equine/Switzerland/P1436/71/1971) (ERBV-1) (Equine rhinovirus type 2) Virus 37111.00000(PPS:1,1,0,0,0,1) 75(CUTOFF), * RefP
>9796 HORSE Equus caballus (Horse) Euk/mammal 37117.27092(PPS:1,1,299,215,283,20420) 75(CUTOFF), * RefP
>654918 ECPVO Equus caballus papillomavirus 1 (strain Olson) (EcPV-1) Virus 37111.01641(PPS:1,1,1,0,0,7) 75(CUTOFF), * RefP
>931890 ERECY Eremothecium cymbalariae (strain CBS 27075 / DBVPG 7215 / KCTC 17166 / NRRL Y-17582) (Yeast). Euk/Fungi-Metazoa 27111.08482(PPS:0,1,1,0,0,4429) 75(CUTOFF), *
>665029 ERWAC Erwinia amylovora (strain CFBP1430) Bac/Gamma-proteo 27111.05963(PPS:0,1,0,0,4,3728) 75(CUTOFF), 87.15(X-seed)
716540 ERWAE Erwinia amylovora (strain ATCC 49946 / CCPPB 0273 / Ea273 / 27-3) Bac/Gamma-proteo 19111.05594(PPS:0,0,0,0,4,3489) 87.15(X-RP), *
>634500 ERWBE Erwinia billingiae (strain Eb661) Bac/Gamma-proteo 27111.07690(PPS:0,1,0,0,6,4780) 75(CUTOFF), *
>218491 ERWCT Erwinia carotovora subsp atroseptica (strain SCRI 1043 / ATCC BAA-672) (Pectobacterium atrosepticum). Bac/Gamma-proteo 27111.61168(PPS:0,1,4,21,783,4433) 75(CUTOFF), *
>634499 ERWPE Erwinia pyrifoliae (strain Ep1/96) Bac/Gamma-proteo 27111.07227(PPS:0,1,1,0,3,3522) 75(CUTOFF), *
644651 ERWP6 Erwinia pyrifoliae (strain DSM 12163 / CIP 106111 / Ep16/96) Bac/Gamma-proteo 19111.05971(PPS:0,0,0,0,5,3701) 87.06(X-RP), 87.06(X-seed)
215689 ERWSE Erwinia sp (strain Ejp617). Bac/Gamma-proteo 19111.05483(PPS:0,0,0,0,1,3513) 84.06(X-RP), 84.06(X-seed)
>338565 ERWT9 Erwinia tasmaniensis (strain DSM 17950 / Et1/99) Bac/Gamma-proteo 27111.33294(PPS:0,1,1,0,531,3530) 75(CUTOFF), *
>650150 ERYRF Erysipelothrix rhusiopathiae (strain Fujisawa) Bac/Firmicute 27111.02641(PPS:0,1,0,0,1,1676) 75(CUTOFF), *
>314225 ERYLH Erythrobacter litoralis (strain HTCC2594) Bac/Alpha-proteo 27111.19724(PPS:0,1,2,1,231,2991) 75(CUTOFF), *
>83333 ECOLI Escherichia coli (strain K12) Bac/Gamma-proteo 37251.37677(PPS:1,1,6980,5577,4303,4304) 75(CUTOFF), * RefP
562 ECOLX Escherichia coli Bac/Gamma-proteo 19112.15041(PPS:0,0,65,5,1,4363) 81.88(X-RP), 81.88(X-seed)
885275 ECOC1 Escherichia coli (strain 'clone D i14') Bac/Gamma-proteo 19111.10043(PPS:0,0,1,2,0,4875) 77.01(X-RP), 77.01(X-seed)
885276 ECOC2 Escherichia coli (strain 'clone D i2') Bac/Gamma-proteo 19111.07540(PPS:0,0,0,0,0,4875) 77.01(X-RP), 77.01(X-seed)
585055 ECO55 Escherichia coli (strain 55989 / EAEC) Bac/Gamma-proteo 19111.46968(PPS:0,0,1,1,762,4719) 83.79(X-RP), 83.79(X-seed)
536056 ECOD1 Escherichia coli (strain ATCC 33849 / DSM 4235 / NCIB 12045 / K12 / DH1) Bac/Gamma-proteo 19111.17759(PPS:0,0,3,13,5,4497) 97.26(X-RP), 97.26(X-seed)
595495 ECOKO Escherichia coli (strain ATCC 55124 / KO11) Bac/Gamma-proteo 19111.07654(PPS:0,0,0,1,1,4635) 85.20(X-RP), 85.20(X-seed)
481805 ECOLC Escherichia coli (strain ATCC 8739 / DSM 1576 / Crooks) Bac/Gamma-proteo 19111.49899(PPS:0,0,0,7,819,4161) 89.40(X-RP), 89.40(X-seed)
566546 ECOLW Escherichia coli (strain ATCC 9637 / CCM 2024 / DSM 1116 / NCIMB 8666 / NRRL B-766 / W) Bac/Gamma-proteo 19111.16026(PPS:0,0,5,0,7,4863) 84.57(X-RP), 84.57(X-seed)
469008 ECOBD Escherichia coli (strain B / BL21-DE3) Bac/Gamma-proteo 19111.22041(PPS:0,0,4,17,16,4733) 89.06(X-RP), 89.06(X-seed)
413997 ECOBR Escherichia coli (strain B / REL606) Bac/Gamma-proteo 19111.07091(PPS:0,0,0,0,14,4138) 89.71(X-RP), 89.71(X-seed)
316385 ECODH Escherichia coli (strain K12 / DH10B) Bac/Gamma-proteo 19111.52920(PPS:0,0,4,5,771,3989) 95.56(X-RP), 95.56(X-seed)
595496 ECOBW Escherichia coli (strain K12 / MC4100 / BW2952) Bac/Gamma-proteo 19111.59218(PPS:0,0,8,5,765,4032) 95.88(X-RP), 95.88(X-seed)
409438 ECOSE Escherichia coli (strain SE11) Bac/Gamma-proteo 19111.45424(PPS:0,0,0,1,756,4967) 82.80(X-RP), 82.80(X-seed)
439855 ECOSM Escherichia coli (strain SMS-3-5 / SECEC) Bac/Gamma-proteo 19111.46572(PPS:0,0,0,0,791,4874) 79.72(X-RP), 79.72(X-seed)
869729 ECOUM Escherichia coli (strain UM146) Bac/Gamma-proteo 19111.07353(PPS:0,0,0,0,0,4754) 78.85(X-RP), 78.85(X-seed)
364106 ECOUT Escherichia coli (strain UTI89 / UPEC) Bac/Gamma-proteo 19111.75498(PPS:0,0,10,24,825,5183) 75.80(X-RP), 75.80(X-seed)
585395 ECO10 Escherichia coli O103:H2 (strain 12009 / EHEC) Bac/Gamma-proteo 19111.07919(PPS:0,0,0,0,5,4960) 83.35(X-RP), 83.35(X-seed)
1134782 ECO14 Escherichia coli O104:H4 (strain 2009EL-2050) Bac/Gamma-proteo 19111.07890(PPS:0,0,0,0,0,5101) 81.94(X-RP), 81.94(X-seed)
1133853 ECO1E Escherichia coli O104:H4 (strain 2009EL-2071) Bac/Gamma-proteo 19111.19904(PPS:0,0,5,9,1,5027) 82.85(X-RP), 82.85(X-seed)
1133852 ECO1C Escherichia coli O104:H4 (strain 2011C-3493) Bac/Gamma-proteo 19111.09936(PPS:0,0,1,1,0,5087) 81.98(X-RP), 81.98(X-seed)
585396 ECO1A Escherichia coli O111:H- (strain 11128 / EHEC) Bac/Gamma-proteo 19111.10459(PPS:0,0,1,1,6,5234) 79.84(X-RP), 79.84(X-seed)
574521 ECO27 Escherichia coli O127:H6 (strain E2348/69 / EPEC) Bac/Gamma-proteo 19112.15347(PPS:0,0,40,12,765,4590) 78.91(X-RP), 78.91(X-seed)
331111 ECO24 Escherichia coli O139:H28 (strain E24377A / ETEC) Bac/Gamma-proteo 19111.51678(PPS:0,0,1,3,834,4904) 81.15(X-RP), 81.15(X-seed)
431946 ECOS5 Escherichia coli O150:H5 (strain SE15) Bac/Gamma-proteo 19111.07119(PPS:0,0,0,0,5,4443) 81.84(X-RP), 81.84(X-seed)
83334 ECO57 Escherichia coli O157:H7 Bac/Gamma-proteo 19114.39468(PPS:0,0,101,150,2013,6463) 76.05(X-RP), 76.05(X-seed)
444450 ECO5E Escherichia coli O157:H7 (strain EC4115 / EHEC) Bac/Gamma-proteo 19111.46355(PPS:0,0,0,3,748,5261) 76.43(X-RP), 76.43(X-seed)
544404 ECO5T Escherichia coli O157:H7 (strain TW14359 / EHEC) Bac/Gamma-proteo 19111.18729(PPS:0,0,4,8,12,5253) 78.59(X-RP), 78.59(X-seed)
585056 ECOLU Escherichia coli O17:K52:H18 (strain UMN026 / ExPEC) Bac/Gamma-proteo 19111.45289(PPS:0,0,0,0,764,4906) 80.65(X-RP), 80.65(X-seed)
714962 ECOKI Escherichia coli O18:K1:H7 (strain IHE3034 / ExPEC) Bac/Gamma-proteo 19111.20019(PPS:0,0,6,6,8,4668) 78.73(X-RP), 78.73(X-seed)
573235 ECO26 Escherichia coli O26:H11 (strain 11368 / EHEC) Bac/Gamma-proteo 19111.08474(PPS:0,0,0,0,5,5319) 81.59(X-RP), 81.59(X-seed)
216592 ECO44 Escherichia coli O44:H18 (strain 042 / EAEC) Bac/Gamma-proteo 19111.20599(PPS:0,0,7,3,7,4865) 79.89(X-RP), 79.89(X-seed)
585035 ECO45 Escherichia coli O45:K1 (strain S88 / ExPEC) Bac/Gamma-proteo 19111.46238(PPS:0,0,1,0,756,4720) 80.01(X-RP), 80.01(X-seed)
701177 ECOCB Escherichia coli O55:H7 (strain CB9615 / EPEC) Bac/Gamma-proteo 19111.15186(PPS:0,0,3,5,7,5022) 80.89(X-RP), 80.89(X-seed)
362663 ECOL5 Escherichia coli O6:K15:H31 (strain 536 / UPEC) Bac/Gamma-proteo 19111.75667(PPS:0,0,13,8,889,4591) 78.66(X-RP), 78.66(X-seed)
316401 ECOH1 Escherichia coli O78:H11 (strain H10407 / ETEC) Bac/Gamma-proteo 19111.35948(PPS:0,0,16,5,7,4730) 85.69(X-RP), 85.69(X-seed)
585057 ECO7I Escherichia coli O7:K1 (strain IAI39 / ExPEC) Bac/Gamma-proteo 19111.44120(PPS:0,0,0,0,753,4501) 81.71(X-RP), 81.71(X-seed)
585034 ECO8A Escherichia coli O8 (strain IAI1) Bac/Gamma-proteo 19111.44657(PPS:0,0,0,1,761,4312) 87.15(X-RP), 87.15(X-seed)
585397 ECO81 Escherichia coli O81 (strain ED1a) Bac/Gamma-proteo 19111.43529(PPS:0,0,0,0,731,4821) 76.66(X-RP), 76.66(X-seed)
685038 ECO8N Escherichia coli O83:H1 (strain NRG 857C / AIEC) Bac/Gamma-proteo 19111.10352(PPS:0,0,2,0,1,4551) 80.23(X-RP), 80.23(X-seed)
331112 ECOHS Escherichia coli O9:H4 (strain HS) Bac/Gamma-proteo 19111.50228(PPS:0,0,1,1,841,4306) 85.18(X-RP), 85.18(X-seed)
655817 ECOAB Escherichia coli OR:K5:H- (strain ABU 83972) Bac/Gamma-proteo 19111.07810(PPS:0,0,0,1,0,4768) 78.36(X-RP), 78.36(X-seed)
300268 SHIBS Shigella boydii serotype 4 (strain Sb227) Bac/Gamma-proteo 19111.46935(PPS:0,0,0,0,829,3897) 77.39(X-RP), 77.39(X-seed)
623 SHIFL Shigella flexneri Bac/Gamma-proteo 19114.54053(PPS:0,0,137,97,1651,4386) 76.86(X-RP), 76.86(X-seed)
373384 SHIF8 Shigella flexneri serotype 5b (strain 8401) Bac/Gamma-proteo 19111.48880(PPS:0,0,2,5,760,3838) 78.14(X-RP), 78.14(X-seed)
300269 SHISS Shigella sonnei (strain Ss046) Bac/Gamma-proteo 19111.50043(PPS:0,0,0,1,878,4061) 80.53(X-RP), 80.53(X-seed)
>199310 ECOL6 Escherichia coli O6:H1 (strain CFT073 / ATCC 700928 / UPEC) Bac/Gamma-proteo 27112.47707(PPS:0,1,22,47,1684,5327) 75(CUTOFF), 75.05(X-seed)
405955 ECOK1 Escherichia coli O1:K1 / APEC Bac/Gamma-proteo 19111.47997(PPS:0,0,2,5,713,4766) 75.05(X-RP), *
>585054 ESCF3 Escherichia fergusonii (strain ATCC 35469 / DSM 13698 / CDC 0568-73) Bac/Gamma-proteo 27111.44102(PPS:0,1,2,0,694,4262) 75(CUTOFF), *
>663278 ETHHY Ethanoligenens harbinense (strain DSM 18485 / JCM 12961 / CGMCC 15033 / YUAN-3). Bac/Firmicute 27111.04097(PPS:0,1,0,0,0,2649) 75(CUTOFF), *
>515620 EUBE2 Eubacterium eligens (strain ATCC 27750 / VPI C15-48) Bac/Firmicute 27111.10884(PPS:0,1,0,2,117,2741) 75(CUTOFF), *
>903814 EUBLK Eubacterium limosum (strain KIST612) Bac/Firmicute 27111.06925(PPS:0,1,0,0,0,4477) 75(CUTOFF), *
>515619 EUBR3 Eubacterium rectale (strain ATCC 33656 / VPI 0990) Bac/Firmicute 27111.13588(PPS:0,1,0,5,121,3517) 75(CUTOFF), *
>1289470 EEVZ Euprosterna elaeasa virus (isolate Euprosterna elaeasa/-/Zeddam/-) (EvV) Virus 37111.00002(PPS:1,1,0,0,0,2) 75(CUTOFF), * RefP
>453116 EBLV2 European bat lyssavirus 2 (strain Human/Scotland/RV1333/2002) (EBLV2) Virus 37111.08412(PPS:1,1,5,0,5,5) 75(CUTOFF), * RefP
211977 ARAV Aravan virus (ARAV) Virus 19111.03467(PPS:0,0,2,0,4,5) 100.00(X-RP), 100.00(X-seed)
446561 ABLVB Australian bat lyssavirus (isolate Bat/AUS/1996) (ABLV) Virus 29111.01885(PPS:1,0,1,0,5,5) 100.00(X-RP), 100.00(X-seed) RefP
446562 ABLVH Australian bat lyssavirus (isolate Human/AUS/1998) (ABLV) Virus 19111.01885(PPS:0,0,1,0,5,5) 100.00(X-RP), 100.00(X-seed)
453115 EBLV1 European bat lyssavirus 1 (strain Bat/Germany/RV9/1968) (EBLV1) Virus 29111.03516(PPS:1,0,2,0,5,5) 100.00(X-RP), 100.00(X-seed) RefP
249583 IRKV Irkut virus (IRKV) Virus 19111.03467(PPS:0,0,2,0,4,5) 100.00(X-RP), 100.00(X-seed)
12538 MOKV Mokola virus (MOKV) Virus 29111.03952(PPS:1,0,2,1,5,5) 80.00(X-RP), 80.00(X-seed) RefP
445792 RABVD Rabies virus (strain China/DRV) (RABV) Virus 19111.00253(PPS:0,0,0,0,5,5) 100.00(X-RP), 100.00(X-seed)
445791 RABVR Rabies virus (strain China/MRV) (RABV) Virus 19111.00688(PPS:0,0,0,1,5,5) 100.00(X-RP), 100.00(X-seed)
11295 RABVE Rabies virus (strain ERA) (RABV) Virus 19111.19073(PPS:0,0,11,2,5,5) 100.00(X-RP), 100.00(X-seed)
11296 RABVH Rabies virus (strain HEP-Flury) (RABV) Virus 19111.10044(PPS:0,0,6,0,5,5) 100.00(X-RP), 100.00(X-seed)
445790 RABVI Rabies virus (strain India) (RABV) Virus 19111.00253(PPS:0,0,0,0,5,5) 100.00(X-RP), 100.00(X-seed)
11298 RABVN Rabies virus (strain Nishigahara RCEH) (RABV) Virus 19111.08412(PPS:0,0,5,0,5,5) 100.00(X-RP), 100.00(X-seed)
11293 RABVA Rabies virus (strain PM1503/AVO1) (RABV) Virus 19111.01885(PPS:0,0,1,0,5,5) 100.00(X-RP), 100.00(X-seed)
103929 RABVP Rabies virus (strain Pasteur vaccins / PV) (RABV) Virus 29111.07216(PPS:1,0,4,1,5,5) 100.00(X-RP), 100.00(X-seed) RefP
11300 RABVS Rabies virus (strain SAD B19) (RABV) Virus 19111.21466(PPS:0,0,13,0,5,5) 100.00(X-RP), 100.00(X-seed)
445793 RABVB Rabies virus (strain silver-haired bat-associated) (RABV) (SHBRV) Virus 19111.01885(PPS:0,0,1,0,5,5) 80.00(X-RP), 80.00(X-seed)
>10565 PAPVE European elk papillomavirus (EEPV) Virus 37111.01999(PPS:1,1,1,0,7,15) 75(CUTOFF), * RefP
>267407 EMARV European mountain ash ringspot-associated virus (isolate Sorbus aucuparia) (EMARAV) Virus 37111.03466(PPS:1,1,2,0,4,4) 75(CUTOFF), * RefP
>1287681 EUTLA Eutypa lata (strain UCR-EL1) (Grapevine dieback disease fungus) (Eutypa armeniacae) Euk/Fungi-Metazoa 19111.19703(PPS:0,0,1,0,0,11682) 75(CUTOFF), *
>262543 EXIS2 Exiguobacterium sibiricum (strain DSM 17290 / JCM 13490 / 255-15) Bac/Firmicute 27111.29605(PPS:0,1,2,17,290,2992) 75(CUTOFF), *
1087448 EXIAB Exiguobacterium antarcticum (strain B7) Bac/Firmicute 19111.04241(PPS:0,0,0,0,0,2742) 87.72(X-RP), 87.72(X-seed)
>360911 EXISA Exiguobacterium sp (strain ATCC BAA-1283 / AT1b). Bac/Firmicute 27111.15499(PPS:0,1,0,0,220,3002) 75(CUTOFF), *
>858893 EXODN Exophiala dermatitidis (strain ATCC 34100 / CBS 52576 / NIH/UT8656) (Black yeast) (Wangiella dermatitidis). Euk/Fungi-Metazoa 27111.14362(PPS:0,1,0,0,0,9284) 75(CUTOFF), *
>291604 FBNY2 Faba bean necrotic yellows virus (isolate SV292-88) (FBNYV) Virus 27111.12419(PPS:0,1,7,1,11,13) 75(CUTOFF), 86.96(X-seed)
291603 FBNY1 Faba bean necrotic yellows virus (isolate Egyptian EV1-93) (FBNYV) Virus 19111.11981(PPS:0,0,7,0,11,11) 81.82(X-RP), 95.24(X-seed)
291605 MDV1 Milk vetch dwarf virus (isolate N) (MDV) Virus 19111.02241(PPS:0,0,1,0,12,12) 86.96(X-RP), *
>292349 FCVUR Feline calicivirus (strain Cat/United States/Urbana/1960) (FCV) Virus 37111.16469(PPS:1,1,10,0,3,3) 75(CUTOFF), * RefP
11979 FCVC6 Feline calicivirus (strain CFI/68 FIV) (FCV) Virus 19111.03415(PPS:0,0,2,0,3,3) 100.00(X-RP), 100.00(X-seed)
11981 FCVF9 Feline calicivirus (strain F9) (FCV) Virus 19111.13641(PPS:0,0,8,1,3,3) 100.00(X-RP), 100.00(X-seed)
11980 FCVF4 Feline calicivirus (strain Japanese F4) (FCV) Virus 19111.06678(PPS:0,0,4,0,3,3) 100.00(X-RP), 100.00(X-seed)
>33734 FIPV Feline coronavirus (strain FIPV WSU-79/1146) (FCoV) Virus 37111.15739(PPS:1,1,8,5,10,10) 75(CUTOFF), * RefP
>53182 FFV Feline foamy virus (FFV) (Feline syncytial virus) Virus 27111.13307(PPS:0,1,8,0,5,5) 75(CUTOFF), *
>9685 FELCA Felis catus (Cat) (Felis silvestris catus) Euk/mammal 37115.09413(PPS:1,1,223,10,220,19597) 75(CUTOFF), * RefP
>1283347 FDLV8 Fer-de-Lance paramyxovirus (strain ATCC VR-895) (FLDV) (Fer-de-Lance virus) Virus 37111.00011(PPS:1,1,0,0,0,8) 75(CUTOFF), * RefP
>550540 FERBD Ferrimonas balearica (strain DSM 9799 / CCM 4581 / PAT) Bac/Gamma-proteo 27111.06082(PPS:0,1,0,0,5,3773) 75(CUTOFF), *
>589924 FERPA Ferroglobus placidus (strain DSM 10642 / AEDII12DO) Arch/Euryar 27111.03985(PPS:0,1,0,0,4,2449) 75(CUTOFF), *
>1163730 FERFK Fervidicoccus fontis (strain DSM 19380 / VKM B-2539 / Kam940) Arch/Crenar 27111.02130(PPS:0,1,0,0,0,1378) 75(CUTOFF), *
>381764 FERNB Fervidobacterium nodosum (strain ATCC 35602 / DSM 5306 / Rt17-B1) Bac/Thrmtg 27111.13080(PPS:0,1,0,4,176,1716) 75(CUTOFF), *
>771875 FERPD Fervidobacterium pennivorans (strain DSM 9078 / Ven5) Bac/Thrmtg 27111.04614(PPS:0,1,1,0,1,1897) 75(CUTOFF), *
>59374 FIBSS Fibrobacter succinogenes (strain ATCC 19169 / S85) Other Bacteria 27111.19105(PPS:0,1,6,7,9,3764) 75(CUTOFF), *
>1078123 FIBRA Fibroporia radiculosa (strain TFFH 294) (Brown rot fungus) (Antrodia radiculosa) Euk/Fungi-Metazoa 27111.14310(PPS:0,1,0,0,0,9251) 75(CUTOFF), *
>10650 FMVD Figwort mosaic virus (strain DxS) (FMV) Virus 27111.01937(PPS:0,1,1,0,6,7) 75(CUTOFF), *
>648172 FDVS Fiji disease virus (isolate Sugarcane) (FDV) Virus 37111.05504(PPS:1,1,3,0,12,12) 75(CUTOFF), * RefP
>546269 FILAD Filifactor alocis (strain ATCC 35896 / D40 B5) (Fusobacterium alocis) Bac/Firmicute 27111.02501(PPS:0,1,0,0,1,1586) 75(CUTOFF), *
>334413 FINM2 Finegoldia magna (strain ATCC 29328) (Peptostreptococcus magnus) Bac/Firmicute 27111.11232(PPS:0,1,0,0,171,1807) 75(CUTOFF), *
>531844 FLAB3 Flavobacteriaceae bacterium (strain 3519-10) Bac/CFB_bac 27111.05645(PPS:0,1,1,0,2,2531) 75(CUTOFF), *
>1034807 FLABF Flavobacterium branchiophilum (strain FL-15) Bac/CFB_bac 27111.04401(PPS:0,1,0,0,0,2846) 75(CUTOFF), *
>1041826 FLACA Flavobacterium columnare (strain ATCC 49512 / CIP 103533 / TG 44/87) Bac/CFB_bac 27111.04038(PPS:0,1,0,0,0,2611) 75(CUTOFF), *
>1094466 FLAIG Flavobacterium indicum (strain DSM 17447 / CIP 109464 / GPTSA100-9) Bac/CFB_bac 27111.04092(PPS:0,1,0,0,0,2646) 75(CUTOFF), *
>376686 FLAJ1 Flavobacterium johnsoniae (strain ATCC 17061 / DSM 2064 / UW101) (Cytophaga johnsonae) Bac/CFB_bac 27111.27926(PPS:0,1,5,1,235,5001) 75(CUTOFF), *
>402612 FLAPJ Flavobacterium psychrophilum (strain JIP02/86 / ATCC 49511) Bac/CFB_bac 37111.14594(PPS:1,1,0,0,220,2417) 75(CUTOFF), * RefP
>880071 FLELS Flexibacter litoralis (strain ATCC 23117 / DSM 6794 / NBRC 15988 / NCIMB 1366 / Sio-4) Bac/CFB_bac 27111.05913(PPS:0,1,0,0,0,3823) 75(CUTOFF), *
>717231 FLESM Flexistipes sinusarabici (strain DSM 4947 / MAS 10) Other Bacteria 27111.04990(PPS:0,1,1,0,0,2172) 75(CUTOFF), *
>755732 FLUTR Fluviicola taffensis (strain DSM 16823 / RW262 / RW262) Bac/CFB_bac 27111.07837(PPS:0,1,1,0,0,4012) 75(CUTOFF), *
>73482 FMDVO Foot-and-mouth disease virus (isolate Bovine/Germany/O1Kaufbeuren/1966 serotype O) (FMDV) Virus 27111.29213(PPS:0,1,16,7,1,5) 75(CUTOFF), *
>649897 FMDVP Foot-and-mouth disease virus (isolate Swine/Taiwan/OTai/1997 serotype O) (FMDV) Virus 37111.00002(PPS:1,1,0,0,0,2) 75(CUTOFF), 100.00(X-seed) RefP
73481 FMDVZ Foot-and-mouth disease virus (isolate -/Azerbaijan/A22-550/1965 serotype A) (FMDV) Virus 19111.02117(PPS:0,0,1,1,1,1) 100.00(X-RP), *
12117 FMDVI Foot-and-mouth disease virus (isolate -/Brazil/C3Indaial/1971 serotype C) (FMDV) Virus 19111.04945(PPS:0,0,3,0,1,1) 100.00(X-RP), 100.00(X-seed)
12113 FMDV5 Foot-and-mouth disease virus (isolate -/Germany/A5Westerwald/1951 serotype A) (FMDV) Virus 19111.03313(PPS:0,0,2,0,1,1) 100.00(X-RP), 100.00(X-seed)
12120 FMDVS Foot-and-mouth disease virus (isolate -/Spain/S8c1SantaPau/1970 serotype C) (FMDV) Virus 19111.07012(PPS:0,0,4,1,1,1) 100.00(X-RP), 100.00(X-seed)
12115 FMDVC Foot-and-mouth disease virus (isolate Bovine/Brazil/A24Cruzeiro/1955 serotype A) (FMDV) Virus 19111.04945(PPS:0,0,3,0,1,1) 100.00(X-RP), 100.00(X-seed)
12114 FMDVA Foot-and-mouth disease virus (isolate Bovine/United Kingdom/A12Valle119/1932 serotype A) (FMDV) Virus 19111.08644(PPS:0,0,5,1,1,1) 100.00(X-RP), 100.00(X-seed)
12112 FMDV1 Foot-and-mouth disease virus (strain A10-61) (Aphthovirus A) (FMDV) Virus 19111.07558(PPS:0,0,3,6,1,1) 100.00(X-RP), 100.00(X-seed)
>10553 ADEG1 Fowl adenovirus A serotype 1 (strain CELO / Phelps) (FAdV-1) (Avian adenovirus gal1 (strain Phelps)) Virus 37111.26519(PPS:1,1,14,4,38,38) 75(CUTOFF), * RefP
>928301 FOWPN Fowlpox virus (strain NVSL) (FPV) Virus 37111.42007(PPS:1,1,21,0,149,251) 75(CUTOFF), * RefP
>12179 FXMV Foxtail mosaic virus Virus 27111.05148(PPS:0,1,3,0,5,5) 75(CUTOFF), *
>1163389 FRANT Francisella noatunensis subsp orientalis (strain Toba 04). Bac/Gamma-proteo 27111.02454(PPS:0,1,0,0,0,1587) 75(CUTOFF), *
>573569 FRAST Francisella sp (strain TX077308). Bac/Gamma-proteo 27111.03137(PPS:0,1,0,0,2,1965) 75(CUTOFF), *
>177416 FRATT Francisella tularensis subsp tularensis (strain SCHU S4 / Schu 4). Bac/Gamma-proteo 37111.51139(PPS:1,1,6,56,296,1522) 75(CUTOFF), 83.01(X-seed) RefP
676032 FRACN Francisella cf novicida (strain 3523). Bac/Gamma-proteo 19111.02853(PPS:0,0,0,0,0,1845) 76.36(X-RP), 84.96(X-seed)
984129 FRACF Francisella cf novicida (strain Fx1). Bac/Gamma-proteo 19111.02833(PPS:0,0,0,0,1,1800) 79.98(X-RP), 89.43(X-seed)
484022 FRAP2 Francisella philomiragia subsp philomiragia (strain ATCC 25017). Bac/Gamma-proteo 19111.17832(PPS:0,0,0,6,250,1864) 70.51(X-RP), 76.31(X-seed)
458234 FRATF Francisella tularensis subsp holarctica (strain FTNF002-00 / FTA). Bac/Gamma-proteo 19111.15066(PPS:0,0,0,0,258,1510) 85.96(X-RP), 82.19(X-seed)
376619 FRATH Francisella tularensis subsp holarctica (strain LVS). Bac/Gamma-proteo 19111.25177(PPS:0,0,2,12,287,1633) 85.04(X-RP), 79.92(X-seed)
393011 FRATO Francisella tularensis subsp holarctica (strain OSU18). Bac/Gamma-proteo 19111.15646(PPS:0,0,0,0,270,1502) 86.44(X-RP), 81.91(X-seed)
441952 FRATM Francisella tularensis subsp mediasiatica (strain FSC147). Bac/Gamma-proteo 19111.13882(PPS:0,0,0,0,238,1383) 88.08(X-RP), 84.59(X-seed)
401614 FRATN Francisella tularensis subsp novicida (strain U112). Bac/Gamma-proteo 19111.22418(PPS:0,0,3,3,275,1711) 83.01(X-RP), *
393115 FRAT1 Francisella tularensis subsp tularensis (strain FSC 198). Bac/Gamma-proteo 19111.17793(PPS:0,0,1,1,271,1522) 99.93(X-RP), 83.07(X-seed)
510831 FRATE Francisella tularensis subsp tularensis (strain NE061598). Bac/Gamma-proteo 19111.02627(PPS:0,0,0,0,0,1699) 91.56(X-RP), 81.28(X-seed)
418136 FRATW Francisella tularensis subsp tularensis (strain WY96-3418). Bac/Gamma-proteo 19111.15152(PPS:0,0,0,0,258,1566) 90.86(X-RP), 84.75(X-seed)
>326424 FRAAA Frankia alni (strain ACN14a) Bac/ActnBac 27111.20439(PPS:0,1,0,0,208,6578) 75(CUTOFF), *
>106370 FRASC Frankia sp (strain CcI3). Bac/ActnBac 27111.21378(PPS:0,1,1,0,262,4408) 75(CUTOFF), *
>298653 FRASN Frankia sp (strain EAN1pec). Bac/ActnBac 27111.20024(PPS:0,1,0,1,175,7081) 75(CUTOFF), *
>298654 FRASU Frankia sp (strain EuI1c). Bac/ActnBac 27111.10927(PPS:0,1,0,0,1,7032) 75(CUTOFF), *
>656024 FRADG Frankia symbiont subsp Datisca glomerata. Bac/ActnBac 27111.06210(PPS:0,1,0,0,0,4015) 75(CUTOFF), *
>767434 FRAAD Frateuria aurantia (strain ATCC 33424 / DSM 6220 / NBRC 3245 / NCIMB 13370) (Acetobacter aurantius) Bac/Gamma-proteo 27111.04776(PPS:0,1,0,0,0,3088) 75(CUTOFF), *
>654914 FCPVN Fringilla coelebs papillomavirus (isolate Chaffinch/Netherlands/Dutch) (FcPV) Virus 37111.00008(PPS:1,1,0,0,0,6) 75(CUTOFF), * RefP
>114102 ADEF1 Frog adenovirus 1 (strain ATCC VR-896) (FrAdV-1) Virus 37111.01715(PPS:1,1,1,0,1,23) 75(CUTOFF), * RefP
>654924 FRG3G Frog virus 3 (isolate Goorha) (FV-3) Virus 37111.21304(PPS:1,1,10,0,98,98) 75(CUTOFF), * RefP
>660025 FUSOF Fusarium oxysporum (strain Fo5176) (Fusarium vascular wilt) Euk/Fungi-Metazoa 27111.27512(PPS:0,1,0,0,0,17784) 75(CUTOFF), *
>426428 FUSO4 Fusarium oxysporum f sp. lycopersici (strain 4287 / CBS 123668 / FGSC 9935 / NRRL 34936) (Fusarium vascular wilt of tomato). Euk/Fungi-Metazoa 27111.37797(PPS:0,1,7,1,4,16640) 75(CUTOFF), *
>1028729 FUSPC Fusarium pseudograminearum (strain CS3096) (Wheat and barley crown-rot fungus) Euk/Fungi-Metazoa 27111.19252(PPS:0,1,0,0,0,12445) 75(CUTOFF), *
>190304 FUSNN Fusobacterium nucleatum subsp nucleatum (strain ATCC 25586 / CIP 101130 / JCM 8532 / LMG 13131). Bac/FusoBac 37111.28138(PPS:1,1,3,6,354,2044) 75(CUTOFF), * RefP
>644352 GAGT3 Gaeumannomyces graminis var tritici (strain R3-111a-1) (Wheat and barley take-all root rot fungus). Euk/Fungi-Metazoa 27111.21947(PPS:0,1,0,0,0,14187) 75(CUTOFF), *
>1005058 GALAU Gallibacterium anatis (strain UMN179) (Pasteurella anatis) Bac/Gamma-proteo 27111.03877(PPS:0,1,0,0,1,2475) 75(CUTOFF), *
>10389 GAHVM Gallid herpesvirus 2 (strain Chicken/Md5/ATCC VR-987) (GaHV-2) (Marek's disease herpesvirus type 1) Virus 37111.20897(PPS:1,1,10,0,90,90) 75(CUTOFF), * RefP
>395494 GALCS Gallionella capsiferriformans (strain ES-2) (Gallionella ferruginea capsiferriformans (strain ES-2)) Bac/Beta-proteo 27111.05374(PPS:0,1,0,2,2,2848) 75(CUTOFF), *
>9031 CHICK Gallus gallus (Chicken) Euk/bird 37158.25400(PPS:1,1,2534,1044,2256,15822) 75(CUTOFF), * RefP
>553190 GARV4 Gardnerella vaginalis (strain 409-05) Bac/ActnBac 27111.01926(PPS:0,1,0,0,0,1246) 75(CUTOFF), *
>525284 GARV3 Gardnerella vaginalis (strain ATCC 14019 / 317) Bac/ActnBac 27111.02090(PPS:0,1,0,0,0,1352) 75(CUTOFF), *
1009464 GARVH Gardnerella vaginalis (strain HMP9231) Bac/ActnBac 19111.02010(PPS:0,0,0,0,0,1300) 84.83(X-RP), 84.83(X-seed)
>69293 GASAC Gasterosteus aculeatus (Three-spined stickleback) Euk/Animal 37111.38435(PPS:1,1,5,0,4,19443) 75(CUTOFF), * RefP
>379066 GEMAT Gemmatimonas aurantiaca (strain T-27 / DSM 14586 / JCM 11422 / NBRC 100505) Other Bacteria 27111.10664(PPS:0,1,0,0,95,3864) 75(CUTOFF), *
>235909 GEOKA Geobacillus kaustophilus (strain HTA426) Bac/Firmicute 27112.21756(PPS:0,1,25,116,507,3506) 75(CUTOFF), 80.21(X-seed)
691437 GEOSC Geobacillus sp (strain C56-T3). Bac/Firmicute 19111.05104(PPS:0,0,0,0,0,3300) 80.65(X-RP), 87.69(X-seed)
550542 GEOS2 Geobacillus sp (strain Y412MC52). Bac/Firmicute 19111.06998(PPS:0,0,0,4,0,3398) 80.21(X-RP), *
544556 GEOSY Geobacillus sp (strain Y412MC61). Bac/Firmicute 19111.07961(PPS:0,0,0,6,2,3394) 80.18(X-RP), 98.46(X-seed)
>471223 GEOSW Geobacillus sp (strain WCH70). Bac/Firmicute 27111.21758(PPS:0,1,0,0,346,3029) 75(CUTOFF), *
>581103 GEOS0 Geobacillus sp (strain Y4.1MC1). Bac/Firmicute 27111.05532(PPS:0,1,0,0,0,3577) 75(CUTOFF), 87.75(X-seed)
634956 GEOTC Geobacillus thermoglucosidasius (strain C56-YS93) Bac/Firmicute 19111.05696(PPS:0,0,0,0,0,3683) 87.75(X-RP), *
>481743 GEOS4 Geobacillus sp (strain Y412MC10). Bac/Firmicute 27111.12662(PPS:0,1,0,7,1,6183) 75(CUTOFF), *
>420246 GEOTN Geobacillus thermodenitrificans (strain NG80-2) Bac/Firmicute 27111.39816(PPS:0,1,5,14,411,3413) 75(CUTOFF), *
>404380 GEOBB Geobacter bemidjiensis (strain Bem / ATCC BAA-1014 / DSM 16622) Bac/Delta-Epsilon-proteo 27111.19211(PPS:0,1,0,0,263,4030) 75(CUTOFF), 80.34(X-seed)
443144 GEOSM Geobacter sp (strain M21). Bac/Delta-Epsilon-proteo 19111.18132(PPS:0,0,0,0,242,4002) 80.34(X-RP), *
>398767 GEOLS Geobacter lovleyi (strain ATCC BAA-1151 / DSM 17278 / SZ) Bac/Delta-Epsilon-proteo 27111.18006(PPS:0,1,0,0,252,3602) 75(CUTOFF), *
>269799 GEOMG Geobacter metallireducens (strain GS-15 / ATCC 53774 / DSM 7210) Bac/Delta-Epsilon-proteo 27111.29249(PPS:0,1,0,14,360,3483) 75(CUTOFF), *
>316067 GEOSF Geobacter sp (strain FRC-32). Bac/Delta-Epsilon-proteo 27111.17592(PPS:0,1,0,0,239,3749) 75(CUTOFF), *
>443143 GEOS8 Geobacter sp (strain M18). Bac/Delta-Epsilon-proteo 27111.06770(PPS:0,1,0,0,1,4345) 75(CUTOFF), *
>243231 GEOSL Geobacter sulfurreducens (strain ATCC 51573 / DSM 12127 / PCA) Bac/Delta-Epsilon-proteo 37111.69860(PPS:1,1,14,50,405,3397) 75(CUTOFF), 94.55(X-seed) RefP
663917 GEOSK Geobacter sulfurreducens (strain DL-1 / KN400) Bac/Delta-Epsilon-proteo 19111.08855(PPS:0,0,2,1,1,3302) 94.55(X-RP), *
>351605 GEOUR Geobacter uraniireducens (strain Rf4) (Geobacter uraniumreducens) Bac/Delta-Epsilon-proteo 27111.21050(PPS:0,1,0,0,295,4198) 75(CUTOFF), *
>526225 GEOOG Geodermatophilus obscurus (strain ATCC 25078 / DSM 43160 / JCM 3152 / G-20) Bac/ActnBac 27111.09478(PPS:0,1,1,0,10,4754) 75(CUTOFF), *
>658429 GEOD2 Geomyces destructans (strain ATCC MYA-4855 / 20631-21) (Bat white-nose syndrome fungus) Euk/Fungi-Metazoa 27111.14030(PPS:0,1,0,0,0,9070) 75(CUTOFF), *
>184922 GIAIC Giardia intestinalis (strain ATCC 50803 / WB clone C6) (Giardia lamblia) Euk/Dplmnad 37111.50760(PPS:1,1,18,22,15,7154) 75(CUTOFF), * RefP
>658858 GIAIA Giardia intestinalis (strain P15) (Giardia lamblia) Euk/Dplmnad 27111.07829(PPS:0,1,0,0,2,4998) 75(CUTOFF), *
598745 GIAIB Giardia intestinalis (strain ATCC 50581 / GS clone H7) (Giardia lamblia) Euk/Dplmnad 19111.07006(PPS:0,0,0,0,2,4466) 87.89(X-RP), 87.89(X-seed)
>649893 GLVWB Giardia lamblia virus (isolate Wang) (GLV) Virus 37111.01732(PPS:1,1,1,0,2,2) 75(CUTOFF), * RefP
>229533 GIBZE Gibberella zeae (strain PH-1 / ATCC MYA-4620 / FGSC 9075 / NRRL 31084) (Wheat head blight fungus) (Fusarium graminearum) Euk/Fungi-Metazoa 37111.45603(PPS:1,1,9,1,208,13069) 75(CUTOFF), * RefP
>11840 GALV Gibbon ape leukemia virus (GALV) Virus 27111.03415(PPS:0,1,2,0,3,3) 75(CUTOFF), 100.00(X-seed)
394239 KORV Koala retrovirus (KoRV) Virus 19111.01783(PPS:0,0,1,0,3,3) 100.00(X-RP), *
>649894 GAVAU Gill-associated virus (isolate Giant tiger prawn/Australia) (GAV) Virus 37111.00006(PPS:1,1,0,0,0,5) 75(CUTOFF), * RefP
>1085623 GLANF Glaciecola nitratireducens (strain JCM 12485 / KCTC 12276 / FR1064) Bac/Gamma-proteo 27111.05421(PPS:0,1,0,0,0,3505) 75(CUTOFF), *
>1104152 GLAL7 Glarea lozoyensis (strain ATCC 74030 / MF5533) Euk/Fungi-Metazoa 27111.12261(PPS:0,1,0,0,0,7926) 75(CUTOFF), *
>251221 GLOVI Gloeobacter violaceus (strain PCC 7421) Bac/CyanoBac 37111.73709(PPS:1,1,16,44,441,4316) 75(CUTOFF), * RefP
>379529 GHVS Glossina hytrovirus (isolate Glossina pallidipes/Ethiopia/Seibersdorf/-) (GHV) Virus 37111.03510(PPS:1,1,2,0,0,160) 75(CUTOFF), * RefP
>272568 GLUDA Gluconacetobacter diazotrophicus (strain ATCC 49037 / DSM 5601 / PAl5) Bac/Alpha-proteo 27111.23491(PPS:0,1,3,0,205,5482) 75(CUTOFF), *
>634177 GLUXN Gluconacetobacter xylinus (strain NBRC 3288 / BCRC 11682 / LMG 1693) Bac/Alpha-proteo 27111.04787(PPS:0,1,0,0,0,3095) 75(CUTOFF), *
>290633 GLUOX Gluconobacter oxydans (strain 621H) (Gluconobacter suboxydans) Bac/Alpha-proteo 27111.33765(PPS:0,1,8,2,320,2618) 75(CUTOFF), *
>3847 SOYBN Glycine max (Soybean) (Glycine hispida) Euk/Plant 37120.32585(PPS:1,1,469,112,375,64639) 75(CUTOFF), * RefP
>146032 GOCV Goose circovirus (GoCV) Virus 27111.01834(PPS:0,1,1,0,4,4) 75(CUTOFF), *
>526226 GORB4 Gordonia bronchialis (strain ATCC 25592 / DSM 43247 / JCM 3198 / NCTC 10667) (Rhodococcus bronchialis) Bac/ActnBac 27111.07607(PPS:0,1,0,0,10,4599) 75(CUTOFF), *
>1112204 GORPV Gordonia polyisoprenivorans (strain DSM 44266 / VH2) Bac/ActnBac 27111.07870(PPS:0,1,0,0,0,5088) 75(CUTOFF), *
>9595 GORGO Gorilla gorilla gorilla (Lowland gorilla) Euk/mammal 37113.40309(PPS:1,1,118,0,282,21877) 75(CUTOFF), * RefP
>411154 GRAFK Gramella forsetii (strain KT0803) Bac/CFB_bac 27111.15426(PPS:0,1,0,0,204,3465) 75(CUTOFF), *
>391165 GRABC Granulibacter bethesdensis (strain ATCC BAA-1260 / CGDNIH1) Bac/Alpha-proteo 27111.20614(PPS:0,1,2,2,258,2424) 75(CUTOFF), *
>682795 GRAMM Granulicella mallensis (strain ATCC BAA-1857 / DSM 23137 / MP5ACTX8) Other Bacteria 27111.07389(PPS:0,1,0,0,0,4777) 75(CUTOFF), *
>12273 GCMV Grapevine chrome mosaic virus (GCMV) (Hungarian grapevine chrome mosaic virus) Virus 27111.03364(PPS:0,1,2,0,2,2) 75(CUTOFF), *
>12274 GFLV Grapevine fanleaf virus (GFLV) Virus 27111.14622(PPS:0,1,7,7,3,3) 75(CUTOFF), 80.00(X-seed)
282063 ARMVN Arabis mosaic virus (isolate NW) (ArMV) Virus 19111.03364(PPS:0,0,2,0,2,2) 80.00(X-RP), *
>652668 GFKVM Grapevine fleck virus (isolate Italy/MT48) (GFkV) Virus 37111.01834(PPS:1,1,1,0,4,4) 75(CUTOFF), * RefP
>651354 GLRV3 Grapevine leafroll-associated virus 3 (isolate United States/NY1) (GLRaV-3) (Grapevine leafroll-associated closterovirus (isolate 109)) Virus 37111.05555(PPS:1,1,3,0,13,13) 75(CUTOFF), * RefP
>651358 GVAIS Grapevine virus A (isolate Is 151) (GVA) Virus 37111.03516(PPS:1,1,2,0,5,5) 75(CUTOFF), * RefP
>655863 GROCL Grosmannia clavigera (strain kw1407 / UAMH 11150) (Blue stain fungus) (Graphiocladiella clavigera) Euk/Fungi-Metazoa 27111.13003(PPS:0,1,0,0,3,8310) 75(CUTOFF), *
>1005060 GRVMC Groundnut rosette virus (strain MC1) (GRV) Virus 37111.08310(PPS:1,1,5,0,3,3) 75(CUTOFF), * RefP
>233412 HAEDU Haemophilus ducreyi (strain 35000HP / ATCC 700724) Bac/Gamma-proteo 27111.62274(PPS:0,1,19,8,510,1694) 75(CUTOFF), *
>71421 HAEIN Haemophilus influenzae (strain ATCC 51907 / DSM 11121 / KW20 / Rd) Bac/Gamma-proteo 37115.78480(PPS:1,1,177,236,1707,1707) 75(CUTOFF), 86.84(X-seed) RefP
862964 HAEI1 Haemophilus influenzae (strain 10810) Bac/Gamma-proteo 19111.02936(PPS:0,0,0,0,1,1867) 83.18(X-RP), 83.89(X-seed)
281310 HAEI8 Haemophilus influenzae (strain 86-028NP) Bac/Gamma-proteo 19111.32201(PPS:0,0,2,4,495,1791) 83.17(X-RP), 86.25(X-seed)
374930 HAEIE Haemophilus influenzae (strain PittEE) Bac/Gamma-proteo 19111.23265(PPS:0,0,0,0,423,1547) 79.34(X-RP), 86.81(X-seed)
374931 HAEIG Haemophilus influenzae (strain PittGG) Bac/Gamma-proteo 19111.21876(PPS:0,0,0,0,393,1606) 76.00(X-RP), 77.71(X-seed)
262727 HAEI2 Haemophilus influenzae (strain R2846 / 12) Bac/Gamma-proteo 19111.02522(PPS:0,0,0,0,0,1631) 86.84(X-RP), *
262728 HAEI6 Haemophilus influenzae (strain R2866) Bac/Gamma-proteo 19111.02866(PPS:0,0,0,0,2,1790) 83.92(X-RP), 86.72(X-seed)
>862965 HAEP3 Haemophilus parainfluenzae (strain T3T1) Bac/Gamma-proteo 27111.03194(PPS:0,1,0,0,3,1970) 75(CUTOFF), *
>557723 HAEPS Haemophilus parasuis serovar 5 (strain SH0165) Bac/Gamma-proteo 27111.19039(PPS:0,1,1,0,293,1907) 75(CUTOFF), *
>1289570 BPHC1 Haemophilus phage HP1 (strain HP1c1) (Bacteriophage HP1) Virus 37111.09048(PPS:1,1,4,1,41,41) 75(CUTOFF), * RefP
>228400 HAES2 Haemophilus somnus (strain 2336) (Histophilus somni (strain 2336)) Bac/Gamma-proteo 27111.30729(PPS:0,1,5,2,378,1970) 75(CUTOFF), *
205914 HAES1 Haemophilus somnus (strain 129Pt) (Histophilus somni (strain 129Pt)) Bac/Gamma-proteo 19111.25976(PPS:0,0,0,8,401,1749) 80.08(X-RP), 80.08(X-seed)
>349521 HAHCH Hahella chejuensis (strain KCTC 2396) Bac/Gamma-proteo 27111.38446(PPS:0,1,2,6,449,6732) 75(CUTOFF), *
>795797 HALJB Halalkalicoccus jeotgali (strain DSM 18796 / CECT 7217 / JCM 14584 / KCTC 4019 / B3) Arch/Euryar 27111.06059(PPS:0,1,0,0,5,3758) 75(CUTOFF), *
>572479 HALPG Halanaerobium praevalens (strain ATCC 33744 / DSM 2228 / GSL) Bac/Firmicute 27111.03164(PPS:0,1,0,0,0,2046) 75(CUTOFF), *
>656519 HALSL Halanaerobium sp (strain sapolanicus). Bac/Firmicute 27111.03472(PPS:0,1,0,0,0,2245) 75(CUTOFF), *
>502025 HALO1 Haliangium ochraceum (strain DSM 14365 / JCM 11303 / SMP-2) Bac/Delta-Epsilon-proteo 27111.13042(PPS:0,1,1,2,5,6654) 75(CUTOFF), *
>760192 HALH1 Haliscomenobacter hydrossis (strain ATCC 27775 / DSM 1100 / LMG 10767 / O) Bac/CFB_bac 27111.10330(PPS:0,1,0,0,0,6678) 75(CUTOFF), *
>272569 HALMA Haloarcula marismortui (strain ATCC 43049 / DSM 3752 / JCM 8966 / VKM B-1809) (Halobacterium marismortui) Arch/Euryar 27112.51774(PPS:0,1,54,95,323,4102) 75(CUTOFF), 75.07(X-seed)
634497 HALHT Haloarcula hispanica (strain ATCC 33960 / DSM 4426 / JCM 8911 / NBRC 102182 / NCIMB 2187 / VKM B-1755) Arch/Euryar 19111.05908(PPS:0,0,0,0,0,3820) 75.07(X-RP), *
>866895 HALH3 Halobacillus halophilus (strain ATCC 35676 / DSM 2266 / JCM 20832 / NBRC 102448/ NCIMB 2269) (Sporosarcina halophila) Bac/Firmicute 27111.09688(PPS:0,1,2,0,2,4090) 75(CUTOFF), *
>64091 HALSA Halobacterium salinarum (strain ATCC 700922 / JCM 11081 / NRC-1) (Halobacterium halobium) Arch/Euryar 37113.61962(PPS:1,1,111,124,468,2416) 75(CUTOFF), * RefP
478009 HALS3 Halobacterium salinarum (strain ATCC 29341 / DSM 671 / R1) Arch/Euryar 19111.36524(PPS:0,0,10,7,267,2575) 91.66(X-RP), 91.66(X-seed)
>748449 HALHC Halobacteroides halobius (strain ATCC 35273 / DSM 5150 / MD-1) Bac/Firmicute 27111.03753(PPS:0,1,0,0,0,2427) 75(CUTOFF), *
>523841 HALMT Haloferax mediterranei (strain ATCC 33500 / DSM 1411 / JCM 8866 / NBRC 14739 / NCIMB 2177 / R-4) (Halobacterium mediterranei) Arch/Euryar 27111.33601(PPS:0,1,15,6,24,3444) 75(CUTOFF), *
>309800 HALVD Haloferax volcanii (strain ATCC 29605 / DSM 3757 / JCM 8879 / NBRC 14742 / NCIMB 2012 / VKM B-1768 / DS2) (Halobacterium volcanii) Arch/Euryar 27112.13005(PPS:0,1,60,10,93,3979) 75(CUTOFF), *
>469382 HALBP Halogeometricum borinquense (strain ATCC 700274 / DSM 11551 / JCM 10706 / PR3) Arch/Euryar 27111.06033(PPS:0,1,0,0,1,3869) 75(CUTOFF), *
>485914 HALMD Halomicrobium mukohataei (strain ATCC 700874 / DSM 12286 / JCM 9738 / NCIMB 13541) (Haloarcula mukohataei) Arch/Euryar 27111.06458(PPS:0,1,0,2,9,3325) 75(CUTOFF), *
>768066 HALED Halomonas elongata (strain ATCC 33173 / DSM 2581 / NBRC 15536 / NCIMB 2198 / 1H9) Bac/Gamma-proteo 27111.13379(PPS:0,1,4,3,7,3362) 75(CUTOFF), *
>1283337 BPHA1 Halomonas phage phiHAP-1 (isolate -/Gulf of Mexico/-/2001) (Bacteriophage phiHAP-1) Virus 37111.01701(PPS:1,1,1,0,0,46) 75(CUTOFF), * RefP
>797210 HALXS Halopiger xanaduensis (strain DSM 18323 / JCM 14033 / SH-6) Arch/Euryar 27111.06490(PPS:0,1,0,0,0,4196) 75(CUTOFF), *
>362976 HALWD Haloquadratum walsbyi (strain DSM 16790 / HBSQ001) Arch/Euryar 27111.14346(PPS:0,1,0,0,211,2544) 75(CUTOFF), 87.21(X-seed)
768065 HALWC Haloquadratum walsbyi (strain DSM 16854 / JCM 12705 / C23) Arch/Euryar 19111.04225(PPS:0,0,0,0,3,2636) 87.21(X-RP), *
>519442 HALUD Halorhabdus utahensis (strain DSM 12940 / JCM 11049 / AX-2) Arch/Euryar 27111.04900(PPS:0,1,0,0,6,2977) 75(CUTOFF), *
>349124 HALHL Halorhodospira halophila (strain DSM 244 / SL1) (Ectothiorhodospira halophila (strain DSM 244 / SL1)) Bac/Gamma-proteo 27111.21203(PPS:0,1,0,2,337,2394) 75(CUTOFF), *
>416348 HALLT Halorubrum lacusprofundi (strain ATCC 49239 / DSM 5036 / JCM 8891 / ACAM 34) Arch/Euryar 27111.12025(PPS:0,1,0,0,135,3468) 75(CUTOFF), *
>634168 HAPV1 Halorubrum pleomorphic virus 1 (HRPV-1) Virus 27111.05352(PPS:0,1,3,0,9,9) 75(CUTOFF), *
>543526 HALTV Haloterrigena turkmenica (strain ATCC 51198 / DSM 5511 / NCIMB 13204 / VKM B-1734) (Halococcus turkmenicus) Arch/Euryar 27111.08346(PPS:0,1,0,0,10,5077) 75(CUTOFF), *
>65093 HALP7 Halothece sp (strain PCC 7418) (Synechococcus sp. (strain PCC 7418)). Bac/CyanoBac 27111.07350(PPS:0,1,1,0,1,3665) 75(CUTOFF), *
>373903 HALOH Halothermothrix orenii (strain H 168 / OCM 544 / DSM 9562) Bac/Firmicute 27111.21927(PPS:0,1,4,7,178,2307) 75(CUTOFF), *
>555778 HALNC Halothiobacillus neapolitanus (strain ATCC 23641 / c2) (Thiobacillus neapolitanus) Bac/Gamma-proteo 27111.09078(PPS:0,1,2,4,9,2346) 75(CUTOFF), *
>797302 HALRX Halovivax ruber (strain DSM 18193 / JCM 13892 / XH-70) Arch/Euryar 27111.04748(PPS:0,1,0,0,0,3070) 75(CUTOFF), *
>572265 HAMD5 Hamiltonella defensa subsp Acyrthosiphon pisum (strain 5AT). Bac/Gamma-proteo 27111.14342(PPS:0,1,0,0,227,2031) 75(CUTOFF), *
>10626 POVHA Hamster polyomavirus (HaPyV) Virus 27111.11736(PPS:0,1,6,4,4,5) 75(CUTOFF), *
>11602 HANTV Hantaan virus (strain 76-118) (Korean hemorrhagic fever virus) Virus 37111.12009(PPS:1,1,7,1,3,3) 75(CUTOFF), * RefP
>610380 HARSA Harpegnathos saltator (Jerdon's jumping ant) Euk/Animal 27111.24881(PPS:0,1,1,0,0,15029) 75(CUTOFF), *
>1002804 HELBC Helicobacter bizzozeronii (strain CIII-1) Bac/Delta-Epsilon-proteo 27111.03028(PPS:0,1,0,0,0,1958) 75(CUTOFF), *
>182217 HELC0 Helicobacter cetorum (strain ATCC BAA-429 / MIT 00-7128) Bac/Delta-Epsilon-proteo 27111.02656(PPS:0,1,0,0,0,1718) 75(CUTOFF), *
>1163745 HELCM Helicobacter cetorum (strain ATCC BAA-540 / MIT 99-5656) Bac/Delta-Epsilon-proteo 27111.02502(PPS:0,1,0,0,0,1618) 75(CUTOFF), *
>1172562 HELCP Helicobacter cinaedi (strain PAGU611) Bac/Delta-Epsilon-proteo 27111.04890(PPS:0,1,1,0,0,2107) 75(CUTOFF), *
>936155 HELFC Helicobacter felis (strain ATCC 49179 / NCTC 12436 / CS1) Bac/Delta-Epsilon-proteo 27111.07687(PPS:0,1,3,0,5,1646) 75(CUTOFF), *
>235279 HELHP Helicobacter hepaticus (strain ATCC 51449 / 3B1) Bac/Delta-Epsilon-proteo 27111.28473(PPS:0,1,6,0,320,1870) 75(CUTOFF), *
>679897 HELM1 Helicobacter mustelae (strain ATCC 43772 / LMG 18044 / NCTC 12198 / 12198) (Campylobacter mustelae) Bac/Delta-Epsilon-proteo 27111.04710(PPS:0,1,1,2,1,1396) 75(CUTOFF), *
>85962 HELPY Helicobacter pylori (strain ATCC 700392 / 26695) (Campylobacter pylori) Bac/Delta-Epsilon-proteo 37115.07230(PPS:1,1,167,238,581,1552) 75(CUTOFF), 84.40(X-seed) RefP
382638 HELAH Helicobacter acinonychis (strain Sheeba) Bac/Delta-Epsilon-proteo 19111.14860(PPS:0,0,0,0,260,1313) 76.70(X-RP), 80.74(X-seed)
585535 HELPF Helicobacter pylori (strain 35A) Bac/Delta-Epsilon-proteo 19111.02245(PPS:0,0,0,0,0,1452) 82.85(X-RP), 87.80(X-seed)
290847 HELP1 Helicobacter pylori (strain 51) Bac/Delta-Epsilon-proteo 19111.03482(PPS:0,0,0,3,1,1375) 85.54(X-RP), 89.60(X-seed)
684950 HELP5 Helicobacter pylori (strain 52) Bac/Delta-Epsilon-proteo 19111.02257(PPS:0,0,0,0,2,1396) 84.40(X-RP), *
869727 HELP9 Helicobacter pylori (strain 908) Bac/Delta-Epsilon-proteo 19111.02457(PPS:0,0,0,0,0,1589) 77.70(X-RP), 80.88(X-seed)
592205 HELPB Helicobacter pylori (strain B38) Bac/Delta-Epsilon-proteo 19111.02254(PPS:0,0,0,0,3,1362) 85.52(X-RP), 87.99(X-seed)
693745 HELP3 Helicobacter pylori (strain B8) Bac/Delta-Epsilon-proteo 19111.02644(PPS:0,0,0,0,0,1710) 79.55(X-RP), 80.69(X-seed)
765964 HELPC Helicobacter pylori (strain Cuz20) Bac/Delta-Epsilon-proteo 19111.02412(PPS:0,0,0,0,0,1560) 81.53(X-RP), 85.07(X-seed)
866344 HELPI Helicobacter pylori (strain F16) Bac/Delta-Epsilon-proteo 19111.03900(PPS:0,0,1,0,0,1467) 82.93(X-RP), 88.21(X-seed)
866345 HELPK Helicobacter pylori (strain F30) Bac/Delta-Epsilon-proteo 19111.03886(PPS:0,0,1,0,0,1458) 83.76(X-RP), 88.39(X-seed)
102608 HELPL Helicobacter pylori (strain F32) Bac/Delta-Epsilon-proteo 19111.03900(PPS:0,0,1,0,0,1467) 83.10(X-RP), 87.97(X-seed)
866346 HELPQ Helicobacter pylori (strain F57) Bac/Delta-Epsilon-proteo 19111.03938(PPS:0,0,1,0,0,1492) 82.52(X-RP), 87.45(X-seed)
563041 HELPG Helicobacter pylori (strain G27) Bac/Delta-Epsilon-proteo 19111.21649(PPS:0,0,4,3,233,1499) 81.91(X-RP), 84.71(X-seed)
907240 HELP4 Helicobacter pylori (strain Gambia94/24) Bac/Delta-Epsilon-proteo 19111.02468(PPS:0,0,0,0,0,1596) 81.67(X-RP), 83.16(X-seed)
357544 HELPH Helicobacter pylori (strain HPAG1) Bac/Delta-Epsilon-proteo 19111.18958(PPS:0,0,1,1,294,1541) 83.77(X-RP), 87.04(X-seed)
907238 HELP7 Helicobacter pylori (strain India7) Bac/Delta-Epsilon-proteo 19111.02897(PPS:0,0,0,1,0,1592) 81.97(X-RP), 84.42(X-seed)
85963 HELPJ Helicobacter pylori (strain J99 / ATCC 700824) (Campylobacter pylori J99) Bac/Delta-Epsilon-proteo 19111.67012(PPS:0,0,14,32,566,1488) 84.88(X-RP), 87.29(X-seed)
907237 HELPR Helicobacter pylori (strain Lithuania75) Bac/Delta-Epsilon-proteo 19111.02404(PPS:0,0,0,0,0,1555) 82.37(X-RP), 83.84(X-seed)
570508 HELP2 Helicobacter pylori (strain P12) Bac/Delta-Epsilon-proteo 19111.16855(PPS:0,0,0,4,257,1572) 83.65(X-RP), 84.09(X-seed)
765963 HELPP Helicobacter pylori (strain PeCan4) Bac/Delta-Epsilon-proteo 19111.02412(PPS:0,0,0,0,0,1560) 82.20(X-RP), 85.57(X-seed)
765962 HELPM Helicobacter pylori (strain SJM180) Bac/Delta-Epsilon-proteo 19111.02437(PPS:0,0,0,0,0,1576) 81.97(X-RP), 84.77(X-seed)
794851 HELPT Helicobacter pylori (strain Sat464) Bac/Delta-Epsilon-proteo 19111.02321(PPS:0,0,0,0,0,1501) 82.13(X-RP), 86.61(X-seed)
512562 HELPS Helicobacter pylori (strain Shi470) Bac/Delta-Epsilon-proteo 19111.15293(PPS:0,0,0,0,261,1561) 81.31(X-RP), 85.05(X-seed)
907239 HELPW Helicobacter pylori (strain SouthAfrica7) Bac/Delta-Epsilon-proteo 19111.02410(PPS:0,0,0,0,0,1559) 78.94(X-RP), 81.75(X-seed)
637913 HELPV Helicobacter pylori (strain v225d) Bac/Delta-Epsilon-proteo 19111.02381(PPS:0,0,0,0,0,1540) 80.20(X-RP), 83.83(X-seed)
>1208236 BPKHP Helicobacter pylori bacteriophage KHP30 Virus 27111.01874(PPS:0,1,1,0,4,30) 75(CUTOFF), *
>37206 HASV Helicoverpa armigera stunt virus (HaSV) Virus 37111.07114(PPS:1,1,4,1,3,3) 75(CUTOFF), * RefP
>498761 HELMI Heliobacterium modesticaldum (strain ATCC 51547 / Ice1) Bac/Firmicute 27111.15146(PPS:0,1,0,0,219,2806) 75(CUTOFF), *
>260797 HVAVE Heliothis virescens ascovirus 3e (HvAV-3e) Virus 27111.04130(PPS:0,1,2,0,12,178) 75(CUTOFF), *
>45237 HV19S Helminthosporium victoriae virus-190S (Hv190SV) Virus 37111.03364(PPS:1,1,2,0,2,2) 75(CUTOFF), * RefP
>928303 HENDH Hendra virus (isolate Horse/Autralia/Hendra/1994) Virus 37111.09922(PPS:1,1,5,3,9,9) 75(CUTOFF), * RefP
121791 NIPAV Nipah virus Virus 19111.29178(PPS:0,0,16,6,9,9) 100.00(X-RP), 100.00(X-seed)
>928302 HBVCJ Hepatitis B virus genotype C subtype ayr (isolate Human/Japan/Okamoto/-) (HBV-C) Virus 37111.10044(PPS:1,1,6,0,5,5) 75(CUTOFF), * RefP
10414 HBVCP Chimpanzee hepatitis B virus (isolate United Kingdom/LSH/1988) (HBVcpz) Virus 19111.10482(PPS:0,0,6,1,5,7) 100.00(X-RP), 100.00(X-seed)
489544 HBVGB Gibbon hepatitis B virus subtype ayw3q (isolate Hope) (HBVgbn) Virus 19111.10044(PPS:0,0,6,0,5,5) 100.00(X-RP), 100.00(X-seed)
489546 HBVGO Gorilla hepatitis B virus (isolate Cameroon/gor97) (HBVgor) Virus 19111.10044(PPS:0,0,6,0,5,5) 100.00(X-RP), 100.00(X-seed)
10407 HBV Hepatitis B virus (HBV) Virus 19111.91389(PPS:0,0,56,0,0,7) 100.00(X-RP), 100.00(X-seed)
31514 HBVA5 Hepatitis B virus genotype A1 subtype adw (isolate Philippines/pFDW294/1988) (HBV-A) Virus 19111.08361(PPS:0,0,5,0,4,4) 85.71(X-RP), 85.71(X-seed)
489454 HBVA6 Hepatitis B virus genotype A1 subtype adw2 (isolate South Africa/84/2001) (HBV-A) Virus 19111.14178(PPS:0,0,8,2,5,5) 100.00(X-RP), 100.00(X-seed)
489457 HBVA7 Hepatitis B virus genotype A2 (isolate Japan/11D11HCCW/1998) (HBV-A) Virus 19111.14939(PPS:0,0,9,0,5,5) 75.00(X-RP), 75.00(X-seed)
482134 HBVA2 Hepatitis B virus genotype A2 subtype adw (isolate Japan/Nishioka/1983) (HBV-A) Virus 19111.16571(PPS:0,0,10,0,5,5) 75.00(X-RP), 75.00(X-seed)
10410 HBVA4 Hepatitis B virus genotype A2 subtype adw2 (isolate Germany/991/1990) (HBV-A) Virus 19111.13307(PPS:0,0,8,0,5,5) 75.00(X-RP), 75.00(X-seed)
480116 HBVA3 Hepatitis B virus genotype A2 subtype adw2 (strain Rutter 1979) (HBV-A) Virus 19111.70419(PPS:0,0,43,0,5,5) 75.00(X-RP), 75.00(X-seed)
489459 HBVA9 Hepatitis B virus genotype A3 (isolate Cameroon/CMR711/1994) (HBV-A) Virus 19111.13307(PPS:0,0,8,0,5,5) 100.00(X-RP), 100.00(X-seed)
489458 HBVA8 Hepatitis B virus genotype A3 (isolate Cameroon/CMR983/1994) (HBV-A) Virus 19111.13307(PPS:0,0,8,0,5,5) 75.00(X-RP), 75.00(X-seed)
10415 HBVB4 Hepatitis B virus genotype B/C subtype adw (isolate Okinawa/pODW282/1998) (HBV-B) Virus 19111.13307(PPS:0,0,8,0,5,5) 100.00(X-RP), 100.00(X-seed)
489465 HBVB8 Hepatitis B virus genotype B1 (isolate Japan/Ry30/2002) (HBV-B) Virus 19111.13307(PPS:0,0,8,0,5,5) 100.00(X-RP), 100.00(X-seed)
489464 HBVB7 Hepatitis B virus genotype B1 (isolate Japan/Yamagata-2/1998) (HBV-B) Virus 19111.11675(PPS:0,0,7,0,5,5) 100.00(X-RP), 100.00(X-seed)
10413 HBVB1 Hepatitis B virus genotype B1 subtype adw (isolate Japan/pJDW233/1988) (HBV-B) Virus 19111.13307(PPS:0,0,8,0,5,5) 100.00(X-RP), 100.00(X-seed)
10412 HBVB2 Hepatitis B virus genotype B2 (isolate Indonesia/pIDW420/1988) (HBV-B) Virus 19111.13307(PPS:0,0,8,0,5,5) 100.00(X-RP), 100.00(X-seed)
489462 HBVB5 Hepatitis B virus genotype B2 (isolate Vietnam/16091/1992) (HBV-B) Virus 19111.13207(PPS:0,0,8,0,3,4) 100.00(X-RP), 100.00(X-seed)
489461 HBVB3 Hepatitis B virus genotype B2 (isolate Vietnam/9873/1997) (HBV-B) Virus 19111.13307(PPS:0,0,8,0,5,5) 88.89(X-RP), 88.89(X-seed)
489463 HBVB6 Hepatitis B virus genotype B2 subtype adw (isolate China/patient4/1996) (HBV-B) Virus 19111.13307(PPS:0,0,8,0,5,5) 88.89(X-RP), 88.89(X-seed)
489472 HBVC0 Hepatitis B virus genotype C (isolate Vietnam/3270/2000) (HBV-C) Virus 19111.14614(PPS:0,0,8,3,5,5) 100.00(X-RP), 100.00(X-seed)
489470 HBVC8 Hepatitis B virus genotype C subtype adr (isolate Japan/A4/1994) (HBV-C) Virus 19111.13256(PPS:0,0,8,0,4,4) 100.00(X-RP), 100.00(X-seed)
482133 HBVC1 Hepatitis B virus genotype C subtype adr (isolate Japan/Nishioka/1983) (HBV-C) Virus 19111.31263(PPS:0,0,19,0,5,9) 88.89(X-RP), 88.89(X-seed)
10409 HBVC3 Hepatitis B virus genotype C subtype adr (strain Japan/adr4/1983) (HBV-C) Virus 19111.14939(PPS:0,0,9,0,5,5) 100.00(X-RP), 100.00(X-seed)
489467 HBVC2 Hepatitis B virus genotype C subtype ar (isolate Japan/S-207/1988) (HBV-C) Virus 19111.14939(PPS:0,0,9,0,5,5) 75.00(X-RP), 75.00(X-seed)
489471 HBVC9 Hepatitis B virus genotype C subtype ayw (isolate Australia/AustRC/1992) (HBV-C) Virus 19111.13307(PPS:0,0,8,0,5,5) 88.89(X-RP), 88.89(X-seed)
489469 HBVC7 Hepatitis B virus genotype C subtype ayw (isolate China/Tibet127/2002) (HBV-C) Virus 19111.14939(PPS:0,0,9,0,5,5) 100.00(X-RP), 100.00(X-seed)
489490 HBVD7 Hepatitis B virus genotype D (isolate Germany/1-91/1991) (HBV-D) Virus 19111.13307(PPS:0,0,8,0,5,5) 75.00(X-RP), 75.00(X-seed)
489487 HBVD4 Hepatitis B virus genotype D subtype ayw (isolate Japan/JYW796/1988) (HBV-D) Virus 19111.13307(PPS:0,0,8,0,5,5) 100.00(X-RP), 100.00(X-seed)
489500 HBVF3 Hepatitis B virus genotype F1 (isolate Argentina/sa11/2000) (HBV-F) Virus 19111.09894(PPS:0,0,6,0,2,4) 75.00(X-RP), 75.00(X-seed)
489499 HBVF2 Hepatitis B virus genotype F1 subtype adw4 (isolate El Salvador/1116Sal/1997) (HBV-F) Virus 19111.06630(PPS:0,0,4,0,2,4) 75.00(X-RP), 75.00(X-seed)
489501 HBVF4 Hepatitis B virus genotype F2 (isolate Argentina/sa16/2000) (HBV-F) Virus 19111.13207(PPS:0,0,8,0,3,4) 75.00(X-RP), 75.00(X-seed)
45410 HBVF1 Hepatitis B virus genotype F2 (isolate Brazil/w4B) (HBV-F) Virus 19111.13310(PPS:0,0,8,0,5,7) 75.00(X-RP), 75.00(X-seed)
489502 HBVF5 Hepatitis B virus genotype F2 (isolate Venezuela/VNZ8248-1/1980) (HBV-F) Virus 19111.00005(PPS:0,0,0,0,0,4) 75.00(X-RP), 75.00(X-seed)
489503 HBVF6 Hepatitis B virus genotype F2 subtype adw4q (isolate Senegal/9203) (HBV-F) Virus 19111.13307(PPS:0,0,8,0,5,5) 75.00(X-RP), 75.00(X-seed)
489538 HBVG3 Hepatitis B virus genotype G (isolate IG29227/2000) (HBV-G) Virus 19111.13256(PPS:0,0,8,0,4,4) 75.00(X-RP), 75.00(X-seed)
489539 HBVH1 Hepatitis B virus genotype H (isolate United States/LAS2523/2002) (HBV-H) Virus 19111.14839(PPS:0,0,9,0,3,4) 75.00(X-RP), 75.00(X-seed)
489540 HBVH2 Hepatitis B virus genotype H subtype adw4 (isolate Nicaragua/1853Nic/1997) (HBV-H) Virus 19111.13207(PPS:0,0,8,0,3,4) 75.00(X-RP), 75.00(X-seed)
489541 HBVH3 Hepatitis B virus genotype H subtype adw4 (isolate Nicaragua/2928Nic/1997) (HBV-H) Virus 19111.13307(PPS:0,0,8,0,5,5) 75.00(X-RP), 75.00(X-seed)
489545 HBVOR Orangutan hepatitis B virus (isolate Somad) (HBVoru) Virus 19111.09943(PPS:0,0,6,0,3,4) 75.00(X-RP), 75.00(X-seed)
490134 WMHBV Woolly monkey hepatitis B virus (isolate Louisville) (WMHBV) Virus 19111.11675(PPS:0,0,7,0,5,5) 75.00(X-RP), 75.00(X-seed)
>10411 HBVD2 Hepatitis B virus genotype D (isolate France/alpha1/1989) (HBV-D) Virus 27111.13307(PPS:0,1,8,0,5,5) 75(CUTOFF), *
31512 HBVC4 Hepatitis B virus genotype C subtype adr (isolate Korea/Kim/1989) (HBV-C) Virus 19111.09993(PPS:0,0,6,0,4,4) 75.00(X-RP), 75.00(X-seed)
>490133 HBVD3 Hepatitis B virus genotype D subtype ayw (isolate France/Tiollais/1979) (HBV-D) Virus 27111.50940(PPS:0,1,31,0,7,7) 75(CUTOFF), *
>489495 HBVE1 Hepatitis B virus genotype E subtype ayw4 (isolate Kou) (HBV-E) Virus 27111.14839(PPS:0,1,9,0,3,4) 75(CUTOFF), 100.00(X-seed)
489488 HBVD5 Hepatitis B virus genotype D subtype ayw (isolate Australia/AustKW/1991) (HBV-D) Virus 19111.13307(PPS:0,0,8,0,5,5) 100.00(X-RP), 100.00(X-seed)
489489 HBVD6 Hepatitis B virus genotype D subtype ayw (isolate Italy/CI/1992) (HBV-D) Virus 19111.11675(PPS:0,0,7,0,5,5) 100.00(X-RP), 100.00(X-seed)
489497 HBVE3 Hepatitis B virus genotype E (isolate Chimpanzee/Ch195/1999) (HBV-E) Virus 19111.06630(PPS:0,0,4,0,2,4) 100.00(X-RP), 100.00(X-seed)
489496 HBVE2 Hepatitis B virus genotype E (isolate Cote d'Ivoire/ABI-129/2003) (HBV-E) Virus 19111.11575(PPS:0,0,7,0,3,4) 100.00(X-RP), 100.00(X-seed)
489498 HBVE4 Hepatitis B virus genotype E (isolate Cote d'Ivoire/ABI-212/2003) (HBV-E) Virus 19111.12011(PPS:0,0,7,1,3,4) 100.00(X-RP), *
>489537 HBVG2 Hepatitis B virus genotype G (isolate United States/USG17/2002) (HBV-G) Virus 27111.03367(PPS:0,1,2,0,2,4) 75(CUTOFF), *
>11108 HCVH Hepatitis C virus genotype 1a (isolate H) (HCV) Virus 37111.91927(PPS:1,1,48,31,2,2) 75(CUTOFF), * RefP
11104 HCV1 Hepatitis C virus genotype 1a (isolate 1) (HCV) Virus 19111.38723(PPS:0,0,21,10,2,2) 100.00(X-RP), 100.00(X-seed)
>11105 HCVBK Hepatitis C virus genotype 1b (isolate BK) (HCV) Virus 27111.82212(PPS:0,1,29,80,1,1) 75(CUTOFF), 100.00(X-seed)
333284 HCVCO Hepatitis C virus genotype 1b (isolate Con1) (HCV) Virus 19111.23771(PPS:0,0,10,17,1,1) 100.00(X-RP), 100.00(X-seed)
421877 HCVJ1 Hepatitis C virus genotype 1b (isolate HC-J1) (HCV) Virus 19111.07558(PPS:0,0,3,6,1,1) 100.00(X-RP), 100.00(X-seed)
31642 HCVJT Hepatitis C virus genotype 1b (isolate HC-JT) (HCV) Virus 19111.06576(PPS:0,0,4,0,1,1) 100.00(X-RP), 100.00(X-seed)
421879 HCVR6 Hepatitis C virus genotype 1b (isolate HCR6) (HCV) Virus 19111.04945(PPS:0,0,3,0,1,1) 100.00(X-RP), *
11116 HCVJA Hepatitis C virus genotype 1b (isolate Japanese) (HCV) Virus 19111.53468(PPS:0,0,29,14,1,1) 100.00(X-RP), 100.00(X-seed)
31645 HCVTW Hepatitis C virus genotype 1b (isolate Taiwan) (HCV) Virus 19111.28661(PPS:0,0,17,2,1,1) 100.00(X-RP), 100.00(X-seed)
420174 HCVJ4 Hepatitis C virus genotype 1b (strain HC-J4) (HCV) Virus 19111.25083(PPS:0,0,6,35,1,1) 100.00(X-RP), 100.00(X-seed)
356410 HCVH9 Hepatitis C virus genotype 1c (isolate HC-G9) (HCV) Virus 19111.06576(PPS:0,0,4,0,1,1) 100.00(X-RP), 100.00(X-seed)
356386 HCVIN Hepatitis C virus genotype 1c (isolate India) (HCV) Virus 19111.01681(PPS:0,0,1,0,1,1) 100.00(X-RP), 100.00(X-seed)
11113 HCVJ6 Hepatitis C virus genotype 2a (isolate HC-J6) (HCV) Virus 19111.12453(PPS:0,0,6,6,1,1) 100.00(X-RP), 100.00(X-seed)
356411 HCVJF Hepatitis C virus genotype 2a (isolate JFH-1) (HCV) Virus 19111.12563(PPS:0,0,5,10,1,1) 100.00(X-RP), 100.00(X-seed)
11115 HCVJ8 Hepatitis C virus genotype 2b (isolate HC-J8) (HCV) Virus 19111.08754(PPS:0,0,4,5,1,1) 100.00(X-RP), 100.00(X-seed)
356412 HCVJP Hepatitis C virus genotype 2b (isolate JPUT971017) (HCV) Virus 19111.06576(PPS:0,0,4,0,1,1) 100.00(X-RP), 100.00(X-seed)
356413 HCVBB Hepatitis C virus genotype 2c (isolate BEBE1) (HCV) Virus 19111.06576(PPS:0,0,4,0,1,1) 100.00(X-RP), 100.00(X-seed)
356414 HCVVA Hepatitis C virus genotype 2k (isolate VAT96) (HCV) Virus 19111.06576(PPS:0,0,4,0,1,1) 100.00(X-RP), 100.00(X-seed)
356415 HCVNZ Hepatitis C virus genotype 3a (isolate NZL1) (HCV) Virus 19111.08208(PPS:0,0,5,0,1,1) 100.00(X-RP), 100.00(X-seed)
356416 HCVK3 Hepatitis C virus genotype 3a (isolate k3a) (HCV) Virus 19111.06576(PPS:0,0,4,0,1,1) 100.00(X-RP), 100.00(X-seed)
357355 HCVTR Hepatitis C virus genotype 3b (isolate Tr-Kj) (HCV) Virus 19111.06576(PPS:0,0,4,0,1,1) 100.00(X-RP), 100.00(X-seed)
356417 HCVJK Hepatitis C virus genotype 3k (isolate JK049) (HCV) Virus 19111.06576(PPS:0,0,4,0,1,1) 100.00(X-RP), 100.00(X-seed)
356418 HCVED Hepatitis C virus genotype 4a (isolate ED43) (HCV) Virus 19111.06576(PPS:0,0,4,0,1,1) 100.00(X-RP), 100.00(X-seed)
356419 HCVEV Hepatitis C virus genotype 5a (isolate EUH1480) (HCV) Virus 19111.07012(PPS:0,0,4,1,1,1) 100.00(X-RP), 100.00(X-seed)
356390 HCVSA Hepatitis C virus genotype 5a (isolate SA13) (HCV) Virus 19111.06576(PPS:0,0,4,0,1,1) 100.00(X-RP), 100.00(X-seed)
356391 HCV6A Hepatitis C virus genotype 6a (isolate 6a33) (HCV) Virus 19111.04945(PPS:0,0,3,0,1,1) 100.00(X-RP), 100.00(X-seed)
356420 HCVEU Hepatitis C virus genotype 6a (isolate EUHK2) (HCV) Virus 19111.06576(PPS:0,0,4,0,1,1) 100.00(X-RP), 100.00(X-seed)
356421 HCVT5 Hepatitis C virus genotype 6b (isolate Th580) (HCV) Virus 19111.06576(PPS:0,0,4,0,1,1) 100.00(X-RP), 100.00(X-seed)
356422 HCVVN Hepatitis C virus genotype 6d (isolate VN235) (HCV) Virus 19111.06576(PPS:0,0,4,0,1,1) 100.00(X-RP), 100.00(X-seed)
356423 HCVJL Hepatitis C virus genotype 6g (isolate JK046) (HCV) Virus 19111.06576(PPS:0,0,4,0,1,1) 100.00(X-RP), 100.00(X-seed)
356424 HCVVP Hepatitis C virus genotype 6h (isolate VN004) (HCV) Virus 19111.06576(PPS:0,0,4,0,1,1) 100.00(X-RP), 100.00(X-seed)
356425 HCVVO Hepatitis C virus genotype 6k (isolate VN405) (HCV) Virus 19111.06576(PPS:0,0,4,0,1,1) 100.00(X-RP), 100.00(X-seed)
>652674 HEVCH Hepatitis E virus genotype 1 (isolate Human/China/HeBei/1987) (HEV) Virus 37111.01783(PPS:1,1,1,0,3,3) 75(CUTOFF), * RefP
31767 HEVBU Hepatitis E virus genotype 1 (isolate Human/Burma) (HEV-1) Virus 19111.13641(PPS:0,0,8,1,3,3) 100.00(X-RP), 100.00(X-seed)
512346 HEVHY Hepatitis E virus genotype 1 (isolate Human/India/Hyderabad) (HEV-1) Virus 19111.24628(PPS:0,0,15,0,3,3) 100.00(X-RP), 100.00(X-seed)
31769 HEVMY Hepatitis E virus genotype 1 (isolate Human/Myanmar/HEVNE8L) (HEV-1) Virus 19111.03415(PPS:0,0,2,0,3,3) 100.00(X-RP), 100.00(X-seed)
33774 HEVPA Hepatitis E virus genotype 1 (isolate Human/Pakistan/Sar-55) (HEV-1) Virus 19111.05917(PPS:0,0,3,2,3,3) 100.00(X-RP), 100.00(X-seed)
31768 HEVME Hepatitis E virus genotype 2 (isolate Human/Mexico) (HEV-2) Virus 19111.06678(PPS:0,0,4,0,3,3) 100.00(X-RP), 100.00(X-seed)
>512345 HEVMG Hepatitis E virus genotype 3 (isolate Swine/United States/swUS1) (HEV-3) (Hepatitis E virus genotype 3 (isolate Swine/United States/Meng)) Virus 27111.06678(PPS:0,1,4,0,3,3) 75(CUTOFF), *
509615 HEVUS Hepatitis E virus genotype 3 (isolate Human/United States/US2) (HEV-3) Virus 19111.01783(PPS:0,0,1,0,3,3) 100.00(X-RP), 100.00(X-seed)
>509627 HEVCT Hepatitis E virus genotype 4 (isolate Human/China/T1) (HEV-4) (Hepatitis E virus genotype 4 (isolate Human/China/Ct1)) Virus 27111.02218(PPS:0,1,1,1,3,3) 75(CUTOFF), *
>31762 HDVD3 Hepatitis delta virus genotype I (isolate D380) (HDV) Virus 37111.29472(PPS:1,1,18,0,2,2) 75(CUTOFF), 100.00(X-seed) RefP
10422 HDVAM Hepatitis delta virus genotype I (isolate American) (HDV) Virus 19111.07498(PPS:0,0,4,2,2,2) 100.00(X-RP), 100.00(X-seed)
10423 HDVIT Hepatitis delta virus genotype I (isolate Italian) (HDV) Virus 19111.08259(PPS:0,0,5,0,2,2) 100.00(X-RP), 100.00(X-seed)
10424 HDVM1 Hepatitis delta virus genotype I (isolate Japanese M-1) (HDV) Virus 19111.04996(PPS:0,0,3,0,2,2) 100.00(X-RP), 100.00(X-seed)
10425 HDVM2 Hepatitis delta virus genotype I (isolate Japanese M-2) (HDV) Virus 19111.04996(PPS:0,0,3,0,2,2) 100.00(X-RP), 100.00(X-seed)
10428 HDVS2 Hepatitis delta virus genotype I (isolate Japanese S-2) (HDV) Virus 19111.04996(PPS:0,0,3,0,2,2) 100.00(X-RP), 100.00(X-seed)
31763 HDVL1 Hepatitis delta virus genotype I (isolate Lebanon-1) (HDV) Virus 19111.04996(PPS:0,0,3,0,2,2) 100.00(X-RP), 100.00(X-seed)
10426 HDVNA Hepatitis delta virus genotype I (isolate Nauru) (HDV) Virus 19111.04996(PPS:0,0,3,0,2,2) 100.00(X-RP), 100.00(X-seed)
261991 HDVU2 Hepatitis delta virus genotype I (isolate US-2) (HDV) Virus 19111.08259(PPS:0,0,5,0,2,2) 100.00(X-RP), 100.00(X-seed)
31764 HDVWO Hepatitis delta virus genotype I (isolate Woodchuck) (HDV) Virus 19111.06627(PPS:0,0,4,0,2,2) 100.00(X-RP), *
10421 HDV83 Hepatitis delta virus genotype II (isolate 7/18/83) (HDV) Virus 19111.04996(PPS:0,0,3,0,2,2) 100.00(X-RP), 100.00(X-seed)
10427 HDVS1 Hepatitis delta virus genotype II (isolate Japanese S-1) (HDV) Virus 19111.04996(PPS:0,0,3,0,2,2) 100.00(X-RP), 100.00(X-seed)
261992 HDVTW Hepatitis delta virus genotype II (isolate TW2476) (HDV) Virus 19111.04996(PPS:0,0,3,0,2,2) 100.00(X-RP), 100.00(X-seed)
261996 HDVP1 Hepatitis delta virus genotype III (isolate Peru-1) (HDV) Virus 19111.08259(PPS:0,0,5,0,2,2) 100.00(X-RP), 100.00(X-seed)
261994 HDVV2 Hepatitis delta virus genotype III (isolate VnzD8349) (HDV) Virus 19111.04996(PPS:0,0,3,0,2,2) 100.00(X-RP), 100.00(X-seed)
261995 HDVV3 Hepatitis delta virus genotype III (isolate VnzD8375) (HDV) Virus 19111.04996(PPS:0,0,3,0,2,2) 100.00(X-RP), 100.00(X-seed)
261993 HDVV1 Hepatitis delta virus genotype III (isolate VnzD8624) (HDV) Virus 19111.04996(PPS:0,0,3,0,2,2) 100.00(X-RP), 100.00(X-seed)
>757424 HERSS Herbaspirillum seropedicae (strain SmR1) Bac/Beta-proteo 27111.08774(PPS:0,1,1,1,2,4272) 75(CUTOFF), *
>204773 HERAR Herminiimonas arsenicoxydans Bac/Beta-proteo 27111.25432(PPS:0,1,3,0,314,3260) 75(CUTOFF), *
>316274 HERA2 Herpetosiphon aurantiacus (strain ATCC 23779 / DSM 785) Other Bacteria 27111.17899(PPS:0,1,0,1,190,5229) 75(CUTOFF), *
>1289474 HCRNA Heterocapsa circularisquama RNA virus 01 (strain 34) (HcRNAV01) Virus 37111.00000(PPS:1,1,0,0,0,1) 75(CUTOFF), * RefP
>10181 HETGA Heterocephalus glaber (Naked mole rat) Euk/mammal 27111.33171(PPS:0,1,0,0,0,21442) 75(CUTOFF), *
>239720 HARNA Heterosigma akashiwo RNA virus (strain SOG263) (HaRNAV) Virus 37111.00000(PPS:1,1,0,0,0,1) 75(CUTOFF), * RefP
>97195 HAV01 Heterosigma akashiwo virus 01 (HaV01) Virus 27111.01636(PPS:0,1,1,0,0,4) 75(CUTOFF), *
>760142 HIPMA Hippea maritima (strain ATCC 700847 / DSM 10411 / MH2) Bac/Delta-Epsilon-proteo 27111.04177(PPS:0,1,1,0,0,1646) 75(CUTOFF), *
>582402 HIRBI Hirschia baltica (strain ATCC 49814 / DSM 5838 / IFAM 1418) Bac/Alpha-proteo 27111.05060(PPS:0,1,0,0,3,3176) 75(CUTOFF), *
>128710 HIS2V His 2 virus (His2V) (Haloarcula hispanica virus 2) Virus 27111.01684(PPS:0,1,1,0,0,35) 75(CUTOFF), *
>654912 HIS1I His1 virus (isolate Australia/Victoria) (His1V) (Haloarcula hispanica virus 1) Virus 37111.03411(PPS:1,1,1,0,35,35) 75(CUTOFF), * RefP
>573234 HODCD Hodgkinia cicadicola (strain Dsem) Bac/Alpha-proteo 27111.00260(PPS:0,1,0,0,0,169) 75(CUTOFF), *
>9606 HUMAN Homo sapiens (Human) Euk/mammal 38221.33845(PPS:1,1,61283,22961,20265,21878) 75(CUTOFF), * RefP
9598 PANTR Pan troglodytes (Chimpanzee) Euk/mammal 29115.88590(PPS:1,0,258,11,688,18650) 79.43(X-RP), 79.43(X-seed) RefP
>112509 HORVD Hordeum vulgare var distichum (Two-rowed barley). Euk/Plant 27112.97302(PPS:0,1,70,4,9,52288) 75(CUTOFF), *
>227859 CVHSA Human SARS coronavirus (SARS-CoV) (Severe acute respiratory syndrome coronavirus) Virus 37113.00337(PPS:1,1,78,166,15,15) 75(CUTOFF), 81.48(X-seed) RefP
389167 BC279 Bat coronavirus 279/2005 (BtCoV) (BtCoV/279/2005) Virus 19111.02241(PPS:0,0,1,0,12,12) 76.92(X-RP), 96.00(X-seed)
442736 BCHK3 Bat coronavirus HKU3 (BtCoV) (SARS-like coronavirus HKU3) Virus 19111.02241(PPS:0,0,1,0,12,12) 76.92(X-RP), 96.00(X-seed)
349344 BCRP3 Bat coronavirus Rp3/2004 (BtCoV/Rp3/2004) (SARS-like coronavirus Rp3) Virus 19111.02727(PPS:0,0,1,1,13,13) 81.48(X-RP), *
>11927 HTL1C Human T-cell leukemia virus 1 (isolate Caribbea HS-35 subtype A) (HTLV-1) Virus 37111.13621(PPS:1,1,7,4,9,9) 75(CUTOFF), * RefP
11926 HTL1A Human T-cell leukemia virus 1 (strain Japan ATK-1 subtype A) (HTLV-1) Virus 19112.22950(PPS:0,0,74,4,9,9) 88.89(X-RP), 88.89(X-seed)
>11909 HTLV2 Human T-cell leukemia virus 2 (HTLV-2) Virus 37111.21952(PPS:1,1,13,1,6,6) 75(CUTOFF), 100.00(X-seed) RefP
402036 HTL32 Human T-cell leukemia virus 3 (strain 2026ND) (HTLV-3) Virus 29111.01936(PPS:1,0,1,0,6,6) 100.00(X-RP), 100.00(X-seed) RefP
406769 HTL3P Human T-cell leukemia virus 3 (strain Pyl43) (HTLV-3) Virus 19111.01936(PPS:0,0,1,0,6,6) 100.00(X-RP), *
>28282 ADE12 Human adenovirus A serotype 12 (HAdV-12) (Human adenovirus 12) Virus 27111.27542(PPS:0,1,15,4,26,27) 75(CUTOFF), *
>10515 ADE02 Human adenovirus C serotype 2 (HAdV-2) (Human adenovirus 2) Virus 37114.44967(PPS:1,1,206,15,45,45) 75(CUTOFF), * RefP
>28285 ADE05 Human adenovirus C serotype 5 (HAdV-5) (Human adenovirus 5) Virus 27112.19456(PPS:0,1,68,16,30,31) 75(CUTOFF), 76.00(X-seed)
928294 AD01A Human adenovirus C serotype 1 (strain Adenoid 71) (HAdV-1) (Human adenovirus 1) Virus 19111.01661(PPS:0,0,1,0,0,20) 76.00(X-RP), *
>12456 HASV1 Human astrovirus-1 (HAstV-1) Virus 37111.08310(PPS:1,1,5,0,3,3) 75(CUTOFF), 100.00(X-seed) RefP
35300 HASV4 Human astrovirus-4 (HAstV-4) Virus 19111.01783(PPS:0,0,1,0,3,3) 100.00(X-RP), 100.00(X-seed)
35741 HASV5 Human astrovirus-5 (HAstV-5) Virus 19111.01783(PPS:0,0,1,0,3,3) 100.00(X-RP), 100.00(X-seed)
43358 HASV8 Human astrovirus-8 (HAstV-8) Virus 19111.07114(PPS:0,0,4,1,3,3) 100.00(X-RP), *
>11137 CVH22 Human coronavirus 229E (HCoV-229E) Virus 37111.44249(PPS:1,1,25,7,8,8) 75(CUTOFF), * RefP
>443239 CVHN1 Human coronavirus HKU1 (isolate N1) (HCoV-HKU1) Virus 27111.02524(PPS:0,1,1,1,9,9) 75(CUTOFF), 77.78(X-seed)
443240 CVHN2 Human coronavirus HKU1 (isolate N2) (HCoV-HKU1) Virus 19111.02088(PPS:0,0,1,0,9,9) 66.67(X-RP), 88.89(X-seed)
443241 CVHN5 Human coronavirus HKU1 (isolate N5) (HCoV-HKU1) Virus 19111.02088(PPS:0,0,1,0,9,9) 77.78(X-RP), *
>277944 CVHNL Human coronavirus NL63 (HCoV-NL63) Virus 27111.10256(PPS:0,1,5,4,7,7) 75(CUTOFF), *
>31631 CVHOC Human coronavirus OC43 (HCoV-OC43) Virus 27111.22156(PPS:0,1,13,1,10,10) 75(CUTOFF), 90.91(X-seed)
233262 CVBEN Bovine coronavirus (strain 98TXSF-110-ENT) (BCoV-ENT) (BCV) Virus 19111.02241(PPS:0,0,1,0,12,12) 90.91(X-RP), 100.00(X-seed)
233264 CVBLU Bovine coronavirus (strain 98TXSF-110-LUN) (BCoV-LUN) (BCV) Virus 19111.02241(PPS:0,0,1,0,12,12) 90.91(X-RP), *
11132 CVBM Bovine coronavirus (strain Mebus) (BCoV) (BCV) Virus 19111.21062(PPS:0,0,12,2,12,12) 90.91(X-RP), 91.67(X-seed)
11133 CVBQ Bovine coronavirus (strain Quebec) (BCoV) (BCV) Virus 19111.13663(PPS:0,0,8,0,12,12) 90.91(X-RP), 91.67(X-seed)
>295027 HCMVM Human cytomegalovirus (strain Merlin) (HHV-5) (Human herpesvirus 5) Virus 37111.58384(PPS:1,1,29,6,166,168) 75(CUTOFF), 97.90(X-seed) RefP
10360 HCMVA Human cytomegalovirus (strain AD169) (HHV-5) (Human herpesvirus 5) Virus 19114.44138(PPS:0,0,198,26,191,194) 77.65(X-RP), 78.43(X-seed)
311339 HCMVO Human cytomegalovirus (strain Toledo) (HHV-5) (Human herpesvirus 5) Virus 19111.05203(PPS:0,0,3,0,1,168) 97.90(X-RP), *
10363 HCMVT Human cytomegalovirus (strain Towne) (HHV-5) (Human herpesvirus 5) Virus 19111.17065(PPS:0,0,10,0,10,165) 95.76(X-RP), 96.05(X-seed)
>12098 HAVHM Human hepatitis A virus genotype IB (isolate HM175) (HHAV) (Human hepatitis A virus (isolate Human/Australia/HM175/1976)) Virus 37111.49548(PPS:1,1,29,5,1,1) 75(CUTOFF), 100.00(X-seed) RefP
470422 HAVGB Human hepatitis A virus genotype IA (isolate GBM) (HHAV) (Human hepatitis A virus (isolate Human/Germany/GBM/1976)) Virus 19111.01681(PPS:0,0,1,0,1,1) 100.00(X-RP), 100.00(X-seed)
470423 HAVH2 Human hepatitis A virus genotype IA (isolate H2) (HHAV) (Human hepatitis A virus (isolate Human/China/H2/1982)) Virus 19111.01681(PPS:0,0,1,0,1,1) 100.00(X-RP), 100.00(X-seed)
12099 HAVLA Human hepatitis A virus genotype IA (isolate LA) (HHAV) (Human hepatitis A virus (isolate Human/Northern California/LA/1974)) Virus 19111.02552(PPS:0,0,1,2,1,1) 100.00(X-RP), 100.00(X-seed)
12100 HAVMB Human hepatitis A virus genotype IB (isolate MBB) (HHAV) (Human hepatitis A virus (isolate Human/Northern Africa/MBB/1978)) Virus 19111.04184(PPS:0,0,2,2,1,1) 100.00(X-RP), 100.00(X-seed)
470591 HAVCF Human hepatitis A virus genotype IIA (isolate CF-53) (HHAV) (Human hepatitis A virus (isolate Human/France/CF-53/1979)) Virus 19111.03313(PPS:0,0,2,0,1,1) 100.00(X-RP), 100.00(X-seed)
470592 HAV88 Human hepatitis A virus genotype IIB (isolate SLF88) (HHAV) (Human hepatitis A virus (isolate Human/Sierra Leone/SLF88/1988)) Virus 19111.03313(PPS:0,0,2,0,1,1) 100.00(X-RP), 100.00(X-seed)
470593 HAVNO Human hepatitis A virus genotype IIIA (isolate NOR-21) (HHAV) (Human hepatitis A virus (isolate Human/Norway/NOR-21/1998)) Virus 19111.01681(PPS:0,0,1,0,1,1) 100.00(X-RP), 100.00(X-seed)
474341 HAVJ8 Human hepatitis A virus genotype IIIB (isolate HAJ85-1) (HHAV) (Human hepatitis A virus (isolate Human/Japan/HAJ85-1/1985)) Virus 19111.01681(PPS:0,0,1,0,1,1) 100.00(X-RP), *
12102 HAVS2 Simian hepatitis A virus genotype V (isolate AGM-27) (SHAV) (Simian hepatitis A virus (isolate Cercopithecus/Kenya/AGM-27/1985)) Virus 19111.03313(PPS:0,0,2,0,1,1) 100.00(X-RP), 100.00(X-seed)
>10299 HHV11 Human herpesvirus 1 (strain 17) (HHV-1) (Human herpes simplex virus 1) Virus 37115.03190(PPS:1,1,232,48,73,73) 75(CUTOFF), 79.45(X-seed) RefP
10315 HHV2H Human herpesvirus 2 (strain HG52) (HHV-2) (Human herpes simplex virus 2) Virus 29111.61212(PPS:1,0,35,1,72,73) 79.45(X-RP), * RefP
>10370 HHV6U Human herpesvirus 6A (strain Uganda-1102) (HHV-6 variant A) (Human B lymphotropic virus) Virus 37111.68732(PPS:1,1,39,0,100,103) 75(CUTOFF), 79.00(X-seed) RefP
36351 HHV6Z Human herpesvirus 6B (strain Z29) (HHV-6 variant B) (Human B lymphotropic virus) Virus 29111.13094(PPS:1,0,5,0,97,97) 79.00(X-RP), * RefP
>57278 HHV7J Human herpesvirus 7 (strain JI) (HHV-7) (Human T lymphotropic virus) Virus 27111.06479(PPS:0,1,2,0,62,102) 75(CUTOFF), *
>868565 HHV8P Human herpesvirus 8 type P (isolate GK18) (HHV-8) (Kaposi's sarcoma-associated herpesvirus) Virus 37111.48989(PPS:1,1,27,10,9,86) 75(CUTOFF), * RefP
>11697 HV1MA Human immunodeficiency virus type 1 group M subtype A (isolate MAL) (HIV-1) Virus 27111.29939(PPS:0,1,17,4,9,9) 75(CUTOFF), *
11689 HV1EL Human immunodeficiency virus type 1 group M subtype D (isolate ELI) (HIV-1) Virus 19111.29828(PPS:0,0,18,0,9,9) 77.78(X-RP), 77.78(X-seed)
388826 HV190 Human immunodeficiency virus type 1 group M subtype H (isolate 90CF056) (HIV-1) Virus 19111.18406(PPS:0,0,11,0,9,9) 88.89(X-RP), 88.89(X-seed)
>11706 HV1H2 Human immunodeficiency virus type 1 group M subtype B (isolate HXB2) (HIV-1) Virus 37113.91742(PPS:1,1,131,178,9,9) 75(CUTOFF), 88.89(X-seed) RefP
11685 HV1A2 Human immunodeficiency virus type 1 group M subtype B (isolate ARV2/SF2) (HIV-1) Virus 19112.12764(PPS:0,0,40,108,9,9) 88.89(X-RP), 100.00(X-seed)
11678 HV1B1 Human immunodeficiency virus type 1 group M subtype B (isolate BH10) (HIV-1) Virus 19113.42144(PPS:0,0,95,199,9,9) 100.00(X-RP), 88.89(X-seed)
11686 HV1BR Human immunodeficiency virus type 1 group M subtype B (isolate BRU/LAI) (HIV-1) Virus 19114.43407(PPS:0,0,168,158,9,9) 100.00(X-RP), 88.89(X-seed)
11688 HV1JR Human immunodeficiency virus type 1 group M subtype B (isolate JRCSF) (HIV-1) Virus 19111.30374(PPS:0,0,17,5,9,9) 88.89(X-RP), 88.89(X-seed)
11696 HV1MN Human immunodeficiency virus type 1 group M subtype B (isolate MN) (HIV-1) Virus 19111.42017(PPS:0,0,22,13,9,9) 88.89(X-RP), 100.00(X-seed)
11701 HV1RH Human immunodeficiency virus type 1 group M subtype B (isolate RF/HAT3) (HIV-1) Virus 19111.30699(PPS:0,0,18,2,9,9) 77.78(X-RP), 88.89(X-seed)
362651 HV1Y2 Human immunodeficiency virus type 1 group M subtype B (isolate YU-2) (HIV-1) Virus 19111.54537(PPS:0,0,23,38,9,9) 88.89(X-RP), 100.00(X-seed)
401671 HV1B9 Human immunodeficiency virus type 1 group M subtype B (strain 896) (HIV-1). Virus 19111.23086(PPS:0,0,12,7,9,9) 77.78(X-RP), 77.78(X-seed)
388812 HV192 Human immunodeficiency virus type 1 group M subtype C (isolate 92BR025) (HIV-1) Virus 19111.19713(PPS:0,0,11,3,9,9) 88.89(X-RP), *
388796 HV1ET Human immunodeficiency virus type 1 group M subtype C (isolate ETH2220) (HIV-1) Virus 19111.18406(PPS:0,0,11,0,9,9) 66.67(X-RP), 77.78(X-seed)
388814 HV193 Human immunodeficiency virus type 1 group M subtype F1 (isolate 93BR020) (HIV-1) Virus 19111.18406(PPS:0,0,11,0,9,9) 66.67(X-RP), 77.78(X-seed)
388813 HV1VI Human immunodeficiency virus type 1 group M subtype F1 (isolate VI850) (HIV-1) Virus 19111.18406(PPS:0,0,11,0,9,9) 66.67(X-RP), 77.78(X-seed)
>388818 HV1YF Human immunodeficiency virus type 1 group N (isolate YBF30) (HIV-1) Virus 27111.20038(PPS:0,1,12,0,9,9) 75(CUTOFF), 88.89(X-seed)
388819 HV1YB Human immunodeficiency virus type 1 group N (isolate YBF106) (HIV-1) Virus 19111.18842(PPS:0,0,11,1,9,9) 88.89(X-RP), *
>388816 HV1MV Human immunodeficiency virus type 1 group O (isolate MVP5180) (HIV-1) Virus 27111.18406(PPS:0,1,11,0,9,9) 75(CUTOFF), *
327105 HV1AN Human immunodeficiency virus type 1 group O (isolate ANT70) (HIV-1) Virus 19111.18406(PPS:0,0,11,0,9,9) 77.78(X-RP), 77.78(X-seed)
>11714 HV2BE Human immunodeficiency virus type 2 subtype A (isolate BEN) (HIV-2) Virus 37111.18406(PPS:1,1,11,0,9,9) 75(CUTOFF), 88.89(X-seed) RefP
11715 HV2CA Human immunodeficiency virus type 2 subtype A (isolate CAM2) (HIV-2) Virus 19111.11879(PPS:0,0,7,0,9,9) 88.89(X-RP), 100.00(X-seed)
11713 HV2D1 Human immunodeficiency virus type 2 subtype A (isolate D194) (HIV-2) Virus 19111.13511(PPS:0,0,8,0,9,9) 88.89(X-RP), 100.00(X-seed)
11717 HV2G1 Human immunodeficiency virus type 2 subtype A (isolate Ghana-1) (HIV-2) Virus 19111.15688(PPS:0,0,8,5,9,9) 88.89(X-RP), 100.00(X-seed)
73484 HV2KR Human immunodeficiency virus type 2 subtype A (isolate KR) (HIV-2) Virus 19111.10247(PPS:0,0,6,0,9,9) 77.78(X-RP), 88.89(X-seed)
11720 HV2RO Human immunodeficiency virus type 2 subtype A (isolate ROD) (HIV-2) Virus 19111.56709(PPS:0,0,27,28,9,9) 88.89(X-RP), *
11718 HV2SB Human immunodeficiency virus type 2 subtype A (isolate SBLISY) (HIV-2) Virus 19111.11879(PPS:0,0,7,0,9,9) 77.78(X-RP), 88.89(X-seed)
11721 HV2ST Human immunodeficiency virus type 2 subtype A (isolate ST) (HIV-2) Virus 19111.15144(PPS:0,0,9,0,9,10) 84.21(X-RP), 94.74(X-seed)
388821 HV2EH Human immunodeficiency virus type 2 subtype B (isolate EHO) (HIV-2) Virus 19111.06984(PPS:0,0,4,0,9,9) 66.67(X-RP), 77.78(X-seed)
388822 HV2UC Human immunodeficiency virus type 2 subtype B (isolate UC1) (HIV-2) Virus 19111.05352(PPS:0,0,3,0,9,9) 66.67(X-RP), 77.78(X-seed)
11737 SIVS4 Simian immunodeficiency virus (isolate F236/smH4) (SIV-sm) (Simian immunodeficiency virus sooty mangabey monkey) Virus 19111.05787(PPS:0,0,3,1,9,9) 77.78(X-RP), 88.89(X-seed)
11733 SIVM1 Simian immunodeficiency virus (isolate Mm142-83) (SIV-mac) (Simian immunodeficiency virus rhesus monkey) Virus 19111.06333(PPS:0,0,2,6,9,9) 77.78(X-RP), 88.89(X-seed)
11738 SIVSP Simian immunodeficiency virus (isolate PBj14/BCL-3) (SIV-sm) (Simian immunodeficiency virus sooty mangabey monkey) Virus 19111.09051(PPS:0,0,5,1,9,9) 77.78(X-RP), 88.89(X-seed)
1173522 SIVM3 Simian immunodeficiency virus (isolate mac239) (SIV-mac) (Simian immunodeficiency virus rhesus monkey) Virus 19111.08282(PPS:0,0,4,4,0,9) 66.67(X-RP), 77.78(X-seed)
>694067 HMPVC Human metapneumovirus (strain CAN97-83) (HMPV) Virus 37111.15142(PPS:1,1,9,0,9,9) 75(CUTOFF), * RefP
652954 AMPV1 Avian metapneumovirus (isolate Canada goose/Minnesota/15a/2001) (AMPV) Virus 29111.03720(PPS:1,0,2,0,9,9) 77.78(X-RP), 77.78(X-seed) RefP
>10580 HPV11 Human papillomavirus type 11 Virus 27111.09922(PPS:0,1,5,3,9,9) 75(CUTOFF), 94.12(X-seed)
10573 HPV13 Human papillomavirus type 13 Virus 19111.05301(PPS:0,0,3,0,8,8) 82.35(X-RP), 87.50(X-seed)
37122 HPV6A Human papillomavirus type 6a Virus 19111.07043(PPS:0,0,3,4,8,8) 94.12(X-RP), *
10600 HPV6B Human papillomavirus type 6b Virus 19111.08615(PPS:0,0,5,0,9,9) 100.00(X-RP), 94.12(X-seed)
10576 PCPV1 Pygmy chimpanzee papillomavirus type 1 (PCPV-1) Virus 19111.02037(PPS:0,0,1,0,8,8) 70.59(X-RP), 75.00(X-seed)
>10605 HPV14 Human papillomavirus type 14 Virus 27111.01834(PPS:0,1,1,0,4,4) 75(CUTOFF), *
>333760 HPV16 Human papillomavirus type 16 Virus 37111.99950(PPS:1,1,57,15,8,8) 75(CUTOFF), * RefP
>333761 HPV18 Human papillomavirus type 18 Virus 27111.32065(PPS:0,1,17,9,8,8) 75(CUTOFF), *
10588 HPV39 Human papillomavirus type 39 Virus 19111.03669(PPS:0,0,2,0,8,8) 75.00(X-RP), 75.00(X-seed)
10593 HPV45 Human papillomavirus type 45 Virus 19111.06070(PPS:0,0,3,2,6,6) 85.71(X-RP), 85.71(X-seed)
>10608 HPV19 Human papillomavirus type 19 Virus 27111.05199(PPS:0,1,3,0,6,6) 75(CUTOFF), *
>10583 HPV1A Human papillomavirus type 1a Virus 37111.04055(PPS:1,1,2,1,7,8) 75(CUTOFF), 80.00(X-seed) RefP
28311 HPV63 Human papillomavirus type 63 Virus 19111.03618(PPS:0,0,2,0,7,7) 80.00(X-RP), *
>31547 HPV20 Human papillomavirus type 20 Virus 27111.08464(PPS:0,1,5,0,6,7) 75(CUTOFF), 85.71(X-seed)
31548 HPV21 Human papillomavirus type 21 Virus 19111.06832(PPS:0,0,4,0,6,7) 85.71(X-RP), *
>37955 HPV23 Human papillomavirus type 23 Virus 27111.05201(PPS:0,1,3,0,6,7) 75(CUTOFF), 76.92(X-seed)
10606 HPV15 Human papillomavirus type 15 Virus 19111.05199(PPS:0,0,3,0,6,6) 76.92(X-RP), 100.00(X-seed)
10607 HPV17 Human papillomavirus type 17 Virus 19111.05199(PPS:0,0,3,0,6,6) 76.92(X-RP), 100.00(X-seed)
37954 HPV22 Human papillomavirus type 22 Virus 19111.05201(PPS:0,0,3,0,6,7) 85.71(X-RP), 76.92(X-seed)
37958 HPV37 Human papillomavirus type 37 Virus 19111.05151(PPS:0,0,3,0,5,7) 57.14(X-RP), 76.92(X-seed)
10621 HPV09 Human papillomavirus type 9 Virus 19111.05199(PPS:0,0,3,0,6,6) 76.92(X-RP), *
>333762 HPV26 Human papillomavirus type 26 Virus 27111.03567(PPS:0,1,2,0,6,6) 75(CUTOFF), *
>37112 HPV29 Human papillomavirus type 29 Virus 27111.03618(PPS:0,1,2,0,7,7) 75(CUTOFF), 76.92(X-seed)
333759 HPV10 Human papillomavirus type 10 Virus 19111.03567(PPS:0,0,2,0,6,6) 76.92(X-RP), *
37111 HPV28 Human papillomavirus type 28 Virus 19111.03618(PPS:0,0,2,0,7,7) 57.14(X-RP), 76.92(X-seed)
10614 HPV03 Human papillomavirus type 3 Virus 19111.01885(PPS:0,0,1,0,5,5) 83.33(X-RP), 90.91(X-seed)
>10584 HPV2A Human papillomavirus type 2a Virus 27111.03618(PPS:0,1,2,0,7,7) 75(CUTOFF), 76.92(X-seed)
333752 HPV27 Human papillomavirus type 27 Virus 19111.03567(PPS:0,0,2,0,6,6) 76.92(X-RP), *
>10611 HPV30 Human papillomavirus type 30 Virus 27111.05199(PPS:0,1,3,0,6,6) 75(CUTOFF), *
>10585 HPV31 Human papillomavirus type 31 Virus 27111.11067(PPS:0,1,6,2,8,8) 75(CUTOFF), *
>333763 HPV32 Human papillomavirus type 32 Virus 27111.05199(PPS:0,1,3,0,6,6) 75(CUTOFF), *
10590 HPV42 Human papillomavirus type 42 Virus 19111.03669(PPS:0,0,2,0,8,8) 85.71(X-RP), 85.71(X-seed)
>10586 HPV33 Human papillomavirus type 33 Virus 27111.06933(PPS:0,1,4,0,8,8) 75(CUTOFF), *
>333764 HPV34 Human papillomavirus type 34 Virus 27111.03567(PPS:0,1,2,0,6,6) 75(CUTOFF), *
>10587 HPV35 Human papillomavirus type 35 Virus 27111.07266(PPS:0,1,4,1,6,6) 75(CUTOFF), *
>37959 HPV38 Human papillomavirus type 38 Virus 27111.05201(PPS:0,1,3,0,6,7) 75(CUTOFF), *
>10617 HPV04 Human papillomavirus type 4 Virus 37111.03618(PPS:1,1,2,0,7,7) 75(CUTOFF), 85.71(X-seed) RefP
28312 HPV65 Human papillomavirus type 65 Virus 19111.03618(PPS:0,0,2,0,7,7) 85.71(X-RP), *
>10589 HPV41 Human papillomavirus type 41 Virus 37111.03671(PPS:1,1,2,0,8,9) 75(CUTOFF), * RefP
>10592 HPV44 Human papillomavirus type 44 Virus 27111.05201(PPS:0,1,3,0,6,7) 75(CUTOFF), *
>10616 HPV49 Human papillomavirus type 49 Virus 27111.03567(PPS:0,1,2,0,6,6) 75(CUTOFF), *
>333923 HPV05 Human papillomavirus type 5 Virus 37111.05252(PPS:1,1,3,0,7,8) 75(CUTOFF), 93.33(X-seed) RefP
10604 HPV12 Human papillomavirus type 12 Virus 19111.05199(PPS:0,0,3,0,6,6) 71.43(X-RP), 76.92(X-seed)
10609 HPV25 Human papillomavirus type 25 Virus 19111.06831(PPS:0,0,4,0,6,6) 71.43(X-RP), 76.92(X-seed)
37957 HPV36 Human papillomavirus type 36 Virus 19111.05201(PPS:0,0,3,0,6,7) 93.33(X-RP), *
10594 HPV47 Human papillomavirus type 47 Virus 19111.03620(PPS:0,0,2,0,7,8) 87.50(X-RP), 93.33(X-seed)
10599 HPV5B Human papillomavirus type 5b Virus 19111.03720(PPS:0,0,2,0,9,9) 94.12(X-RP), 87.50(X-seed)
10579 HPV08 Human papillomavirus type 8 Virus 19111.03618(PPS:0,0,2,0,7,7) 93.33(X-RP), 100.00(X-seed)
>10595 HPV51 Human papillomavirus type 51 Virus 27111.06172(PPS:0,1,3,2,8,8) 75(CUTOFF), 75.00(X-seed)
37121 HPV69 Human papillomavirus type 69 Virus 19111.05202(PPS:0,0,3,0,6,8) 75.00(X-RP), *
>10618 HPV52 Human papillomavirus type 52 Virus 27111.06831(PPS:0,1,4,0,6,6) 75(CUTOFF), *
>333766 HPV54 Human papillomavirus type 54 Virus 27111.03618(PPS:0,1,2,0,7,7) 75(CUTOFF), *
>10596 HPV56 Human papillomavirus type 56 Virus 27111.06780(PPS:0,1,4,0,5,5) 75(CUTOFF), *
333765 HPV53 Human papillomavirus type 53 Virus 19111.05148(PPS:0,0,3,0,5,5) 80.00(X-RP), 80.00(X-seed)
37119 HPV66 Human papillomavirus type 66 Virus 19111.03569(PPS:0,0,2,0,6,7) 83.33(X-RP), 83.33(X-seed)
>333753 HPV57 Human papillomavirus type 57 Virus 27111.03618(PPS:0,1,2,0,7,7) 75(CUTOFF), *
>10598 HPV58 Human papillomavirus type 58 Virus 27111.06933(PPS:0,1,4,0,8,8) 75(CUTOFF), *
>37116 HPV61 Human papillomavirus type 61 Virus 27111.03569(PPS:0,1,2,0,6,7) 75(CUTOFF), *
>10620 HPV07 Human papillomavirus type 7 Virus 27111.05199(PPS:0,1,3,0,6,6) 75(CUTOFF), *
10615 HPV40 Human papillomavirus type 40 Virus 19111.03567(PPS:0,0,2,0,6,6) 83.33(X-RP), 83.33(X-seed)
>39457 HPV70 Human papillomavirus type 70 Virus 27111.05252(PPS:0,1,3,0,7,8) 75(CUTOFF), *
>11214 PI2HT Human parainfluenza 2 virus (strain Toshiba) (HPIV-2) Virus 27111.13409(PPS:0,1,8,0,7,7) 75(CUTOFF), 76.92(X-seed)
11228 SV41 Simian virus 41 (SV41) Virus 19111.10147(PPS:0,0,6,0,7,8) 76.92(X-RP), *
>122962 HPE2W Human parechovirus 2 (strain Williamson) (HPeV-2) (Echovirus 23) Virus 37111.01681(PPS:1,1,1,0,1,1) 75(CUTOFF), * RefP
103911 HPE1H Human parechovirus 1 (strain Harris) (HPeV-1) (Echovirus 22) Virus 19111.04945(PPS:0,0,3,0,1,1) 100.00(X-RP), 100.00(X-seed)
122961 HPE23 Human parechovirus 2 (strain CT86-6760) (HPeV-2) (Echovirus 23) Virus 19111.03313(PPS:0,0,2,0,1,1) 100.00(X-RP), 100.00(X-seed)
>648238 PAVHU Human parvovirus B19 (isolate AU) (HPV B19) Virus 27111.06630(PPS:0,1,4,0,2,4) 75(CUTOFF), *
>648237 PAVHV Human parvovirus B19 (strain HV) (HPV B19) Virus 37111.00002(PPS:1,1,0,0,0,2) 75(CUTOFF), * RefP
>647332 HPBVH Human picobirnavirus (strain Human/Thailand/Hy005102/-) (PBV) Virus 37111.03415(PPS:1,1,2,0,3,3) 75(CUTOFF), * RefP
>11260 HRSVL Human respiratory syncytial virus A (strain Long) Virus 27111.00049(PPS:0,1,0,0,1,1) 75(CUTOFF), *
>79692 HRSVB Human respiratory syncytial virus B (strain B1) Virus 37111.02190(PPS:1,1,1,0,11,11) 75(CUTOFF), * RefP
11259 HRSVA Human respiratory syncytial virus A (strain A2) Virus 19112.04836(PPS:0,0,61,11,10,10) 95.24(X-RP), 95.24(X-seed)
>12131 HRV14 Human rhinovirus 14 (HRV-14) Virus 27111.31175(PPS:0,1,10,34,1,1) 75(CUTOFF), *
>12129 HRV1B Human rhinovirus 1B (HRV-1B) Virus 27111.05380(PPS:0,1,3,1,1,1) 75(CUTOFF), *
>650130 HRV8A Human rhinovirus A serotype 89 (strain 41467-Gallo) (HRV-89) Virus 37111.03313(PPS:1,1,2,0,1,1) 75(CUTOFF), * RefP
31708 HRV16 Human rhinovirus 16 (HRV-16) Virus 19111.13870(PPS:0,0,5,13,1,1) 100.00(X-RP), 100.00(X-seed)
12130 HRV2 Human rhinovirus 2 (HRV-2) Virus 19111.20287(PPS:0,0,10,9,1,1) 100.00(X-RP), 100.00(X-seed)
>11963 FOAMV Human spumaretrovirus (SFVcpz(hu)) (Human foamy virus) Virus 27111.78261(PPS:0,1,36,44,7,7) 75(CUTOFF), *
>559515 HYAAE Hyaloperonospora arabidopsidis (strain Emoy2) (Downy mildew agent) (Peronospora arabidopsidis) Other Eukaryota 27111.21402(PPS:0,1,0,0,0,13835) 75(CUTOFF), *
>608538 HYDTT Hydrogenobacter thermophilus (strain DSM 6534 / IAM 12695 / TK-6) Bac/Aquific 27111.24192(PPS:0,1,11,6,10,2028) 75(CUTOFF), *
>380749 HYDS0 Hydrogenobaculum sp (strain Y04AAS1). Bac/Aquific 27111.09951(PPS:0,1,0,0,151,1617) 75(CUTOFF), *
>415426 HYPBU Hyperthermus butylicus (strain DSM 5456 / JCM 9403) Arch/Crenar 37111.09064(PPS:1,1,0,1,125,1591) 75(CUTOFF), * RefP
>582899 HYPDA Hyphomicrobium denitrificans (strain ATCC 51888 / DSM 1869 / NCIB 11706 / TK 0415) Bac/Alpha-proteo 27111.05310(PPS:0,1,0,0,0,3433) 75(CUTOFF), *
>717785 HYPSM Hyphomicrobium sp (strain MC1). Bac/Alpha-proteo 27111.07386(PPS:0,1,0,0,0,4775) 75(CUTOFF), *
>228405 HYPNA Hyphomonas neptunium (strain ATCC 15444) Bac/Alpha-proteo 27111.19111(PPS:0,1,0,0,278,3487) 75(CUTOFF), *
>452589 HYPAI Hypocrea atroviridis (strain ATCC 20476 / IMI 206040) (Trichoderma atroviride) Euk/Fungi-Metazoa 27111.18206(PPS:0,1,0,0,0,11769) 75(CUTOFF), *
>431241 HYPJQ Hypocrea jecorina (strain QM6a) (Trichoderma reesei) Euk/Fungi-Metazoa 27111.26535(PPS:0,1,7,2,3,9111) 75(CUTOFF), *
>413071 HYPVG Hypocrea virens (strain Gv29-8 / FGSC 10586) (Gliocladium virens) (Trichoderma virens) Euk/Fungi-Metazoa 27111.19154(PPS:0,1,0,0,0,12382) 75(CUTOFF), *
>857967 ICHMG Ichthyophthirius multifiliis (strain G5) (White spot disease agent) (Ich) Euk/Alveolat 27111.12451(PPS:0,1,0,0,0,8049) 75(CUTOFF), *
>766178 ICHVA Ictalurid herpesvirus 1 (strain Auburn) (IcHV-1) (Channel catfish herpesvirus) Virus 37111.07130(PPS:1,1,2,0,76,76) 75(CUTOFF), * RefP
>283942 IDILO Idiomarina loihiensis (strain ATCC BAA-735 / DSM 15497 / L2-TR) Bac/Gamma-proteo 27111.27359(PPS:0,1,0,6,420,2600) 75(CUTOFF), *
>945713 IGNAJ Ignavibacterium album (strain DSM 19864 / JCM 16511 / NBRC 101810 / Mat9-16) Other Bacteria 27111.04743(PPS:0,1,0,0,0,3067) 75(CUTOFF), *
>453591 IGNH4 Ignicoccus hospitalis (strain KIN4/I / DSM 18386 / JCM 14125) Arch/Crenar 27111.13707(PPS:0,1,3,1,125,1428) 75(CUTOFF), *
>583356 IGNAA Ignisphaera aggregans (strain DSM 17230 / JCM 13409 / AQ1S1). Arch/Crenar 27111.03125(PPS:0,1,0,0,3,1925) 75(CUTOFF), *
>572544 ILYPC Ilyobacter polytropus (strain DSM 2926 / CuHBu1) Bac/FusoBac 27111.06169(PPS:0,1,1,0,3,2838) 75(CUTOFF), *
>651357 ICRSV Indian citrus ringspot virus (isolate Kinnow mandarin/India/K1/1996) (ICRSV) Virus 37111.03567(PPS:1,1,2,0,6,6) 75(CUTOFF), * RefP
>649896 IFVS Infectious flacherie virus (isolate Silkworm) (IFV) (Bombyx mori infectious flacherie virus) Virus 37111.00000(PPS:1,1,0,0,0,1) 75(CUTOFF), * RefP
>429314 IHNVW Infectious hematopoietic necrosis virus (strain WRAC) (IHNV) Virus 37111.01936(PPS:1,1,1,0,6,6) 75(CUTOFF), 100.00(X-seed) RefP
453457 HIRRV Hirame rhabdovirus (strain Korea/CA 9703/1997) (HIRRV) Virus 19111.08463(PPS:0,0,5,0,6,6) 100.00(X-RP), *
429315 IHNVO Infectious hematopoietic necrosis virus (strain Oregon69) (IHNV) Virus 19111.05199(PPS:0,0,3,0,6,6) 100.00(X-RP), 100.00(X-seed)
>11003 IPNVJ Infectious pancreatic necrosis virus (strain Jasper) (IPNV) Virus 37111.08856(PPS:1,1,4,5,3,3) 75(CUTOFF), 80.00(X-seed) RefP
11005 IPNVS Infectious pancreatic necrosis virus (strain Sp) (IPNV) Virus 19111.17725(PPS:0,0,10,3,2,2) 80.00(X-RP), *
>652965 ISAV8 Infectious salmon anemia virus (isolate Atlantic salmon/Norway/810/9/99) (ISAV) Virus 37111.09102(PPS:1,1,5,1,10,10) 75(CUTOFF), * RefP
>654923 ISKNN Infectious spleen and kidney necrosis virus (isolate Mandarin fish/China/Nanhai/1998) (ISKNV) Virus 37111.01824(PPS:1,1,1,0,0,125) 75(CUTOFF), * RefP
>211044 I34A1 Influenza A virus (strain A/Puerto Rico/8/1934 H1N1) Virus 37111.84166(PPS:1,1,44,27,12,12) 75(CUTOFF), 100.00(X-seed) RefP
383596 I75A0 Influenza A virus (strain A/Beijing/39/1975 H3N2) Virus 19111.07136(PPS:0,0,4,0,12,12) 83.33(X-RP), 83.33(X-seed)
393560 I77AA Influenza A virus (strain A/Brazil/11/1978 H1N1) Virus 19111.02241(PPS:0,0,1,0,12,12) 91.67(X-RP), 91.67(X-seed)
88776 I18A0 Influenza A virus (strain A/Brevig Mission/1/1918 H1N1) (Influenza A virus (strain A/South Carolina/1/1918 H1N1)) Virus 19111.26723(PPS:0,0,12,15,12,12) 100.00(X-RP), 100.00(X-seed)
385586 I83A5 Influenza A virus (strain A/Chicken/Pennsylvania/1/1983 H5N2) Virus 19111.12033(PPS:0,0,7,0,12,13) 91.67(X-RP), 91.67(X-seed)
402527 I59A0 Influenza A virus (strain A/Chicken/Scotland/1959 H5N1) Virus 19111.08768(PPS:0,0,5,0,12,12) 100.00(X-RP), 100.00(X-seed)
380985 I83A1 Influenza A virus (strain A/Chile/1/1983 H1N1) Virus 19111.12032(PPS:0,0,7,0,12,12) 91.67(X-RP), 91.67(X-seed)
394786 I96A3 Influenza A virus (strain A/China:Nanchang/11/1996 H1N1) Virus 19111.00609(PPS:0,0,0,0,12,12) 100.00(X-RP), 100.00(X-seed)
385590 I56A1 Influenza A virus (strain A/Duck/Czechoslovakia/1956 H4N6) Virus 19111.10349(PPS:0,0,6,0,11,11) 86.96(X-RP), 86.96(X-seed)
383550 I56A2 Influenza A virus (strain A/Duck/England/1/1956 H11N6) Virus 19111.19105(PPS:0,0,10,5,12,12) 91.67(X-RP), 91.67(X-seed)
382838 I49A1 Influenza A virus (strain A/Duck/Germany/1949 H10N7) Virus 19111.08717(PPS:0,0,5,0,11,11) 78.26(X-RP), 78.26(X-seed)
387207 I80A6 Influenza A virus (strain A/Duck/Hokkaido/8/1980 H3N8) Virus 19111.12032(PPS:0,0,7,0,12,12) 91.67(X-RP), 91.67(X-seed)
176674 I00A0 Influenza A virus (strain A/Duck/Hong Kong/29861/2000 H5N1 genotype C). Virus 19111.02676(PPS:0,0,1,1,12,12) 100.00(X-RP), 100.00(X-seed)
93838 I96A0 Influenza A virus (strain A/Goose/Guangdong/1/1996 H5N1 genotype Gs/Gd) Virus 29111.15080(PPS:1,0,7,7,12,12) 100.00(X-RP), * RefP
402464 I79A7 Influenza A virus (strain A/Grey teal/Australia/2/1979 H4N4) Virus 19111.10400(PPS:0,0,6,0,12,12) 91.67(X-RP), 91.67(X-seed)
384499 I77AF Influenza A virus (strain A/Gull/Maryland/704/1977 H13N6) Virus 19111.21822(PPS:0,0,13,0,12,12) 83.33(X-RP), 83.33(X-seed)
385597 I80AD Influenza A virus (strain A/Gull/Minnesota/945/1980 H13N6) Virus 19111.10400(PPS:0,0,6,0,12,12) 75.00(X-RP), 75.00(X-seed)
425562 I36A0 Influenza A virus (strain A/Henry/1936 H1N1) Virus 19111.00609(PPS:0,0,0,0,12,12) 100.00(X-RP), 100.00(X-seed)
383543 I40A0 Influenza A virus (strain A/Hickox/1940 H1N1) Virus 19111.02241(PPS:0,0,1,0,12,12) 100.00(X-RP), 100.00(X-seed)
506350 I68A4 Influenza A virus (strain A/Hong Kong/1/1968 H3N2) Virus 19111.13448(PPS:0,0,6,7,12,12) 83.33(X-RP), 83.33(X-seed)
130763 I97A1 Influenza A virus (strain A/Hong Kong/156/1997 H5N1 genotype Gs/Gd) Virus 19111.24000(PPS:0,0,13,5,12,12) 100.00(X-RP), 100.00(X-seed)
387159 I83A8 Influenza A virus (strain A/Hong Kong/5/1983 H3N2) Virus 19111.07136(PPS:0,0,4,0,12,12) 83.33(X-RP), 83.33(X-seed)
393562 I80AA Influenza A virus (strain A/India/6263/1980 H1N1) Virus 19111.00609(PPS:0,0,0,0,12,12) 91.67(X-RP), 91.67(X-seed)
425566 I54A2 Influenza A virus (strain A/Malaysia:Malaya/302/1954 H1N1) Virus 19111.00609(PPS:0,0,0,0,12,12) 91.67(X-RP), 91.67(X-seed)
383586 I71A1 Influenza A virus (strain A/Memphis/1/1971 H3N2) Virus 19111.13663(PPS:0,0,8,0,12,12) 83.33(X-RP), 83.33(X-seed)
383583 I72A4 Influenza A virus (strain A/Memphis/101/1972 H3N2) Virus 19111.07136(PPS:0,0,4,0,12,12) 83.33(X-RP), 83.33(X-seed)
385640 I72A3 Influenza A virus (strain A/Memphis/102/1972 H3N2) Virus 19111.08719(PPS:0,0,5,0,11,12) 83.33(X-RP), 83.33(X-seed)
383581 I76A6 Influenza A virus (strain A/Memphis/110/1976 H3N2) Virus 19111.07136(PPS:0,0,4,0,12,12) 83.33(X-RP), 83.33(X-seed)
383579 I78A8 Influenza A virus (strain A/Memphis/18/1978 H3N2) Virus 19111.07136(PPS:0,0,4,0,12,12) 83.33(X-RP), 83.33(X-seed)
383580 I78A7 Influenza A virus (strain A/Memphis/2/1978 H3N2) Virus 19111.07136(PPS:0,0,4,0,12,12) 83.33(X-RP), 83.33(X-seed)
383578 I80A4 Influenza A virus (strain A/Memphis/4/1980 H3N2) Virus 19111.07136(PPS:0,0,4,0,12,12) 83.33(X-RP), 83.33(X-seed)
385624 I73A5 Influenza A virus (strain A/Port Chalmers/1/1973 H3N2) Virus 19111.12032(PPS:0,0,7,0,12,12) 83.33(X-RP), 83.33(X-seed)
518998 I06A0 Influenza A virus (strain A/Russia:StPetersburg/8/2006 H1N1). Virus 19111.00609(PPS:0,0,0,0,12,12) 100.00(X-RP), 100.00(X-seed)
384493 I80A2 Influenza A virus (strain A/Seal/Massachusetts/1/1980 H7N7) Virus 19111.12033(PPS:0,0,7,0,12,13) 80.00(X-RP), 80.00(X-seed)
382781 I57A5 Influenza A virus (strain A/Singapore/1/1957 H2N2) Virus 19111.23027(PPS:0,0,13,3,10,10) 81.82(X-RP), 81.82(X-seed)
385645 I77A4 Influenza A virus (strain A/Swine/Colorado/1/1977 H3N2) Virus 19111.08717(PPS:0,0,5,0,11,11) 78.26(X-RP), 78.26(X-seed)
383533 I61A1 Influenza A virus (strain A/Swine/Wisconsin/1/1961 H1N1) Virus 19111.07136(PPS:0,0,4,0,12,12) 91.67(X-RP), 91.67(X-seed)
380285 I83A4 Influenza A virus (strain A/Turkey/Ireland/1378/1983 H5N8) Virus 19111.10400(PPS:0,0,6,0,12,12) 100.00(X-RP), 100.00(X-seed)
383603 I80A8 Influenza A virus (strain A/Turkey/Minnesota/833/1980 H4N2) Virus 19111.16927(PPS:0,0,10,0,12,12) 83.33(X-RP), 83.33(X-seed)
311175 I68A3 Influenza A virus (strain A/Turkey/Ontario/6118/1968 H8N4) Virus 19111.12032(PPS:0,0,7,0,12,12) 100.00(X-RP), 100.00(X-seed)
385620 I66A1 Influenza A virus (strain A/Turkey/Wisconsin/1/1966 H9N2) Virus 19111.12032(PPS:0,0,7,0,12,12) 91.67(X-RP), 91.67(X-seed)
425580 I51A0 Influenza A virus (strain A/USA:Albany/12/1951 H1N1) Virus 19111.00609(PPS:0,0,0,0,12,12) 91.67(X-RP), 91.67(X-seed)
425551 I45A0 Influenza A virus (strain A/USA:Huston/AA/1945 H1N1) Virus 19111.00609(PPS:0,0,0,0,12,12) 100.00(X-RP), 100.00(X-seed)
425563 I43A0 Influenza A virus (strain A/USA:Iowa/1943 H1N1) Virus 19111.00609(PPS:0,0,0,0,12,12) 100.00(X-RP), 100.00(X-seed)
416730 I96A2 Influenza A virus (strain A/USA:Memphis/10/1996 H1N1) Virus 19111.00609(PPS:0,0,0,0,12,12) 91.67(X-RP), 91.67(X-seed)
425570 I35A3 Influenza A virus (strain A/USA:Phila/1935 H1N1) Virus 19111.00609(PPS:0,0,0,0,12,12) 100.00(X-RP), 100.00(X-seed)
381516 I77AB Influenza A virus (strain A/USSR/90/1977 H1N1) Virus 19111.24276(PPS:0,0,14,2,11,12) 91.67(X-RP), 91.67(X-seed)
381517 I72A2 Influenza A virus (strain A/Udorn/307/1972 H3N2) Virus 19111.56805(PPS:0,0,31,13,11,11) 78.26(X-RP), 78.26(X-seed)
381518 I33A0 Influenza A virus (strain A/Wilson-Smith/1933 H1N1) (Influenza A virus (strain A/WS/1933 H1N1)) Virus 19111.70887(PPS:0,0,42,4,12,13) 100.00(X-RP), 100.00(X-seed)
>107412 INBLE Influenza B virus (strain B/Lee/1940) Virus 37111.47014(PPS:1,1,25,13,11,11) 75(CUTOFF), * RefP
>11553 INCAA Influenza C virus (strain C/Ann Arbor/1/1950) Virus 37111.18355(PPS:1,1,11,0,8,8) 75(CUTOFF), * RefP
>710696 INTC7 Intrasporangium calvum (strain ATCC 23552 / DSM 43043 / JCM 3097 / NBRC 12989 / 7 KIP) Bac/ActnBac 27111.05552(PPS:0,1,0,0,2,3526) 75(CUTOFF), *
>345201 IIV3 Invertebrate iridescent virus 3 (IIV-3) (Mosquito iridescent virus) Virus 37111.06411(PPS:1,1,0,0,126,126) 75(CUTOFF), * RefP
>176652 IIV6 Invertebrate iridescent virus 6 (IIV-6) (Chilo iridescent virus) Virus 37111.43961(PPS:1,1,20,0,215,464) 75(CUTOFF), * RefP
>743718 ISOV2 Isoptericola variabilis (strain 225) Bac/ActnBac 27111.04425(PPS:0,1,0,0,0,2861) 75(CUTOFF), *
>575540 ISOPI Isosphaera pallida (strain ATCC 43644 / DSM 9630 / IS1B) Bac/Plnctmy 27111.05784(PPS:0,1,0,0,1,3708) 75(CUTOFF), *
>6945 IXOSC Ixodes scapularis (Black-legged tick) (Deer tick) Euk/Animal 37111.49313(PPS:1,1,10,1,18,20473) 75(CUTOFF), * RefP
>290400 JANSC Jannaschia sp (strain CCS1). Bac/Alpha-proteo 27111.29206(PPS:0,1,0,15,326,4258) 75(CUTOFF), *
>375286 JANMA Janthinobacterium sp (strain Marseille) (Minibacterium massiliensis). Bac/Beta-proteo 27111.21385(PPS:0,1,0,0,318,3681) 75(CUTOFF), *
>471856 JONDD Jonesia denitrificans (strain ATCC 14870 / DSM 20603 / CIP 55134) (Listeria denitrificans) Bac/ActnBac 27111.05056(PPS:0,1,0,2,7,2483) 75(CUTOFF), *
>648250 JDNVP Junonia coenia densovirus (isolate pBRJ/1990) (JcDNV) Virus 37111.01834(PPS:1,1,1,0,4,4) 75(CUTOFF), 75.00(X-seed) RefP
72003 DSDNV Diatraea saccharalis densovirus (DsDNV) Virus 19111.00205(PPS:0,0,0,0,4,6) 75.00(X-RP), *
>523791 KANKD Kangiella koreensis (strain DSM 16069 / KCTC 12182 / SW-125) Bac/Gamma-proteo 27111.04258(PPS:0,1,0,0,4,2626) 75(CUTOFF), *
>1071382 KAZAF Kazachstania africana (strain ATCC 22294 / BCRC 22015 / CBS 2517 / CECT 1963 / NBRC 1671 / NRRL Y-8276) (Yeast) (Kluyveromyces africanus) Euk/Fungi-Metazoa 27111.08282(PPS:0,1,0,0,0,5354) 75(CUTOFF), *
>1071383 KAZNA Kazachstania naganishii (strain ATCC MYA-139 / BCRC 22969 / CBS 8797 / CCRC 22969 / KCTC 17520 / NBRC 10181 / NCYC 3082) (Yeast) (Saccharomyces naganishii) Euk/Fungi-Metazoa 27111.09831(PPS:0,1,1,0,0,5301) 75(CUTOFF), *
>880591 KETVY Ketogulonicigenium vulgare (strain Y25) Bac/Alpha-proteo 27111.05045(PPS:0,1,0,0,2,3198) 75(CUTOFF), *
759362 KETVW Ketogulonicigenium vulgare (strain WSH-001) Bac/Alpha-proteo 19111.04660(PPS:0,0,0,0,0,3013) 88.77(X-RP), 88.77(X-seed)
>266940 KINRD Kineococcus radiotolerans (strain ATCC BAA-149 / DSM 14245 / SRS30216) Bac/ActnBac 27111.17289(PPS:0,1,0,1,196,4643) 75(CUTOFF), *
>452652 KITSK Kitasatospora setae (strain ATCC 33774 / DSM 43861 / JCM 3304 / KCC A-0304 / NBRC 14216 / KM-6054) (Streptomyces setae) Bac/ActnBac 27111.11499(PPS:0,1,0,0,0,7434) 75(CUTOFF), *
>1006551 KLEOK Klebsiella oxytoca (strain ATCC 8724 / DSM 4798 / JCM 20051 / NBRC 3318 / NRRL B-199 / KCTC 1686) Bac/Gamma-proteo 27111.19176(PPS:0,1,6,2,2,5441) 75(CUTOFF), *
>573 KLEPN Klebsiella pneumoniae Bac/Gamma-proteo 27111.53383(PPS:0,1,28,0,0,4974) 75(CUTOFF), *
>272620 KLEP7 Klebsiella pneumoniae subsp pneumoniae (strain ATCC 700721 / MGH 78578). Bac/Gamma-proteo 27111.69746(PPS:0,1,1,58,713,4959) 75(CUTOFF), 81.50(X-seed)
507522 KLEP3 Klebsiella pneumoniae (strain 342) Bac/Gamma-proteo 19111.45366(PPS:0,0,0,5,696,5717) 75.90(X-RP), 85.81(X-seed)
1125630 KLEPH Klebsiella pneumoniae subsp pneumoniae (strain HS11286). Bac/Gamma-proteo 19111.08811(PPS:0,0,0,0,0,5696) 79.48(X-RP), 76.11(X-seed)
640131 KLEVT Klebsiella variicola (strain At-22) Bac/Gamma-proteo 19111.10128(PPS:0,0,1,1,6,5020) 81.50(X-RP), *
>284590 KLULA Kluyveromyces lactis (strain ATCC 8585 / CBS 2359 / DSM 70799 / NBRC 1267 / NRRL Y-1140 / WM37) (Yeast) (Candida sphaerica) Euk/Fungi-Metazoa 27114.21872(PPS:0,1,152,49,905,5071) 75(CUTOFF), *
>378753 KOCRD Kocuria rhizophila (strain ATCC 9341 / DSM 348 / NBRC 103217 / DC2201) Bac/ActnBac 27111.12842(PPS:0,1,1,0,155,2303) 75(CUTOFF), *
>644223 PICPG Komagataella pastoris (strain GS115 / ATCC 20864) (Yeast) (Pichia pastoris) Euk/Fungi-Metazoa 27111.31078(PPS:0,1,12,0,74,5072) 75(CUTOFF), 91.68(X-seed)
981350 PICP7 Komagataella pastoris (strain ATCC 76273 / CBS 7435 / CECT 11047 / NRRL Y-11430 / Wegner 21-1) (Yeast) (Pichia pastoris) Euk/Fungi-Metazoa 19111.12228(PPS:0,0,2,3,0,4951) 91.68(X-RP), *
>374847 KORCO Korarchaeum cryptofilum (strain OPF8) Other Archaea 37111.10836(PPS:1,1,2,3,77,1595) 75(CUTOFF), * RefP
>204669 KORVE Koribacter versatilis (strain Ellin345) Other Bacteria 37111.20135(PPS:1,1,0,0,259,4755) 75(CUTOFF), * RefP
>521045 KOSOT Kosmotoga olearia (strain TBF 195.1). Bac/Thrmtg 27111.11597(PPS:0,1,1,1,128,2078) 75(CUTOFF), *
>479435 KRIFD Kribbella flavida (strain DSM 17836 / JCM 10339 / NBRC 14399) Bac/ActnBac 27111.13706(PPS:0,1,0,6,9,6884) 75(CUTOFF), *
>983548 KROS4 Krokinobacter sp (strain 4H-3-7-5) (Krokinobacter diaphorus (strain 4H-3-7-5)). Bac/CFB_bac 27111.04592(PPS:0,1,0,0,0,2969) 75(CUTOFF), *
>478801 KYTSD Kytococcus sedentarius (strain ATCC 14392 / DSM 20547 / CCM 314 / 541) (Micrococcus sedentarius) Bac/ActnBac 27111.03988(PPS:0,1,0,0,2,2515) 75(CUTOFF), *
>486041 LACBS Laccaria bicolor (strain S238N-H82 / ATCC MYA-4686) (Bicoloured deceiver) (Laccaria laccata var bicolor). Euk/Fungi-Metazoa 27111.30445(PPS:0,1,0,0,56,17894) 75(CUTOFF), *
>559295 LACTC Lachancea thermotolerans (strain ATCC 56472 / CBS 6340 / NRRL Y-8284) (Yeast) (Kluyveromyces thermotolerans) Euk/Fungi-Metazoa 27111.19960(PPS:0,1,3,2,128,5093) 75(CUTOFF), *
>983544 LACS5 Lacinutrix sp (strain 5H-3-7-4). Bac/CFB_bac 27111.04559(PPS:0,1,0,0,0,2948) 75(CUTOFF), *
>891391 LACA3 Lactobacillus acidophilus (strain 30SC) Bac/Firmicute 27111.03110(PPS:0,1,0,0,0,2011) 75(CUTOFF), 81.00(X-seed)
695560 LACAR Lactobacillus amylovorus (strain GRL 1112) Bac/Firmicute 19111.03207(PPS:0,0,0,0,0,2074) 77.28(X-RP), 80.18(X-seed)
695562 LACAL Lactobacillus amylovorus (strain GRL 1118) Bac/Firmicute 19111.02933(PPS:0,0,0,0,0,1897) 81.00(X-RP), *
>272621 LACAC Lactobacillus acidophilus (strain ATCC 700396 / NCK56 / N2 / NCFM) Bac/Firmicute 27111.31806(PPS:0,1,5,16,282,1787) 75(CUTOFF), *
>387344 LACBA Lactobacillus brevis (strain ATCC 367 / JCM 1170) Bac/Firmicute 27111.28250(PPS:0,1,4,13,257,2185) 75(CUTOFF), *
>511437 LACBN Lactobacillus buchneri (strain NRRL B-30929) Bac/Firmicute 27111.03719(PPS:0,1,0,0,2,2341) 75(CUTOFF), *
>321967 LACC3 Lactobacillus casei (strain ATCC 334) Bac/Firmicute 27111.28183(PPS:0,1,4,8,284,2688) 75(CUTOFF), 79.58(X-seed)
998820 LACCD Lactobacillus casei (strain BD-II) Bac/Firmicute 19111.04851(PPS:0,0,0,0,1,3105) 79.58(X-RP), *
543734 LACCB Lactobacillus casei (strain BL23) Bac/Firmicute 19111.17854(PPS:0,0,1,0,243,2736) 79.67(X-RP), 89.22(X-seed)
999378 LACCC Lactobacillus casei (strain LC2W) Bac/Firmicute 19111.04777(PPS:0,0,0,0,1,3057) 79.25(X-RP), 95.23(X-seed)
498216 LACCZ Lactobacillus casei (strain Zhang) Bac/Firmicute 19111.04332(PPS:0,0,0,0,0,2801) 81.33(X-RP), 80.99(X-seed)
>748671 LACCS Lactobacillus crispatus (strain ST1) Bac/Firmicute 27111.03128(PPS:0,1,0,0,1,1991) 75(CUTOFF), *
>390333 LACDA Lactobacillus delbrueckii subsp bulgaricus (strain ATCC 11842 / DSM 20081). Bac/Firmicute 27111.36865(PPS:0,1,12,7,241,1515) 75(CUTOFF), 83.16(X-seed)
353496 LACD2 Lactobacillus delbrueckii subsp bulgaricus (strain 2038). Bac/Firmicute 19111.02709(PPS:0,0,0,0,0,1752) 77.92(X-RP), 78.75(X-seed)
321956 LACDB Lactobacillus delbrueckii subsp bulgaricus (strain ATCC BAA-365). Bac/Firmicute 19111.14798(PPS:0,0,0,2,230,1667) 83.16(X-RP), *
>767455 LACDN Lactobacillus delbrueckii subsp bulgaricus (strain ND02). Bac/Firmicute 27111.03068(PPS:0,1,0,0,0,1984) 75(CUTOFF), *
>712938 LACFC Lactobacillus fermentum (strain CECT 5716) Bac/Firmicute 27111.01657(PPS:0,1,0,0,1,1040) 75(CUTOFF), *
>334390 LACF3 Lactobacillus fermentum (strain NBRC 3956 / LMG 18251) Bac/Firmicute 27111.13937(PPS:0,1,0,0,226,1801) 75(CUTOFF), *
>324831 LACGA Lactobacillus gasseri (strain ATCC 33323 / DSM 20243) Bac/Firmicute 27111.13167(PPS:0,1,0,0,214,1686) 75(CUTOFF), *
>405566 LACH4 Lactobacillus helveticus (strain DPC 4571) Bac/Firmicute 27111.13577(PPS:0,1,0,0,226,1568) 75(CUTOFF), 75.01(X-seed)
767462 LACHH Lactobacillus helveticus (strain H10) Bac/Firmicute 19111.02956(PPS:0,0,0,0,0,1912) 75.01(X-RP), *
>257314 LACJO Lactobacillus johnsonii (strain CNCM I-12250 / La1 / NCC 533) Bac/Firmicute 27111.34875(PPS:0,1,10,3,293,1806) 75(CUTOFF), *
>633699 LACJF Lactobacillus johnsonii (strain FI9785) Bac/Firmicute 27111.04245(PPS:0,1,1,0,0,1690) 75(CUTOFF), *
>1033837 LACKZ Lactobacillus kefiranofaciens (strain ZW3) Bac/Firmicute 27111.03371(PPS:0,1,0,0,2,2116) 75(CUTOFF), *
>220668 LACPL Lactobacillus plantarum (strain ATCC BAA-793 / NCIMB 8826 / WCFS1) Bac/Firmicute 37111.83552(PPS:1,1,21,50,461,3078) 75(CUTOFF), * RefP
644042 LACPJ Lactobacillus plantarum (strain JDM1) Bac/Firmicute 19111.09259(PPS:0,0,2,3,4,2904) 86.66(X-RP), 86.66(X-seed)
889932 LACPS Lactobacillus plantarum (strain ST-III) Bac/Firmicute 19111.05497(PPS:0,0,0,2,0,2991) 86.40(X-RP), 86.40(X-seed)
>557436 LACRD Lactobacillus reuteri (strain DSM 20016) Bac/Firmicute 27111.17116(PPS:0,1,1,1,247,1850) 75(CUTOFF), *
491077 LACRS Lactobacillus reuteri (strain ATCC 55730 / SD2112) Bac/Firmicute 19111.03428(PPS:0,0,0,0,2,2153) 75.34(X-RP), 75.34(X-seed)
557433 LACRJ Lactobacillus reuteri (strain JCM 1112) Bac/Firmicute 19111.14147(PPS:0,0,0,0,231,1777) 94.75(X-RP), 94.75(X-seed)
>568703 LACRG Lactobacillus rhamnosus (strain ATCC 53103 / GG) Bac/Firmicute 27111.04551(PPS:0,1,0,0,2,2879) 75(CUTOFF), 79.81(X-seed)
568704 LACRL Lactobacillus rhamnosus (strain Lc 705) Bac/Firmicute 19111.04121(PPS:0,0,0,0,1,2633) 79.81(X-RP), *
>1069534 LACRR Lactobacillus ruminis (strain ATCC 27782 / RF3) Bac/Firmicute 27111.02797(PPS:0,1,0,0,0,1809) 75(CUTOFF), *
>314315 LACSS Lactobacillus sakei subsp sakei (strain 23K). Bac/Firmicute 27111.21597(PPS:0,1,2,0,313,1868) 75(CUTOFF), *
>362948 LACS1 Lactobacillus salivarius (strain UCC118) Bac/Firmicute 27111.23338(PPS:0,1,3,4,280,1865) 75(CUTOFF), 76.11(X-seed)
712961 LACSC Lactobacillus salivarius (strain CECT 5713) Bac/Firmicute 19111.02323(PPS:0,0,0,0,3,1407) 76.11(X-RP), *
>714313 LACSM Lactobacillus sanfranciscensis (strain TMW 11304). Bac/Firmicute 27111.01904(PPS:0,1,0,0,0,1232) 75(CUTOFF), *
>420890 LACGL Lactococcus garvieae (strain Lg2) (Enterococcus seriolicida) Bac/Firmicute 27111.03023(PPS:0,1,0,0,1,1923) 75(CUTOFF), *
420889 LACGT Lactococcus garvieae (strain ATCC 49156 / DSM 6783 / NCIMB 13208 / YT-3) (Enterococcus seriolicida) Bac/Firmicute 19111.02944(PPS:0,0,0,0,0,1904) 99.30(X-RP), 99.30(X-seed)
>416870 LACLM Lactococcus lactis subsp cremoris (strain MG1363). Bac/Firmicute 27112.30541(PPS:0,1,58,32,371,2363) 75(CUTOFF), 95.08(X-seed)
746361 LACLN Lactococcus lactis subsp cremoris (strain NZ9000). Bac/Firmicute 19111.14221(PPS:0,0,6,1,5,2424) 95.08(X-RP), *
272622 LACLS Lactococcus lactis subsp cremoris (strain SK11). Bac/Firmicute 19111.27849(PPS:0,0,5,0,323,2426) 76.19(X-RP), 76.92(X-seed)
>272623 LACLA Lactococcus lactis subsp lactis (strain IL1403) (Streptococcus lactis). Bac/Firmicute 37112.76179(PPS:1,1,78,44,533,2222) 75(CUTOFF), * RefP
929102 LACLV Lactococcus lactis subsp lactis (strain CV56). Bac/Firmicute 19111.03631(PPS:0,0,0,0,0,2348) 82.50(X-RP), 82.50(X-seed)
684738 LACLK Lactococcus lactis subsp lactis (strain KF147). Bac/Firmicute 19111.07832(PPS:0,0,2,2,1,2359) 78.26(X-RP), 78.26(X-seed)
>12348 BPLLH Lactococcus phage LL-H (Lactococcus delbrueckii bacteriophage LL-H) Virus 27111.05219(PPS:0,1,3,0,5,51) 75(CUTOFF), *
>35241 BPTU2 Lactococcus phage Tuc2009 (Lactococcus lactis bacteriophage Tuc2009) Virus 27111.00085(PPS:0,1,0,0,0,56) 75(CUTOFF), *
>31537 BPLC2 Lactococcus phage c2 Virus 37111.03372(PPS:1,1,2,0,1,39) 75(CUTOFF), * RefP
>43685 BPR1T Lactococcus phage r1t (Bacteriophage r1t) Virus 27111.05119(PPS:0,1,3,0,3,50) 75(CUTOFF), *
>33727 MABVM Lake Victoria marburgvirus (strain Musoke-80) (MARV) (Marburg virus (strain Kenya/Musoke/1980)) Virus 37111.38757(PPS:1,1,23,2,7,7) 75(CUTOFF), 100.00(X-seed) RefP
378830 MABVA Lake Victoria marburgvirus (strain Angola/2005) (MARV) Virus 19111.01986(PPS:0,0,1,0,7,7) 100.00(X-RP), 100.00(X-seed)
482820 MABVO Lake Victoria marburgvirus (strain Ozolin-75) (MARV) (Marburg virus (strain South Africa/Ozolin/1975)) Virus 19111.01986(PPS:0,0,1,0,7,7) 100.00(X-RP), *
33728 MABVP Lake Victoria marburgvirus (strain Popp-67) (MARV) (Marburg virus (strain West Germany/Popp/1967)) Virus 19111.07753(PPS:0,0,4,2,7,7) 100.00(X-RP), 100.00(X-seed)
378809 MABVR Lake Victoria marburgvirus (strain Ravn-87) (MARV) (Marburg virus (strain Kenya/Ravn/1987)) Virus 19111.03618(PPS:0,0,2,0,7,7) 100.00(X-RP), 100.00(X-seed)
>557598 LARHH Laribacter hongkongensis (strain HLHK9) Bac/Beta-proteo 27111.20818(PPS:0,1,1,3,262,3201) 75(CUTOFF), *
>11622 LASSJ Lassa virus (strain Mouse/Sierra Leone/Josiah/1976) (LASV) Virus 37111.33168(PPS:1,1,17,12,4,4) 75(CUTOFF), 75.00(X-seed) RefP
55096 IPPYV Ippy virus (isolate Rat/Central African Republic/Dak An B 188 d/1970) (IPPYV) Virus 19111.05097(PPS:0,0,3,0,4,4) 75.00(X-RP), *
>7897 LATCH Latimeria chalumnae (West Indian ocean coelacanth) Euk/Animal 37111.48399(PPS:1,1,7,0,18,23328) 75(CUTOFF), * RefP
>45221 LATVB Latino virus (isolate Rat/Bolivia/MARU 1924/1965) (LATV) Virus 27111.06729(PPS:0,1,4,0,4,4) 75(CUTOFF), *
42764 OLVVA Oliveros virus (isolate Mouse/Argentina/RIID 3229/1990) (OLVV) Virus 19111.05097(PPS:0,0,3,0,4,4) 100.00(X-RP), 100.00(X-seed)
>363253 LAWIP Lawsonia intracellularis (strain PHE/MN1-00) Bac/Delta-Epsilon-proteo 27111.11763(PPS:0,1,0,0,198,1289) 75(CUTOFF), *
>649349 LEAB4 Leadbetterella byssophila (strain DSM 17132 / KACC 11308 / 4M15) Bac/CFB_bac 27111.05350(PPS:0,1,0,0,1,3427) 75(CUTOFF), *
>661367 LEGLN Legionella longbeachae serogroup 1 (strain NSW150) Bac/Gamma-proteo 27111.05292(PPS:0,1,0,0,1,3390) 75(CUTOFF), *
>272624 LEGPH Legionella pneumophila subsp pneumophila (strain Philadelphia 1 / ATCC 33152 / DSM 7513). Bac/Gamma-proteo 27112.18606(PPS:0,1,40,69,382,2867) 75(CUTOFF), 83.50(X-seed)
400673 LEGPC Legionella pneumophila (strain Corby) Bac/Gamma-proteo 19111.26686(PPS:0,0,2,5,333,3112) 83.50(X-RP), *
297245 LEGPL Legionella pneumophila (strain Lens) Bac/Gamma-proteo 19111.29883(PPS:0,0,3,4,380,2906) 85.30(X-RP), 83.72(X-seed)
297246 LEGPA Legionella pneumophila (strain Paris) Bac/Gamma-proteo 19111.25806(PPS:0,0,1,1,383,3129) 85.18(X-RP), 84.31(X-seed)
423212 LEGP2 Legionella pneumophila serogroup 1 (strain 2300/99 Alcoy) Bac/Gamma-proteo 19111.06423(PPS:0,0,1,0,2,3034) 81.66(X-RP), 91.16(X-seed)
>281090 LEIXX Leifsonia xyli subsp xyli (strain CTCB07). Bac/ActnBac 27111.17017(PPS:0,1,0,0,285,1910) 75(CUTOFF), *
>58103 LRVLG Leishmania RNA virus 1 - 1 (isolate Leishmania guyanensis) (LRV-1-1) Virus 37111.01783(PPS:1,1,1,0,3,3) 75(CUTOFF), * RefP
>5664 LEIMA Leishmania major Euk/Euglenozoa 37113.31602(PPS:1,1,106,101,45,8033) 75(CUTOFF), 92.80(X-seed) RefP
5660 LEIBR Leishmania braziliensis Euk/Euglenozoa 29111.28709(PPS:1,0,8,4,29,8069) 80.98(X-RP), 80.52(X-seed) RefP
981087 LEIDB Leishmania donovani (strain BPK282A1) Euk/Euglenozoa 19111.16449(PPS:0,0,2,2,0,7961) 91.20(X-RP), 95.57(X-seed)
5671 LEIIN Leishmania infantum Euk/Euglenozoa 29111.58748(PPS:1,0,24,13,31,8012) 92.80(X-RP), * RefP
929439 LEIMU Leishmania mexicana (strain MHOM/GT/2001/U1103) Euk/Euglenozoa 19111.12733(PPS:0,0,0,1,1,7918) 93.03(X-RP), 91.63(X-seed)
>985895 LEPMJ Leptosphaeria maculans (strain JN3 / isolate v231.3 / race Av1-4-5-6-7-8) (Blackleg fungus) (Phoma lingam). Euk/Fungi-Metazoa 27111.20588(PPS:0,1,0,0,22,12607) 75(CUTOFF), *
>456481 LEPBP Leptospira biflexa serovar Patoc (strain Patoc 1 / ATCC 23582 / Paris) Other Bacteria 27111.23819(PPS:0,1,5,0,201,3712) 75(CUTOFF), *
355278 LEPBA Leptospira biflexa serovar Patoc (strain Patoc 1 / Ames) Other Bacteria 19111.15844(PPS:0,0,0,0,209,3576) 96.65(X-RP), 96.65(X-seed)
>355277 LEPBJ Leptospira borgpetersenii serovar Hardjo-bovis (strain JB197) Other Bacteria 27111.18127(PPS:0,1,0,0,279,2819) 75(CUTOFF), *
355276 LEPBL Leptospira borgpetersenii serovar Hardjo-bovis (strain L550) Other Bacteria 19111.17552(PPS:0,0,0,0,266,2862) 97.10(X-RP), 97.10(X-seed)
>189518 LEPIN Leptospira interrogans serogroup Icterohaemorrhagiae serovar Lai (strain 56601) Other Bacteria 37111.54433(PPS:1,1,14,17,383,3417) 75(CUTOFF), * RefP
573825 LEPII Leptospira interrogans serogroup Icterohaemorrhagiae serovar Lai (strain IPAV) Other Bacteria 19111.05262(PPS:0,0,0,0,0,3402) 98.92(X-RP), 98.92(X-seed)
267671 LEPIC Leptospira interrogans serogroup Icterohaemorrhagiae serovar copenhageni (strain Fiocruz L1-130) Other Bacteria 19111.33070(PPS:0,0,5,2,373,3643) 85.60(X-RP), 85.60(X-seed)
>1048260 LEPFM Leptospirillum ferriphilum (strain ML-04) Other Bacteria 27111.03773(PPS:0,1,0,0,0,2440) 75(CUTOFF), *
>1162668 LEPFC Leptospirillum ferrooxidans (strain C2-3) Other Bacteria 27111.03684(PPS:0,1,0,0,0,2382) 75(CUTOFF), *
>395495 LEPCP Leptothrix cholodnii (strain ATCC 51168 / LMG 8142 / SP-6) (Leptothrix discophora (strain SP-6)) Bac/Beta-proteo 27111.19512(PPS:0,1,0,0,260,4320) 75(CUTOFF), *
>523794 LEPBD Leptotrichia buccalis (strain ATCC 14201 / DSM 1135 / JCM 12969 / NCTC 10249) Bac/FusoBac 27111.08713(PPS:0,1,2,4,6,2206) 75(CUTOFF), *
>652962 LBVAV Lettuce big-vein associated virus (isolate Japan/Kagawa) (LBVaV) Virus 37111.06831(PPS:1,1,4,0,6,6) 75(CUTOFF), * RefP
>651355 LIYV9 Lettuce infectious yellows virus (isolate United States/92) (LIYV) Virus 37111.11879(PPS:1,1,7,0,9,9) 75(CUTOFF), * RefP
>117132 LMV0 Lettuce mosaic virus (strain 0 / isolate French) (LMV) Virus 27111.04996(PPS:0,1,3,0,2,2) 75(CUTOFF), *
117131 LMVE Lettuce mosaic virus (strain E) (LMV) Virus 19111.03364(PPS:0,0,2,0,2,2) 100.00(X-RP), 100.00(X-seed)
>928304 LNYV3 Lettuce necrotic yellows virus (isolate 318) (LNYV) Virus 37111.05635(PPS:1,1,3,1,6,6) 75(CUTOFF), * RefP
>1229758 LEUCJ Leuconostoc carnosum (strain JB16) Bac/Firmicute 27111.02588(PPS:0,1,0,0,0,1674) 75(CUTOFF), *
>349519 LEUCK Leuconostoc citreum (strain KM20) Bac/Firmicute 27111.12318(PPS:0,1,0,0,193,1807) 75(CUTOFF), *
>762550 LEUGT Leuconostoc gasicomitatum (strain DSM 15947 / CECT 5767 / JCM 12535 / LMG 18811 / TB1-10) Bac/Firmicute 27111.03070(PPS:0,1,0,0,3,1890) 75(CUTOFF), *
1229756 LEUGJ Leuconostoc gelidum (strain JB7) Bac/Firmicute 19111.02749(PPS:0,0,0,0,0,1778) 84.79(X-RP), 84.79(X-seed)
>762051 LEUKI Leuconostoc kimchii (strain IMSNU 11154 / KCTC 2386 / IH25) Bac/Firmicute 27111.03358(PPS:0,1,0,0,2,2108) 75(CUTOFF), 87.63(X-seed)
979982 LEUS2 Leuconostoc sp (strain C2). Bac/Firmicute 19111.02893(PPS:0,0,0,0,1,1839) 87.63(X-RP), *
>203120 LEUMM Leuconostoc mesenteroides subsp mesenteroides (strain ATCC 8293 / NCDO 523). Bac/Firmicute 27111.19901(PPS:0,1,3,1,233,1987) 75(CUTOFF), *
>537021 LIBAP Liberibacter asiaticus (strain psy62) Bac/Alpha-proteo 27111.03367(PPS:0,1,1,0,1,1091) 75(CUTOFF), *
>1215343 LIBCB Liberibacter crescens (strain BT-1) Bac/Alpha-proteo 27111.02116(PPS:0,1,0,0,0,1369) 75(CUTOFF), *
>658172 LIBSC Liberibacter solanacearum (strain CLso-ZC1) Bac/Alpha-proteo 27111.01798(PPS:0,1,0,0,0,1163) 75(CUTOFF), *
>1639 LISMN Listeria monocytogenes Bac/Firmicute 19111.73330(PPS:0,0,42,0,0,3101) 75(CUTOFF), *
>169963 LISMO Listeria monocytogenes serovar 1/2a (strain ATCC BAA-679 / EGD-e) Bac/Firmicute 37113.37883(PPS:1,1,95,112,602,2832) 75(CUTOFF), 91.90(X-seed) RefP
272626 LISIN Listeria innocua serovar 6a (strain CLIP 11262) Bac/Firmicute 19111.77777(PPS:0,0,16,41,591,3006) 84.74(X-RP), 84.66(X-seed)
881621 LISIP Listeria ivanovii (strain ATCC BAA-678 / PAM 55) Bac/Firmicute 19111.04064(PPS:0,0,0,0,0,2628) 78.88(X-RP), 80.96(X-seed)
653938 LISM1 Listeria monocytogenes serotype 1/2a (strain 08-5578) Bac/Firmicute 19111.04828(PPS:0,0,0,0,2,3058) 90.22(X-RP), 88.08(X-seed)
637381 LISM2 Listeria monocytogenes serotype 1/2a (strain 08-5923) Bac/Firmicute 19111.07097(PPS:0,0,1,2,1,2939) 92.04(X-RP), 89.88(X-seed)
393133 LISM4 Listeria monocytogenes serotype 1/2a (strain 10403S) Bac/Firmicute 19111.20469(PPS:0,0,9,1,21,2788) 95.09(X-RP), 91.98(X-seed)
552536 LISMH Listeria monocytogenes serotype 4a (strain HCC23) Bac/Firmicute 19111.21903(PPS:0,0,0,0,352,2931) 86.05(X-RP), 87.10(X-seed)
563174 LISML Listeria monocytogenes serotype 4a (strain L99) Bac/Firmicute 19111.06138(PPS:0,0,1,0,0,2914) 87.66(X-RP), 88.46(X-seed)
1030009 LISMM Listeria monocytogenes serotype 4a (strain M7) Bac/Firmicute 19111.04155(PPS:0,0,0,0,0,2687) 81.59(X-RP), 82.69(X-seed)
568819 LISMC Listeria monocytogenes serotype 4b (strain CLIP80459) Bac/Firmicute 19111.23263(PPS:0,0,0,2,368,2737) 91.90(X-RP), *
265669 LISMF Listeria monocytogenes serotype 4b (strain F2365) Bac/Firmicute 19111.45479(PPS:0,0,2,27,529,2814) 90.18(X-RP), 94.85(X-seed)
683837 LISSS Listeria seeligeri serovar 1/2b (strain ATCC 35967 / DSM 20751 / CIP 100100 / SLCC 3954) Bac/Firmicute 19111.04276(PPS:0,0,0,0,2,2701) 79.25(X-RP), 79.85(X-seed)
386043 LISW6 Listeria welshimeri serovar 6b (strain ATCC 35897 / DSM 20650 / SLCC5334) Bac/Firmicute 19111.24274(PPS:0,0,0,0,406,2741) 80.52(X-RP), 81.78(X-seed)
>40521 BPA18 Listeria phage A118 (Bacteriophage A118) Virus 27111.03521(PPS:0,1,2,0,3,72) 75(CUTOFF), *
>40522 BPA50 Listeria phage A500 (Bacteriophage A500) Virus 27111.00096(PPS:0,1,0,0,0,63) 75(CUTOFF), *
>40523 BPA51 Listeria phage A511 (Bacteriophage A511) Virus 27111.03556(PPS:0,1,2,0,0,190) 75(CUTOFF), *
>7209 LOALO Loa loa (Eye worm) (Filaria loa) Euk/Animal 27111.23090(PPS:0,1,0,0,1,14894) 75(CUTOFF), *
>379508 LODEL Lodderomyces elongisporus (strain ATCC 11503 / CBS 2605 / JCM 1781 / NBRC 1676 / NRRL YB-4239) (Yeast) (Saccharomyces elongisporus) Euk/Fungi-Metazoa 27111.20510(PPS:0,1,0,3,208,5779) 75(CUTOFF), *
>686945 LOLV Lolium latent virus (isolate Lolium/USA/US1/-) (LoLV) Virus 37111.00304(PPS:1,1,0,0,6,6) 75(CUTOFF), * RefP
>82658 LORDV Lordsdale virus (strain GII/Human/United Kingdom/Lordsdale/1993) (Human enteric calicivirus) (Hu/NV/LD/1993/UK) Virus 27111.01783(PPS:0,1,1,0,3,3) 75(CUTOFF), *
>9785 LOXAF Loxodonta africana (African elephant) Euk/mammal 37111.57611(PPS:1,1,14,0,34,21389) 75(CUTOFF), * RefP
>648169 LDCPR Lymantria dispar cypovirus 1 (isolate Rao) (LdCPV-1) Virus 37111.00507(PPS:1,1,0,0,10,10) 75(CUTOFF), * RefP
>654922 LCDV1 Lymphocystis disease virus 1 (isolate Darai) (LCDV-1) Virus 37111.03313(PPS:1,1,2,0,1,1) 75(CUTOFF), * RefP
>11624 LYCVA Lymphocytic choriomeningitis virus (strain Armstrong) (LCMV) Virus 37111.41432(PPS:1,1,25,1,4,4) 75(CUTOFF), * RefP
>444177 LYSSC Lysinibacillus sphaericus (strain C3-41) Bac/Firmicute 27111.21449(PPS:0,1,1,0,256,4645) 75(CUTOFF), *
>9541 MACFA Macaca fascicularis (Crab-eating macaque) (Cynomolgus monkey) Euk/mammal 27111.54994(PPS:0,1,17,0,7,17394) 75(CUTOFF), *
>9544 MACMU Macaca mulatta (Rhesus macaque) Euk/mammal 37116.11521(PPS:1,1,274,21,357,24339) 75(CUTOFF), * RefP
>458233 MACCJ Macrococcus caseolyticus (strain JCSC5402) Bac/Firmicute 27111.15531(PPS:0,1,1,0,218,2032) 75(CUTOFF), *
>1126212 MACPH Macrophomina phaseolina (strain MS6) (Charcoal rot fungus) Euk/Fungi-Metazoa 27111.21348(PPS:0,1,0,0,0,13800) 75(CUTOFF), *
>242507 MAGO7 Magnaporthe oryzae (strain 70-15 / ATCC MYA-4617 / FGSC 8958) (Rice blast fungus) (Pyricularia oryzae) Euk/Fungi-Metazoa 27112.15764(PPS:0,1,45,24,253,12539) 75(CUTOFF), 77.74(X-seed)
1143193 MAGOP Magnaporthe oryzae (strain P131) (Rice blast fungus) (Pyricularia oryzae) Euk/Fungi-Metazoa 19111.21294(PPS:0,0,1,0,0,12710) 77.74(X-RP), *
1143189 MAGOY Magnaporthe oryzae (strain Y34) (Rice blast fungus) (Pyricularia oryzae) Euk/Fungi-Metazoa 19111.22213(PPS:0,0,1,0,14,12858) 77.24(X-RP), 91.05(X-seed)
>644358 MAGP6 Magnaporthe poae (strain ATCC 64411 / 73-15) (Kentucky bluegrass fungus) Euk/Fungi-Metazoa 27111.17482(PPS:0,1,0,0,0,11301) 75(CUTOFF), *
>156889 MAGSM Magnetococcus sp (strain MC-1). Bac/Alpha-proteo 27111.19541(PPS:0,1,0,1,275,3579) 75(CUTOFF), *
>342108 MAGSA Magnetospirillum magneticum (strain AMB-1 / ATCC 700264) Bac/Alpha-proteo 27111.27744(PPS:0,1,2,6,302,4503) 75(CUTOFF), *
>697281 MAHA5 Mahella australiensis (strain DSM 15567 / CIP 107919 / 50-1 BON) Bac/Firmicute 27111.04397(PPS:0,1,0,0,0,2843) 75(CUTOFF), *
>882210 MCMVK Maize chlorotic mottle virus (isolate United States/Kansas/1987) (MCMV) Virus 37111.01834(PPS:1,1,1,0,4,4) 75(CUTOFF), * RefP
>928305 MMVR Maize mosaic virus (isolate Maize/United States/Reed/2005) (MMV) Virus 37111.01936(PPS:1,1,1,0,6,6) 75(CUTOFF), * RefP
>652669 MRFVC Maize rayado fino virus (isolate Costa Rica/Guapiles) (MRFV) Virus 37111.03364(PPS:1,1,2,0,2,2) 75(CUTOFF), * RefP
>10824 MSVS Maize streak virus genotype A (isolate South Africa) (MSV) Virus 37111.03466(PPS:1,1,2,0,4,4) 75(CUTOFF), 75.00(X-seed) RefP
10822 MSVK Maize streak virus genotype A (isolate Kenya) (MSV) Virus 19111.01834(PPS:0,0,1,0,4,4) 100.00(X-RP), 75.00(X-seed)
10823 MSVN Maize streak virus genotype A (isolate Nigeria) (MSV) Virus 19111.08361(PPS:0,0,5,0,4,4) 100.00(X-RP), 75.00(X-seed)
268409 MSVTA Maize streak virus genotype B (isolate Tas) (MSV) Virus 19111.01834(PPS:0,0,1,0,4,4) 75.00(X-RP), *
268344 MSVSE Maize streak virus genotype C (isolate Set) (MSV) Virus 19111.01834(PPS:0,0,1,0,4,4) 75.00(X-RP), 100.00(X-seed)
268343 MSVRA Maize streak virus genotype D (isolate Raw) (MSV) Virus 19111.03466(PPS:0,0,2,0,4,4) 75.00(X-RP), 100.00(X-seed)
268331 MSVPA Maize streak virus genotype E (isolate Pat) (MSV) Virus 19111.01834(PPS:0,0,1,0,4,4) 75.00(X-RP), 100.00(X-seed)
268780 PASVK Panicum streak virus (isolate Kenya) (PanSV) Virus 19111.01834(PPS:0,0,1,0,4,4) 50.00(X-RP), 75.00(X-seed)
>425265 MALGO Malassezia globosa (strain ATCC MYA-4612 / CBS 7966) (Dandruff-associated fungus) Euk/Fungi-Metazoa 27111.10938(PPS:0,1,1,2,37,4273) 75(CUTOFF), *
>221988 MANSM Mannheimia succiniciproducens (strain MBEL55E) Bac/Gamma-proteo 27111.27427(PPS:0,1,0,1,486,1946) 75(CUTOFF), *
>313603 MARSH Maribacter sp (strain HTCC2170 / KCCM 42371). Bac/CFB_bac 27111.05276(PPS:0,1,0,0,0,3411) 75(CUTOFF), *
>394221 MARMM Maricaulis maris (strain MCS10) Bac/Alpha-proteo 27111.19453(PPS:0,1,0,3,272,3055) 75(CUTOFF), *
>869210 MARHT Marinithermus hydrothermalis (strain DSM 14884 / JCM 11576 / T1) Bac/Dein-Therm 27111.03370(PPS:0,1,0,0,0,2179) 75(CUTOFF), *
>443254 MARPK Marinitoga piezophila (strain DSM 14283 / JCM 11233 / KA3) Bac/Thrmtg 27111.04775(PPS:0,1,1,0,0,2033) 75(CUTOFF), *
>225937 MARAH Marinobacter adhaerens (strain HP15) Bac/Gamma-proteo 27111.08465(PPS:0,1,1,0,2,4354) 75(CUTOFF), *
>351348 MARAV Marinobacter aquaeolei (strain ATCC 700491 / DSM 11845 / VT8) (Marinobacter hydrocarbonoclasticus (strain DSM 11845)) Bac/Gamma-proteo 27111.30340(PPS:0,1,0,13,370,4151) 75(CUTOFF), *
>717774 MARM1 Marinomonas mediterranea (strain ATCC 700492 / JCM 21426 / NBRC 103028 / MMB-1) Bac/Gamma-proteo 27111.13108(PPS:0,1,4,0,5,4095) 75(CUTOFF), *
>491952 MARPP Marinomonas posidonica (strain CECT 7376 / NCIMB 14433 / IVIA-Po-181) Bac/Gamma-proteo 27111.05424(PPS:0,1,0,0,1,3475) 75(CUTOFF), *
>400668 MARMS Marinomonas sp (strain MWYL1). Bac/Gamma-proteo 27111.22683(PPS:0,1,0,0,322,4392) 75(CUTOFF), *
>643867 MARTH Marivirga tractuosa (strain ATCC 23168 / DSM 4126 / NBRC 15989 / NCIMB 1408 / VKM B-1430 / H-43) (Microscilla tractuosa) (Flexibacter tractuosus) Bac/CFB_bac 27111.05778(PPS:0,1,0,0,0,3736) 75(CUTOFF), *
>1072389 MARBU Marssonina brunnea f sp. multigermtubi (strain MB_m1) (Marssonina leaf spot fungus). Euk/Fungi-Metazoa 27111.15519(PPS:0,1,0,0,0,10032) 75(CUTOFF), *
>11855 MPMV Mason-Pfizer monkey virus (MPMV) (Simian Mason-Pfizer virus) Virus 27111.11955(PPS:0,1,4,12,4,4) 75(CUTOFF), *
11942 SRV1 Simian retrovirus SRV-1 Virus 19111.02706(PPS:0,0,1,2,4,5) 88.89(X-RP), 88.89(X-seed)
39068 SRV2 Simian retrovirus SRV-2 Virus 19111.01834(PPS:0,0,1,0,4,4) 75.00(X-RP), 75.00(X-seed)
>654915 MNPVA Mastomys natalensis papillomavirus (isolate African multimammate rat) (MnPV) Virus 37111.03370(PPS:1,1,2,0,2,6) 75(CUTOFF), * RefP
>645098 MEASC Measles virus (strain Ichinose-B95a) (MeV) (Subacute sclerose panencephalitis virus) Virus 37111.13895(PPS:1,1,8,1,8,8) 75(CUTOFF), 93.33(X-seed) RefP
11235 MEASE Measles virus (strain Edmonston) (MeV) (Subacute sclerose panencephalitis virus) Virus 19111.22886(PPS:0,0,12,7,5,7) 93.33(X-RP), 100.00(X-seed)
36408 MEASA Measles virus (strain Edmonston-AIK-C vaccine) (MeV) (Subacute sclerose panencephalitis virus) Virus 19111.05250(PPS:0,0,3,0,7,7) 93.33(X-RP), 100.00(X-seed)
36409 RINDR Rinderpest virus (strain RBOK) (RDV) Virus 19111.07317(PPS:0,0,4,1,7,7) 93.33(X-RP), *
>504728 MEIRD Meiothermus ruber (strain ATCC 35948 / DSM 1279 / VKM B-1258 / 21) (Thermus ruber) Bac/Dein-Therm 27111.07683(PPS:0,1,1,1,0,3631) 75(CUTOFF), *
>526227 MEISD Meiothermus silvanus (strain ATCC 700542 / DSM 9946 / VI-R2) (Thermus silvanus) Bac/Dein-Therm 27111.05206(PPS:0,1,0,0,0,3366) 75(CUTOFF), *
>747676 MELLP Melampsora larici-populina (strain 98AG31 / pathotype 3-4-7) (Poplar leaf rust fungus) Euk/Fungi-Metazoa 27111.25117(PPS:0,1,0,0,0,16236) 75(CUTOFF), *
>9103 MELGA Meleagris gallopavo (Common turkey) Euk/bird 37112.90231(PPS:1,1,81,74,57,14878) 75(CUTOFF), * RefP
>1191523 MELRP Melioribacter roseus (strain P3M) Other Bacteria 27111.05956(PPS:0,1,1,0,0,2796) 75(CUTOFF), *
>940190 MELPT Melissococcus plutonius (strain ATCC 35311 / CIP 104052 / LMG 20360 / NCIMB 702443) Bac/Firmicute 27111.02935(PPS:0,1,0,0,1,1866) 75(CUTOFF), *
1090974 MELPD Melissococcus plutonius (strain DAT561) Bac/Firmicute 19111.02553(PPS:0,0,0,0,0,1651) 82.00(X-RP), 82.00(X-seed)
>12107 ENMGO Mengo encephalomyocarditis virus Virus 27111.07498(PPS:0,1,4,2,2,2) 75(CUTOFF), *
>265311 MESFL Mesoplasma florum (strain ATCC 33453 / NBRC 100688 / NCTC 11704 / L1) (Acholeplasma florum) Other Bacteria 37111.09345(PPS:1,1,0,0,168,683) 75(CUTOFF), * RefP
>536019 MESOW Mesorhizobium opportunistum (strain LMG 24607 / HAMBI 3007 / WSM2075) Bac/Alpha-proteo 27111.09969(PPS:0,1,0,0,0,6445) 75(CUTOFF), 75.86(X-seed)
754035 MESAW Mesorhizobium australicum (strain LMG 24608 / HAMBI 3006 / WSM2073) Bac/Alpha-proteo 19111.08874(PPS:0,0,0,0,0,5737) 75.86(X-RP), *
765698 MESCW Mesorhizobium ciceri bv biserrulae (strain HAMBI 2942 / LMG 23838 / WSM1271). Bac/Alpha-proteo 19111.09617(PPS:0,0,0,0,0,6217) 74.49(X-RP), 76.26(X-seed)
>266779 MESSB Mesorhizobium sp (strain BNC1). Bac/Alpha-proteo 27111.24876(PPS:0,1,0,2,345,4513) 75(CUTOFF), *
>1006006 METCR Metallosphaera cuprina (strain Ar-4) Arch/Crenar 27111.03128(PPS:0,1,0,0,0,2023) 75(CUTOFF), *
>399549 METS5 Metallosphaera sedula (strain ATCC 51363 / DSM 5348) Arch/Crenar 27111.18915(PPS:0,1,4,2,163,2246) 75(CUTOFF), *
>655827 METAQ Metarhizium acridum (strain CQMa 102) Euk/Fungi-Metazoa 27111.17233(PPS:0,1,1,0,8,9830) 75(CUTOFF), *
>655844 METAR Metarhizium anisopliae (strain ARSEF 23 / ATCC MYA-3075) Euk/Fungi-Metazoa 27111.18541(PPS:0,1,1,0,11,10580) 75(CUTOFF), *
>868132 METSL Methanobacterium sp (strain AL-21). Arch/Euryar 27111.03883(PPS:0,1,0,0,1,2479) 75(CUTOFF), *
>868131 METSW Methanobacterium sp (strain SWAN-1). Arch/Euryar 27111.03728(PPS:0,1,0,0,1,2379) 75(CUTOFF), *
>634498 METRM Methanobrevibacter ruminantium (strain ATCC 35063 / DSM 1093 / JCM 13430 / M1) (Methanobacterium ruminantium) Arch/Euryar 27111.04051(PPS:0,1,0,0,13,2205) 75(CUTOFF), *
>420247 METS3 Methanobrevibacter smithii (strain PS / ATCC 35061 / DSM 861) Arch/Euryar 27111.12076(PPS:0,1,0,0,189,1778) 75(CUTOFF), *
>573063 METIM Methanocaldococcus infernus (strain DSM 11812 / JCM 15783 / ME) Arch/Euryar 27111.02461(PPS:0,1,0,0,5,1432) 75(CUTOFF), *
>243232 METJA Methanocaldococcus jannaschii (strain ATCC 43067 / DSM 2661 / JAL-1 / JCM 10045 / NBRC 100440) (Methanococcus jannaschii) Arch/Euryar 37117.13558(PPS:1,1,237,312,1787,1787) 75(CUTOFF), 78.70(X-seed) RefP
573064 METFA Methanocaldococcus fervens (strain DSM 4213 / JCM 157852 / AG86) (Methanococcus fervens) Arch/Euryar 19111.02734(PPS:0,0,0,0,6,1577) 73.31(X-RP), 75.28(X-seed)
644281 METSF Methanocaldococcus sp (strain FS406-22). Arch/Euryar 19111.03089(PPS:0,0,0,0,6,1806) 78.70(X-RP), *
>579137 METVM Methanocaldococcus vulcanius (strain ATCC 700851 / DSM 12094 / M7) (Methanococcus vulcanius) Arch/Euryar 27111.03025(PPS:0,1,0,0,7,1733) 75(CUTOFF), *
>1041930 METCZ Methanocella conradii (strain DSM 24694 / JCM 17849 / CGMCC 15162 / HZ254). Arch/Euryar 27111.05416(PPS:0,1,1,0,0,2447) 75(CUTOFF), *
>304371 METPS Methanocella paludicola (strain DSM 17711 / JCM 13418 / NBRC 101707 / SANAE) Arch/Euryar 27111.08182(PPS:0,1,2,0,6,2989) 75(CUTOFF), *
>259564 METBU Methanococcoides burtonii (strain DSM 6242) Arch/Euryar 27111.17909(PPS:0,1,1,1,252,2203) 75(CUTOFF), *
>419665 META3 Methanococcus aeolicus (strain Nankai-3 / ATCC BAA-1280) Arch/Euryar 27111.13493(PPS:0,1,0,0,227,1482) 75(CUTOFF), *
>267377 METMP Methanococcus maripaludis (strain S2 / LL) Arch/Euryar 27111.53925(PPS:0,1,17,14,354,1694) 75(CUTOFF), 86.19(X-seed)
402880 METM5 Methanococcus maripaludis (strain C5 / ATCC BAA-1333) Arch/Euryar 19111.15834(PPS:0,0,0,0,264,1815) 82.85(X-RP), 85.19(X-seed)
444158 METM6 Methanococcus maripaludis (strain C6 / ATCC BAA-1332) Arch/Euryar 19111.14798(PPS:0,0,0,1,234,1821) 84.33(X-RP), 87.61(X-seed)
426368 METM7 Methanococcus maripaludis (strain C7 / ATCC BAA-1331) Arch/Euryar 19111.16414(PPS:0,0,0,1,268,1781) 86.19(X-RP), *
>406327 METVS Methanococcus vannielii (strain SB / ATCC 35089 / DSM 1224) Arch/Euryar 27111.32197(PPS:0,1,10,0,270,1653) 75(CUTOFF), *
>456320 METV3 Methanococcus voltae (strain ATCC BAA-1334 / A3) Arch/Euryar 27111.02903(PPS:0,1,0,0,7,1654) 75(CUTOFF), *
>410358 METLZ Methanocorpusculum labreanum (strain ATCC 43576 / DSM 4855 / Z) Arch/Euryar 27111.11502(PPS:0,1,0,1,170,1732) 75(CUTOFF), *
>1201294 METBM Methanoculleus bourgensis (strain ATCC 43281 / DSM 3045 / OCM 15 / MS2) (Methanogenium bourgense) Arch/Euryar 27111.04033(PPS:0,1,0,0,0,2608) 75(CUTOFF), *
>368407 METMJ Methanoculleus marisnigri (strain ATCC 35101 / DSM 1498 / JR1) Arch/Euryar 27111.16746(PPS:0,1,1,5,185,2462) 75(CUTOFF), *
>644295 METEZ Methanohalobium evestigatum (strain DSM 3721 / OCM 161 / Z-7303) Arch/Euryar 27111.03609(PPS:0,1,0,0,3,2238) 75(CUTOFF), *
>547558 METMS Methanohalophilus mahii (strain ATCC 35705 / DSM 5219 / SLP) Arch/Euryar 27111.03299(PPS:0,1,0,0,5,1974) 75(CUTOFF), *
>867904 METHD Methanomethylovorans hollandica (strain DSM 15978 / NBRC 107637 / DMS1) Arch/Euryar 27111.03917(PPS:0,1,0,0,0,2533) 75(CUTOFF), *
>679926 METP4 Methanoplanus petrolearius (strain DSM 11571 / OCM 486 / SEBR 4847) Arch/Euryar 27111.04440(PPS:0,1,0,0,3,2775) 75(CUTOFF), *
>190192 METKA Methanopyrus kandleri (strain AV19 / DSM 6324 / JCM 9639 / NBRC 100938) Arch/Euryar 37111.80484(PPS:1,1,30,22,392,1685) 75(CUTOFF), * RefP
>456442 METB6 Methanoregula boonei (strain 6A8) Arch/Euryar 27111.12398(PPS:0,1,0,0,175,2433) 75(CUTOFF), *
>593750 METFS Methanoregula formicica (strain DSM 22288 / NBRC 105244 / SMSP) Arch/Euryar 27111.04316(PPS:0,1,0,0,0,2791) 75(CUTOFF), *
>990316 METCG Methanosaeta concilii (strain ATCC 5969 / DSM 3671 / JCM 10134 / NBRC 103675 / OCM 69 / GP-6) (Methanothrix concilii) Arch/Euryar 27111.04284(PPS:0,1,0,0,1,2738) 75(CUTOFF), *
>1110509 METH6 Methanosaeta harundinacea (strain 6Ac) Arch/Euryar 27111.05301(PPS:0,1,1,0,1,2341) 75(CUTOFF), *
>349307 METTP Methanosaeta thermophila (strain DSM 6194 / PT) (Methanothrix thermophila (strain DSM 6194 / PT)) Arch/Euryar 27111.11356(PPS:0,1,0,0,178,1664) 75(CUTOFF), *
>679901 METZD Methanosalsum zhilinae (strain DSM 4017 / NBRC 107636 / OCM 62 / WeN5) (Methanohalophilus zhilinae) Arch/Euryar 27111.03079(PPS:0,1,0,0,1,1959) 75(CUTOFF), *
>188937 METAC Methanosarcina acetivorans (strain ATCC 35395 / DSM 2834 / JCM 12185 / C2A) Arch/Euryar 37111.85445(PPS:1,1,23,39,492,4300) 75(CUTOFF), * RefP
>269797 METBF Methanosarcina barkeri (strain Fusaro / DSM 804) Arch/Euryar 27111.95158(PPS:0,1,39,21,341,3586) 75(CUTOFF), *
>192952 METMA Methanosarcina mazei (strain ATCC BAA-159 / DSM 3647 / Goe1 / Go1 / JCM 11833 / OCM 88) (Methanosarcina frisia) Arch/Euryar 27111.87866(PPS:0,1,20,62,470,3256) 75(CUTOFF), *
>339860 METST Methanosphaera stadtmanae (strain ATCC 43021 / DSM 3091 / JCM 11832 / MCB-3) Arch/Euryar 27111.13273(PPS:0,1,0,0,221,1531) 75(CUTOFF), *
>521011 METPE Methanosphaerula palustris (strain ATCC BAA-1556 / DSM 19958 / E1-9c) Arch/Euryar 27111.09946(PPS:0,1,0,0,119,2634) 75(CUTOFF), *
>323259 METHJ Methanospirillum hungatei JF-1 (strain ATCC 27890 / DSM 864 / NBRC 100397 / JF-1) Arch/Euryar 37111.16421(PPS:1,1,0,2,219,3067) 75(CUTOFF), * RefP
>79929 METTM Methanothermobacter marburgensis (strain DSM 2133 / 14651 / NBRC 100331 / OCM 82 / Marburg) (Methanobacterium thermoautotrophicum) Arch/Euryar 27112.00713(PPS:0,1,52,20,90,1752) 75(CUTOFF), *
>187420 METTH Methanothermobacter thermautotrophicus (strain ATCC 29096 / DSM 1053 / JCM 10044 / NBRC 100330 / Delta H) (Methanobacterium thermoautotrophicum) Arch/Euryar 37113.92297(PPS:1,1,95,239,614,1869) 75(CUTOFF), * RefP
>647113 METOI Methanothermococcus okinawensis (strain DSM 14208 / JCM 11175 / IH1) Arch/Euryar 27111.02489(PPS:0,1,0,0,1,1578) 75(CUTOFF), *
>523846 METFV Methanothermus fervidus (strain ATCC 43054 / DSM 2088 / JCM 10308 / V24 S) Arch/Euryar 27111.19178(PPS:0,1,10,0,18,1276) 75(CUTOFF), *
>880724 METIK Methanotorris igneus (strain DSM 5666 / JCM 11834 / Kol 5) Arch/Euryar 27111.02744(PPS:0,1,0,0,1,1743) 75(CUTOFF), *
>481448 METI4 Methylacidiphilum infernorum (isolate V4) (Methylokorus infernorum (strain V4)) Other Bacteria 27111.10495(PPS:0,1,1,0,113,2126) 75(CUTOFF), *
>420662 METPP Methylibium petroleiphilum (strain PM1) Bac/Beta-proteo 27111.23217(PPS:0,1,0,4,301,4281) 75(CUTOFF), *
>265072 METFK Methylobacillus flagellatus (strain KT / ATCC 51484 / DSM 6875) Bac/Beta-proteo 27111.34889(PPS:0,1,4,15,361,2596) 75(CUTOFF), *
>272630 METEA Methylobacterium extorquens (strain ATCC 14718 / DSM 1338 / AM1) Bac/Alpha-proteo 27111.87920(PPS:0,1,44,9,58,6038) 75(CUTOFF), *
>440085 METC4 Methylobacterium extorquens (strain CM4 / NCIMB 13688) (Methylobacterium chloromethanicum) Bac/Alpha-proteo 27111.20324(PPS:0,1,1,0,208,5449) 75(CUTOFF), *
661410 METED Methylobacterium extorquens (strain DSM 5838 / DM4) (Methylobacterium dichloromethanicum (strain DM4)) Bac/Alpha-proteo 19111.17171(PPS:0,0,5,0,10,5507) 78.85(X-RP), 78.85(X-seed)
419610 METEP Methylobacterium extorquens (strain PA1) Bac/Alpha-proteo 19111.17574(PPS:0,0,0,0,206,4790) 81.84(X-RP), 81.84(X-seed)
>460265 METNO Methylobacterium nodulans (strain ORS2060 / LMG 21967) Bac/Alpha-proteo 27111.26259(PPS:0,1,2,0,213,8071) 75(CUTOFF), *
>441620 METPB Methylobacterium populi (strain ATCC BAA-705 / NCIMB 13946 / BJ001) Bac/Alpha-proteo 27111.19086(PPS:0,1,0,0,221,5289) 75(CUTOFF), *
>426355 METRJ Methylobacterium radiotolerans (strain ATCC 27329 / DSM 1819 / JCM 2831) Bac/Alpha-proteo 27111.21170(PPS:0,1,0,1,221,6354) 75(CUTOFF), *
>426117 METS4 Methylobacterium sp (strain 4-46). Bac/Alpha-proteo 27111.21577(PPS:0,1,0,0,230,6612) 75(CUTOFF), *
>395965 METSB Methylocella silvestris (strain BL2 / DSM 15510 / NCIMB 13906) Bac/Alpha-proteo 27111.16329(PPS:0,1,0,0,212,3794) 75(CUTOFF), *
>243233 METCA Methylococcus capsulatus (strain ATCC 33009 / NCIMB 11132 / Bath) Bac/Gamma-proteo 27112.01992(PPS:0,1,34,45,454,2916) 75(CUTOFF), *
>187303 METSZ Methylocystis sp (strain SC2). Bac/Alpha-proteo 27111.09453(PPS:0,1,2,0,0,4002) 75(CUTOFF), *
>1091494 META2 Methylomicrobium alcaliphilum (strain DSM 19304 / NCIMB 14124 / VKM B-2133 / 20Z) Bac/Gamma-proteo 27111.07778(PPS:0,1,1,0,1,3942) 75(CUTOFF), *
>857087 METMM Methylomonas methanica (strain MC09) Bac/Gamma-proteo 27111.08596(PPS:0,1,1,0,3,4407) 75(CUTOFF), *
>754476 METNJ Methylophaga sp (strain JAM1). Bac/Gamma-proteo 27111.04629(PPS:0,1,0,0,0,2993) 75(CUTOFF), *
>754477 METFJ Methylophaga sp (strain JAM7). Bac/Gamma-proteo 27111.04138(PPS:0,1,0,0,0,2676) 75(CUTOFF), *
>583345 METML Methylotenera mobilis (strain JLW8 / ATCC BAA-1282 / DSM 17540) Bac/Beta-proteo 27111.03686(PPS:0,1,0,0,2,2320) 75(CUTOFF), *
>666681 METS0 Methylotenera sp (strain 301). Bac/Beta-proteo 27111.04234(PPS:0,1,0,0,0,2738) 75(CUTOFF), *
>582744 METSD Methylovorus sp (strain SIP3-4) (Methylotenera sp. (strain SIP3-4)). Bac/Beta-proteo 27111.04664(PPS:0,1,0,0,4,2888) 75(CUTOFF), 86.27(X-seed)
887061 METS6 Methylovorus sp (strain MP688). Bac/Beta-proteo 19111.04208(PPS:0,0,0,0,1,2689) 86.27(X-RP), *
>294746 PICGU Meyerozyma guilliermondii (strain ATCC 6260 / CBS 566 / DSM 6381 / JCM 1539 / NBRC 10279 / NRRL Y-324) (Yeast) (Candida guilliermondii) Euk/Fungi-Metazoa 27111.39482(PPS:0,1,11,1,242,5919) 75(CUTOFF), *
>856793 MICAA Micavibrio aeruginosavorus (strain ARL-13) Bac/Alpha-proteo 27111.03749(PPS:0,1,0,0,0,2424) 75(CUTOFF), *
>979556 MICTS Microbacterium testaceum (strain StLB037) Bac/ActnBac 27111.07407(PPS:0,1,1,0,3,3638) 75(CUTOFF), *
>465515 MICLC Micrococcus luteus (strain ATCC 4698 / DSM 20030 / JCM 1464 / NBRC 3333 / NCIMB 9278 / NCTC 2665 / VKM Ac-2230) (Micrococcus lysodeikticus) Bac/ActnBac 27111.17077(PPS:0,1,4,1,136,2201) 75(CUTOFF), *
>449447 MICAN Microcystis aeruginosa (strain NIES-843) Bac/CyanoBac 27111.24459(PPS:0,1,0,0,311,5891) 75(CUTOFF), *
>1032480 MICPN Microlunatus phosphovorus (strain ATCC 700054 / DSM 10555 / JCM 9379 / NBRC 101784 / NCIMB 13414 / VKM Ac-1990 / NM-1) Bac/ActnBac 27111.08023(PPS:0,1,0,0,0,5187) 75(CUTOFF), *
>564608 MICPC Micromonas pusilla (strain CCMP1545) (Picoplanktonic green alga) Euk/Grn_algae 27111.16146(PPS:0,1,0,0,6,10246) 75(CUTOFF), *
>649596 MPRVN Micromonas pusilla reovirus (isolate Netherlands/2005) (MpRV) Virus 37111.02190(PPS:1,1,1,0,11,11) 75(CUTOFF), * RefP
>296587 MICSR Micromonas sp (strain RCC299 / NOUM17) (Picoplanktonic green alga). Euk/Grn_algae 27111.15880(PPS:0,1,0,0,6,10074) 75(CUTOFF), *
>644283 MICAI Micromonospora aurantiaca (strain ATCC 27029 / DSM 43813 / JCM 10878 / NBRC 16125 / INA 9442) Bac/ActnBac 27111.09521(PPS:0,1,0,0,0,6155) 75(CUTOFF), 90.42(X-seed)
648999 MICSL Micromonospora sp (strain L5). Bac/ActnBac 19111.09402(PPS:0,0,0,0,0,6078) 90.42(X-RP), *
>654919 MDBVW Microplitis demolitor bracovirus (isolate Webb) (MdBV) Virus 37111.18964(PPS:1,1,10,0,52,53) 75(CUTOFF), * RefP
>696127 MIDMI Midichloria mitochondrii (strain IricVA) Bac/Alpha-proteo 27111.01810(PPS:0,1,0,0,0,1171) 75(CUTOFF), *
>1239574 MASV1 Mink astrovirus 1 (MAstV-1) Virus 27111.01783(PPS:0,1,1,0,3,3) 75(CUTOFF), *
>652964 MILVL Mirafiori lettuce virus (isolate Lettuce/Netherlands/LS301-O) (MiLV) (Mirafiori lettuce big-vein virus) Virus 37111.01986(PPS:1,1,1,0,7,7) 75(CUTOFF), * RefP
>268776 MISV9 Miscanthus streak virus (isolate 91) (MiSV) Virus 27111.01835(PPS:0,1,1,0,4,5) 75(CUTOFF), *
>764103 MIXOS Mixia osmundae (strain CBS 9802 / IAM 14324 / JCM 22182 / KY 12970) Euk/Fungi-Metazoa 27111.12034(PPS:0,1,1,0,0,6725) 75(CUTOFF), *
>548479 MOBCV Mobiluncus curtisii (strain ATCC 43063 / DSM 2711 / V125) (Falcivibrio vaginalis) Bac/ActnBac 27111.02918(PPS:0,1,0,0,0,1887) 75(CUTOFF), *
>1144889 MODMB Modestobacter marinus (strain BC501) Bac/ActnBac 27111.08040(PPS:0,1,0,0,0,5198) 75(CUTOFF), *
>10280 MCV1 Molluscum contagiosum virus subtype 1 (MOCV) (MCVI) Virus 37111.16786(PPS:1,1,9,3,11,163) 75(CUTOFF), * RefP
>928306 MLVMS Moloney murine leukemia virus (isolate Shinnick) (MoMLV) Virus 37111.57385(PPS:1,1,26,34,3,3) 75(CUTOFF), * RefP
356663 XMRV3 Xenotropic MuLV-related virus (isolate VP35) (XMRV) Virus 19111.03089(PPS:0,0,1,3,3,3) 100.00(X-RP), 100.00(X-seed)
356664 XMRV4 Xenotropic MuLV-related virus (isolate VP42) (XMRV) Virus 19111.01783(PPS:0,0,1,0,3,3) 100.00(X-RP), 100.00(X-seed)
373193 XMRV6 Xenotropic MuLV-related virus (isolate VP62) (XMRV) Virus 29111.05157(PPS:1,0,2,4,3,3) 100.00(X-RP), 100.00(X-seed) RefP
>554373 MONPE Moniliophthora perniciosa (strain FA553 / isolate CP02) (Witches'-broom disease fungus) (Marasmius perniciosus) Euk/Fungi-Metazoa 27111.21164(PPS:0,1,0,0,1,13649) 75(CUTOFF), *
>13616 MONDO Monodelphis domestica (Gray short-tailed opossum) Euk/mammal 37111.87804(PPS:1,1,32,1,43,21351) 75(CUTOFF), * RefP
>81824 MONBE Monosiga brevicollis (Choanoflagellate) Euk/Fungi-Metazoa 37111.27798(PPS:1,1,7,1,35,9188) 75(CUTOFF), * RefP
>264732 MOOTA Moorella thermoacetica (strain ATCC 39073) Bac/Firmicute 37111.43729(PPS:1,1,10,16,338,2434) 75(CUTOFF), * RefP
>903503 MOREP Moranella endobia (strain PCIT) Bac/Gamma-proteo 27111.00767(PPS:0,1,0,0,3,401) 75(CUTOFF), *
>749219 MORCR Moraxella catarrhalis (strain RH4) Bac/Gamma-proteo 27111.04639(PPS:0,1,1,0,2,1881) 75(CUTOFF), *
>31658 MCFA Mosquito cell fusing agent (CFA flavivirus) Virus 27111.01681(PPS:0,1,1,0,1,1) 75(CUTOFF), *
>11759 MMTVC Mouse mammary tumor virus (strain C3H) (MMTV) Virus 37111.19073(PPS:1,1,11,2,5,5) 75(CUTOFF), * RefP
>11171 MUMPM Mumps virus (strain Miyahara vaccine) (MuV) Virus 37111.13895(PPS:1,1,8,1,8,8) 75(CUTOFF), * RefP
>223295 MYMVV Mungbean yellow mosaic virus (strain Vigna) (MYMV) Virus 27111.08463(PPS:0,1,5,0,6,6) 75(CUTOFF), *
>886377 MURRD Muricauda ruestringensis (strain DSM 13258 / LMG 19739 / B1) Bac/CFB_bac 27111.05280(PPS:0,1,0,0,0,3414) 75(CUTOFF), *
>10367 MUHVS Murid herpesvirus 1 (strain Smith) (MuHV-1) (Mouse cytomegalovirus) Virus 37111.31766(PPS:1,1,19,0,15,15) 75(CUTOFF), * RefP
>11142 CVMA5 Murine coronavirus (strain A59) (MHV-A59) (Murine hepatitis virus) Virus 37111.61155(PPS:1,1,35,8,11,11) 75(CUTOFF), 90.91(X-seed) RefP
11144 CVMJH Murine coronavirus (strain JHM) (MHV-JHM) (Murine hepatitis virus) Virus 19111.35697(PPS:0,0,21,2,11,11) 90.91(X-RP), *
>648235 MUMIP Murine minute virus (strain MVM prototype) (MVM) (Murine minute virus (strain MVM(p))) Virus 37111.10329(PPS:1,1,6,1,2,4) 75(CUTOFF), 80.00(X-seed) RefP
10791 PAVCN Canine parvovirus type 2 (isolate Dog/United States/CPV-N/1978) (CPV-2) Virus 19111.01732(PPS:0,0,1,0,2,2) 80.00(X-RP), 100.00(X-seed)
10787 FPV19 Feline panleukopenia virus (strain 193) (FPV) Virus 19111.08369(PPS:0,0,4,4,2,2) 80.00(X-RP), 100.00(X-seed)
10799 PAVHH Hamster parvovirus H1 Virus 19111.02603(PPS:0,0,1,2,2,2) 80.00(X-RP), 100.00(X-seed)
10793 MEVA Mink enteritis virus (strain Abashiri) (MEV) Virus 19111.01732(PPS:0,0,1,0,2,2) 80.00(X-RP), 100.00(X-seed)
10795 MUMIM Murine minute virus (strain MVMi) (MVM) (Murine parvovirus) Virus 19111.06302(PPS:0,0,3,3,2,2) 80.00(X-RP), 100.00(X-seed)
35339 PAVL3 Parvovirus LuIII Virus 19111.01732(PPS:0,0,1,0,2,2) 80.00(X-RP), *
10797 PAVPN Porcine parvovirus (strain NADL-2) (PPV) Virus 19111.08695(PPS:0,0,5,1,2,2) 80.00(X-RP), 100.00(X-seed)
>10636 POVMA Murine polyomavirus (strain A2) (MPyV) Virus 27111.26797(PPS:0,1,16,1,5,5) 75(CUTOFF), 100.00(X-seed)
10635 POVM3 Murine polyomavirus (strain 3) (MPyV) Virus 19111.12933(PPS:0,0,7,3,4,5) 100.00(X-RP), 100.00(X-seed)
10637 POVMC Murine polyomavirus (strain Crawford small-plaque) (MPyV) Virus 19111.05584(PPS:0,0,3,1,5,5) 100.00(X-RP), *
>301478 MVEV5 Murray valley encephalitis virus (strain MVE-1-51) (MVEV) Virus 27111.16588(PPS:0,1,8,8,1,1) 75(CUTOFF), *
11075 JAEVJ Japanese encephalitis virus (strain Jaoars982) Virus 19111.04184(PPS:0,0,2,2,1,1) 100.00(X-RP), 100.00(X-seed)
11074 JAEV5 Japanese encephalitis virus (strain SA(v)) Virus 19111.01681(PPS:0,0,1,0,1,1) 100.00(X-RP), 100.00(X-seed)
11073 JAEV1 Japanese encephalitis virus (strain SA-14) Virus 19111.10711(PPS:0,0,6,2,1,1) 100.00(X-RP), 100.00(X-seed)
>10090 MOUSE Mus musculus (Mouse) Euk/mammal 37520.50948(PPS:1,1,23669,3382,16625,22740) 75(CUTOFF), 76.46(X-seed) RefP
10116 RAT Rattus norvegicus (Rat) Euk/mammal 29302.35452(PPS:1,0,10928,2022,7863,22491) 76.46(X-RP), * RefP
>214687 MUSAM Musa acuminata subsp malaccensis (Wild banana) (Musa malaccensis). Euk/Plant 37111.56402(PPS:1,1,0,0,0,36458) 75(CUTOFF), * RefP
>523909 MHVB Musca hytrovirus(isolate Musca domestica/United States/Boucias/-) (MHV) Virus 37111.01797(PPS:1,1,1,0,0,108) 75(CUTOFF), * RefP
>650482 MBVLF Mushroom bacilliform virus (isolate Australia/AUS LF-1) (MBV) Virus 37111.01834(PPS:1,1,1,0,4,4) 75(CUTOFF), * RefP
>9669 MUSPF Mustela putorius furo (European domestic ferret) (Mustela furo) Euk/mammal 27111.53497(PPS:0,1,13,0,29,19944) 75(CUTOFF), *
>561007 MYCA9 Mycobacterium abscessus (strain ATCC 19977 / DSM 44196) Bac/ActnBac 27111.31103(PPS:0,1,0,28,229,4919) 75(CUTOFF), *
>710421 MYCCN Mycobacterium chubuense (strain NBB4) Bac/ActnBac 27111.08890(PPS:0,1,0,0,0,5747) 75(CUTOFF), *
>350054 MYCGI Mycobacterium gilvum (strain PYR-GCK) (Mycobacterium flavescens (strain ATCC 700033 / PYR-GCK)) Bac/ActnBac 27111.22378(PPS:0,1,0,0,282,5471) 75(CUTOFF), *
278137 MYCSR Mycobacterium sp (strain Spyr1). Bac/ActnBac 19111.08085(PPS:0,0,0,0,1,5195) 88.94(X-RP), 88.94(X-seed)
>487521 MYCIA Mycobacterium intracellulare (strain ATCC 13950 / DSM 43223 / JCM 6384 / NCTC 13025 / 3600) Bac/ActnBac 27111.12903(PPS:0,1,3,0,2,5113) 75(CUTOFF), *
>272631 MYCLE Mycobacterium leprae (strain TN) Bac/ActnBac 27112.27474(PPS:0,1,54,9,668,1601) 75(CUTOFF), 99.68(X-seed)
561304 MYCLB Mycobacterium leprae (strain Br4923) Bac/ActnBac 19111.16002(PPS:0,0,0,4,239,1595) 99.68(X-RP), *
>216594 MYCMM Mycobacterium marinum (strain ATCC BAA-535 / M) Bac/ActnBac 27111.45224(PPS:0,1,6,26,319,5410) 75(CUTOFF), *
459424 MYCL1 Mycobacterium liflandii (strain 128FXT) Bac/ActnBac 19111.09267(PPS:0,0,1,0,0,4936) 84.48(X-RP), 84.48(X-seed)
362242 MYCUA Mycobacterium ulcerans (strain Agy99) Bac/ActnBac 19111.28001(PPS:0,0,1,7,341,4198) 79.44(X-RP), 79.44(X-seed)
>262316 MYCPA Mycobacterium paratuberculosis (strain ATCC BAA-968 / K-10) Bac/ActnBac 27111.57422(PPS:0,1,12,21,449,4227) 75(CUTOFF), *
243243 MYCA1 Mycobacterium avium (strain 104) Bac/ActnBac 19111.34259(PPS:0,0,0,23,335,4985) 79.20(X-RP), 79.20(X-seed)
[truncated: 1,389 more rows]

## Sheet: 55
>11791 MLVAV AKV murine leukemia virus (AKR (endogenous) murine leukemia virus) Virus 27111.09617(PPS:0,1,5,3,3,3) 55(CUTOFF), *
11796 MLVF5 Friend murine leukemia virus (isolate 57) (FrMLV) Virus 19111.07114(PPS:0,0,4,1,3,3) 100.00(X-RP), 100.00(X-seed)
11797 MLVFF Friend murine leukemia virus (isolate FB29) (FrMLV) Virus 19111.03415(PPS:0,0,2,0,3,3) 100.00(X-RP), 100.00(X-seed)
11798 MLVFP Friend murine leukemia virus (isolate PVC-211) (FrMLV) Virus 19111.03415(PPS:0,0,2,0,3,3) 100.00(X-RP), 100.00(X-seed)
11787 MLVRD Radiation murine leukemia virus Virus 19111.03415(PPS:0,0,2,0,3,3) 100.00(X-RP), 100.00(X-seed)
>212035 MIMIV Acanthamoeba polyphaga mimivirus (APMV) Virus 37111.87722(PPS:1,1,15,39,909,909) 55(CUTOFF), * RefP
>329726 ACAM1 Acaryochloris marina (strain MBIC 11017) Bac/CyanoBac 27111.29776(PPS:0,1,1,0,322,7922) 55(CUTOFF), *
>522306 ACCPU Accumulibacter phosphatis (strain UW-1) Bac/Beta-proteo 27111.06846(PPS:0,1,0,0,1,4394) 55(CUTOFF), *
>634452 ACEP3 Acetobacter pasteurianus (strain NBRC 3283 / LMG 1513 / CCTM 1153) Bac/Alpha-proteo 27111.07644(PPS:0,1,2,0,4,2705) 55(CUTOFF), *
>931626 ACEWD Acetobacterium woodii (strain ATCC 29683 / DSM 1030 / JCM 2381 / KCTC 1655) Bac/Firmicute 27111.08769(PPS:0,1,2,0,4,3432) 55(CUTOFF), *
>574087 ACEAZ Acetohalobium arabaticum (strain ATCC 49924 / DSM 5501 / Z-7288) Bac/Firmicute 27111.03533(PPS:0,1,0,0,1,2253) 55(CUTOFF), *
>441768 ACHLI Acholeplasma laidlawii (strain PG-8A) Other Bacteria 27111.09386(PPS:0,1,0,0,147,1379) 55(CUTOFF), *
>46014 BPL2 Acholeplasma phage L2 (Bacteriophage L2) Virus 37111.00711(PPS:1,1,0,0,14,14) 55(CUTOFF), * RefP
>762376 ACHXA Achromobacter xylosoxidans (strain A8) Bac/Beta-proteo 27111.12226(PPS:0,1,1,0,2,6785) 55(CUTOFF), *
>591001 ACIFV Acidaminococcus fermentans (strain ATCC 25085 / DSM 20731 / VR4) Bac/Firmicute 27111.22952(PPS:0,1,11,3,12,2007) 55(CUTOFF), *
>568816 ACIIR Acidaminococcus intestini (strain RyC-MR95) Bac/Firmicute 27111.03594(PPS:0,1,0,0,0,2324) 55(CUTOFF), *
>654911 ABVP Acidianus bottle-shaped virus (isolate Italy/Pozzuoli) (ABV) Virus 37111.04329(PPS:1,1,1,0,53,54) 55(CUTOFF), * RefP
>654909 AFV1Y Acidianus filamentous virus 1 (isolate United States/Yellowstone) (AFV-1) Virus 37111.11285(PPS:1,1,3,10,40,40) 55(CUTOFF), * RefP
>654910 AFV2P Acidianus filamentous virus 2 (isolate Italy/Pozzuoli) (AFV-2) Virus 37111.04277(PPS:1,1,1,0,52,52) 55(CUTOFF), * RefP
>933801 ACIHW Acidianus hospitalis (strain W1) Arch/Crenar 27111.03583(PPS:0,1,0,0,0,2317) 55(CUTOFF), *
>315953 ATV Acidianus two-tailed virus (ATV) Virus 37111.06601(PPS:1,1,1,3,72,72) 55(CUTOFF), * RefP
>666510 ACIS3 Acidilobus saccharovorans (strain DSM 16705 / VKM B-2471 / 345-15) Arch/Crenar 27111.03718(PPS:0,1,0,3,2,1496) 55(CUTOFF), *
>525909 ACIFD Acidimicrobium ferrooxidans (strain DSM 10331 / JCM 15462 / NBRC 103882 / ICP) Bac/ActnBac 27111.03802(PPS:0,1,0,1,8,1922) 55(CUTOFF), *
>349163 ACICJ Acidiphilium cryptum (strain JF-5) Bac/Alpha-proteo 27111.18345(PPS:0,1,0,0,262,3502) 55(CUTOFF), *
926570 ACIMA Acidiphilium multivorum (strain DSM 11245 / JCM 8867 / AIU301) Bac/Alpha-proteo 19111.05781(PPS:0,0,0,0,0,3738) 81.53(X-RP), 81.53(X-seed)
>990288 ACICS Acidithiobacillus caldus (strain SM-1) Bac/Gamma-proteo 27111.04694(PPS:0,1,0,0,0,3035) 55(CUTOFF), *
>243159 ACIF2 Acidithiobacillus ferrooxidans (strain ATCC 23270 / DSM 14882 / NCIB 8455) (Ferrobacillus ferrooxidans (strain ATCC 23270)) Bac/Gamma-proteo 27111.32750(PPS:0,1,6,18,209,3108) 55(CUTOFF), *
380394 ACIF5 Acidithiobacillus ferrooxidans (strain ATCC 53993) (Leptospirillum ferrooxidans (ATCC 53993)) Bac/Gamma-proteo 19111.14863(PPS:0,0,0,1,207,2724) 82.15(X-RP), 82.15(X-seed)
>240015 ACIC5 Acidobacterium capsulatum (strain ATCC 51196 / DSM 11244 / JCM 7670) Other Bacteria 27111.13541(PPS:0,1,0,3,143,3348) 55(CUTOFF), *
>696844 ACISM Acidobacterium sp (strain MP5ACTX9). Other Bacteria 27111.06942(PPS:0,1,0,0,0,4488) 55(CUTOFF), *
>351607 ACIC1 Acidothermus cellulolyticus (strain ATCC 43068 / 11B) Bac/ActnBac 27111.15859(PPS:0,1,0,5,210,2146) 55(CUTOFF), *
>397945 ACIAC Acidovorax citrulli (strain AAC00-1) (Acidovorax avenae subsp citrulli). Bac/Beta-proteo 27111.22596(PPS:0,1,0,0,314,4591) 55(CUTOFF), *
643561 ACIAP Acidovorax avenae (strain ATCC 19860 / DSM 7227 / JCM 20985 / NCPPB 1011) Bac/Beta-proteo 19111.07316(PPS:0,0,0,0,1,4698) 75.95(X-RP), 75.95(X-seed)
>232721 ACISJ Acidovorax sp (strain JS42). Bac/Beta-proteo 27111.22916(PPS:0,1,1,0,305,4030) 55(CUTOFF), 57.98(X-seed)
535289 ACIET Acidovorax ebreus (strain TPSY) (Diaphorobacter sp (strain TPSY)). Bac/Beta-proteo 19111.17622(PPS:0,0,0,0,249,3449) 79.03(X-RP), 58.40(X-seed)
596154 ALIDK Alicycliphilus denitrificans (strain DSM 14773 / CIP 107495 / K601) Bac/Beta-proteo 27111.08795(PPS:0,1,1,0,1,4599) 57.98(X-RP), *
596153 ALIDB Alicycliphilus denitrificans (strain JCM 14587 / BC) Bac/Beta-proteo 19111.08543(PPS:0,0,1,0,0,4468) 53.99(X-RP), 83.04(X-seed)
>439481 ACIB4 Aciduliprofundum boonei (strain DSM 19572 / T469) Arch/Euryar 27111.04147(PPS:0,1,1,0,3,1531) 55(CUTOFF), 58.70(X-seed)
673860 ACIS0 Aciduliprofundum sp (strain MAR08-339). Arch/Euryar 27111.02299(PPS:0,1,0,0,0,1487) 58.70(X-RP), *
>509173 ACIBY Acinetobacter baumannii (strain AYE) Bac/Gamma-proteo 27111.30510(PPS:0,1,3,11,309,3605) 55(CUTOFF), *
696749 ACIB1 Acinetobacter baumannii (strain 1656-2) Bac/Gamma-proteo 19111.05774(PPS:0,0,0,0,0,3733) 82.67(X-RP), 82.67(X-seed)
480119 ACIB5 Acinetobacter baumannii (strain AB0057) Bac/Gamma-proteo 19111.20371(PPS:0,0,0,1,288,3701) 88.09(X-RP), 88.09(X-seed)
557600 ACIB3 Acinetobacter baumannii (strain AB307-0294) Bac/Gamma-proteo 19111.19759(PPS:0,0,0,0,293,3427) 88.89(X-RP), 88.89(X-seed)
405416 ACIBC Acinetobacter baumannii (strain ACICU) Bac/Gamma-proteo 19111.26538(PPS:0,0,2,7,293,3729) 82.43(X-RP), 82.43(X-seed)
400667 ACIBT Acinetobacter baumannii (strain ATCC 17978 / NCDC KC 755) Bac/Gamma-proteo 19111.22265(PPS:0,0,0,3,306,3788) 77.32(X-RP), 77.32(X-seed)
509170 ACIBS Acinetobacter baumannii (strain SDF) Bac/Gamma-proteo 27111.22576(PPS:0,1,1,4,303,2748) 69.87(X-RP), 69.87(X-seed)
980514 ACIBD Acinetobacter baumannii (strain TCDC-AB0715) Bac/Gamma-proteo 19111.08383(PPS:0,0,1,2,0,3802) 82.00(X-RP), 82.00(X-seed)
871585 ACICP Acinetobacter calcoaceticus (strain PHEA-2) Bac/Gamma-proteo 19111.06945(PPS:0,0,1,0,4,3308) 74.83(X-RP), 74.83(X-seed)
436717 ACISD Acinetobacter sp (strain JCM 1667 / KCTC 23045 / DR1). Bac/Gamma-proteo 19111.07651(PPS:0,0,1,0,1,3860) 74.98(X-RP), 74.98(X-seed)
>62977 ACIAD Acinetobacter sp (strain ADP1). Bac/Gamma-proteo 27112.30351(PPS:0,1,50,46,480,3260) 55(CUTOFF), *
>103372 ACREC Acromyrmex echinatior (Panamanian leafcutter ant) (Acromyrmex octospinosus echinatior) Euk/Animal 27111.21599(PPS:0,1,0,0,0,13962) 55(CUTOFF), *
>416269 ACTP2 Actinobacillus pleuropneumoniae serotype 5b (strain L20) Bac/Gamma-proteo 27111.24028(PPS:0,1,0,0,425,1976) 55(CUTOFF), *
434271 ACTPJ Actinobacillus pleuropneumoniae serotype 3 (strain JL03) Bac/Gamma-proteo 19111.21875(PPS:0,0,0,0,380,2020) 91.15(X-RP), 91.15(X-seed)
537457 ACTP7 Actinobacillus pleuropneumoniae serotype 7 (strain AP76) Bac/Gamma-proteo 19111.21993(PPS:0,0,0,0,381,2064) 90.37(X-RP), 90.37(X-seed)
>339671 ACTSZ Actinobacillus succinogenes (strain ATCC 55618 / 130Z) Bac/Gamma-proteo 27111.26082(PPS:0,1,0,7,402,2067) 55(CUTOFF), *
>512565 ACTM4 Actinoplanes missouriensis (strain ATCC 14538 / DSM 43046 / CBS 18864 / JCM 3121 / NCIMB 12654 / NBRC 102363 / 431). Bac/ActnBac 27111.26812(PPS:0,1,5,14,2,8053) 55(CUTOFF), *
>134676 ACTS5 Actinoplanes sp (strain ATCC 31044 / CBS 674.73 / SE50/110). Bac/ActnBac 27111.22611(PPS:0,1,5,5,3,7839) 55(CUTOFF), *
>446462 ACTMD Actinosynnema mirum (strain ATCC 29888 / DSM 43827 / NBRC 14064 / IMRU 3971) Bac/ActnBac 27111.11066(PPS:0,1,0,0,9,6867) 55(CUTOFF), *
>1217067 ABPVR Acute bee paralysis virus (strain Rothamsted) (ABPV) Virus 37111.06678(PPS:1,1,4,0,3,3) 55(CUTOFF), * RefP
>7029 ACYPI Acyrthosiphon pisum (Pea aphid) Euk/Animal 27111.56993(PPS:0,1,3,0,3,33580) 55(CUTOFF), *
>67571 BPAPS Acyrthosiphon pisum secondary endosymbiont phage 1 (Bacteriophage APSE-1) Virus 27111.03836(PPS:0,1,1,0,43,54) 55(CUTOFF), *
>648242 AAV2S Adeno-associated virus 2 (isolate Srivastava/1982) (AAV-2) Virus 37111.11638(PPS:1,1,6,4,2,5) 55(CUTOFF), * RefP
>1036672 ADVKW Advenella kashmirensis (strain DSM 17095 / LMG 22695 / WT001) (Tetrathiobacter kashmirensis) Bac/Beta-proteo 27111.06027(PPS:0,1,0,0,0,3897) 55(CUTOFF), *
>7159 AEDAE Aedes aegypti (Yellowfever mosquito) (Culex aegypti) Euk/Animal 37113.05102(PPS:1,1,99,16,245,15836) 55(CUTOFF), * RefP
>648330 AADNV Aedes albopictus densovirus (isolate Boublik/1994) (AalDNV) Virus 37111.03415(PPS:1,1,2,0,3,3) 55(CUTOFF), * RefP
10808 AEDEV Aedes densonucleosis virus (strain GKV 002 002) (Aedes densovirus) Virus 19111.01732(PPS:0,0,1,0,2,2) 80.00(X-RP), 80.00(X-seed)
>648170 APRVF Aedes pseudoscutellaris reovirus (isolate France) (ApRV) Virus 37111.02088(PPS:1,1,1,0,9,9) 55(CUTOFF), * RefP
>746697 AEQSU Aequorivita sublithincola (strain DSM 14238 / LMG 21431 / ACAM 643 / 9-3) Bac/CFB_bac 27111.04821(PPS:0,1,0,0,0,3117) 55(CUTOFF), *
>866775 AERUA Aerococcus urinae (strain ACS-120-V-Col10a) Bac/Firmicute 27111.02604(PPS:0,1,0,0,1,1652) 55(CUTOFF), *
>380703 AERHH Aeromonas hydrophila subsp hydrophila (strain ATCC 7966 / NCIB 9240). Bac/Gamma-proteo 27111.42538(PPS:0,1,6,8,464,4116) 55(CUTOFF), *
382245 AERS4 Aeromonas salmonicida (strain A449) Bac/Gamma-proteo 27111.34891(PPS:0,1,3,3,451,4160) 74.92(X-RP), 74.92(X-seed)
998088 AERVB Aeromonas veronii (strain B565) Bac/Gamma-proteo 19111.06225(PPS:0,0,0,0,1,3993) 75.37(X-RP), 75.37(X-seed)
>272557 AERPE Aeropyrum pernix (strain ATCC 700893 / DSM 11879 / JCM 9820 / NBRC 100138 / K1) Arch/Crenar 27112.14731(PPS:0,1,32,96,367,1678) 55(CUTOFF), *
>1289471 APBV1 Aeropyrum pernix bacilliform virus 1 (isolate -/Japan/Tanaka/2005) (APBV1) Virus 37111.00020(PPS:1,1,0,0,0,14) 55(CUTOFF), * RefP
>10498 ASFB7 African swine fever virus (strain Badajoz 1971 Vero-adapted) (Ba71V) (ASFV) Virus 37112.26326(PPS:1,1,72,3,148,149) 55(CUTOFF), * RefP
561445 ASFK5 African swine fever virus (isolate Pig/Kenya/KEN-50/1950) (ASFV) Virus 19111.09773(PPS:0,0,1,0,160,160) 88.73(X-RP), 88.73(X-seed)
10500 ASFM2 African swine fever virus (isolate Tick/Malawi/Lil 20-1/1983) (ASFV) Virus 19111.35961(PPS:0,0,17,1,153,153) 88.26(X-RP), 88.26(X-seed)
561443 ASFP4 African swine fever virus (isolate Tick/South Africa/Pretoriuskop Pr4/1996) (ASFV) Virus 19111.09722(PPS:0,0,1,0,159,159) 90.78(X-RP), 90.78(X-seed)
561444 ASFWA African swine fever virus (isolate Warthog/Namibia/Wart80/1980) (ASFV) Virus 19111.09773(PPS:0,0,1,0,160,160) 91.61(X-RP), 91.61(X-seed)
>597362 AGABU Agaricus bisporus var burnettii (strain JB137-S8 / ATCC MYA-4627 / FGSC 10392) (White button mushroom). Euk/Fungi-Metazoa 27111.17330(PPS:0,1,0,0,0,11203) 55(CUTOFF), *
936046 AGABB Agaricus bisporus var bisporus (strain H97 / ATCC MYA-4626 / FGSC 10389) (White button mushroom). Euk/Fungi-Metazoa 19111.16074(PPS:0,0,0,0,0,10391) 76.59(X-RP), 76.59(X-seed)
>668336 AGGAD Aggregatibacter actinomycetemcomitans serotype C (strain D11S-1) (Actinobacillus actinomycetemcomitans) Bac/Gamma-proteo 27111.06070(PPS:0,1,1,2,1,2275) 55(CUTOFF), *
634176 AGGAN Aggregatibacter aphrophilus (strain NJ8700) (Haemophilus aphrophilus) Bac/Gamma-proteo 27111.03826(PPS:0,1,0,0,8,2219) 60.97(X-RP), 60.97(X-seed)
>311403 AGRRK Agrobacterium radiobacter (strain K84 / ATCC BAA-868) Bac/Alpha-proteo 27111.25943(PPS:0,1,1,2,280,6221) 55(CUTOFF), *
>176299 AGRT5 Agrobacterium tumefaciens (strain C58 / ATCC 33970) Bac/Alpha-proteo 37113.29198(PPS:1,1,72,167,632,5037) 55(CUTOFF), 71.92(X-seed) RefP
861208 AGRSH Agrobacterium sp (strain H13-3) (Rhizobium lupini (strain H13-3)). Bac/Alpha-proteo 27111.09689(PPS:0,1,1,0,0,5209) 71.92(X-RP), *
>311402 AGRVS Agrobacterium vitis (strain S4 / ATCC BAA-846) (Rhizobium vitis (strain S4)) Bac/Alpha-proteo 27111.24331(PPS:0,1,1,3,282,4834) 55(CUTOFF), *
>650132 AIVA8 Aichi virus (strain Human/A846/88/1989) (AiV) (Aichi virus (strain A846/88)) Virus 37111.00000(PPS:1,1,0,0,0,1) 55(CUTOFF), * RefP
>447093 AJECG Ajellomyces capsulata (strain G186AR / H82 / ATCC MYA-2454 / RMSCC 2432) (Darling's disease fungus) (Histoplasma capsulatum) Euk/Fungi-Metazoa 37111.30704(PPS:1,1,8,1,60,9214) 55(CUTOFF), 67.94(X-seed) RefP
544712 AJECH Ajellomyces capsulata (strain H143) (Darling's disease fungus) (Histoplasma capsulatum) Euk/Fungi-Metazoa 27111.16492(PPS:0,1,0,0,35,9545) 56.38(X-RP), 69.84(X-seed)
544711 AJEC8 Ajellomyces capsulata (strain H88) (Darling's disease fungus) (Histoplasma capsulatum) Euk/Fungi-Metazoa 27111.14759(PPS:0,1,0,0,3,9445) 67.94(X-RP), *
>339724 AJECN Ajellomyces capsulata (strain NAm1 / WU24) (Darling's disease fungus) (Histoplasma capsulatum) Euk/Fungi-Metazoa 27111.19543(PPS:0,1,0,0,106,9252) 55(CUTOFF), *
>559298 AJEDS Ajellomyces dermatitidis (strain SLH14081) (Blastomyces dermatitidis) Euk/Fungi-Metazoa 27111.17495(PPS:0,1,0,0,54,9587) 55(CUTOFF), *
653446 AJEDA Ajellomyces dermatitidis (strain ATCC 18188 / CBS 67468) (Blastomyces dermatitidis). Euk/Fungi-Metazoa 19111.15607(PPS:0,0,0,0,0,10089) 76.31(X-RP), 76.31(X-seed)
559297 AJEDR Ajellomyces dermatitidis (strain ER-3 / ATCC MYA-2586) (Blastomyces dermatitidis) Euk/Fungi-Metazoa 19111.17421(PPS:0,0,0,0,54,9539) 81.94(X-RP), 81.94(X-seed)
>349741 AKKM8 Akkermansia muciniphila (strain ATCC BAA-835) Other Bacteria 27111.09851(PPS:0,1,0,0,133,2126) 55(CUTOFF), *
>393595 ALCBS Alcanivorax borkumensis (strain SK2 / ATCC 700651 / DSM 11573) Bac/Gamma-proteo 27111.33487(PPS:0,1,6,2,378,2698) 55(CUTOFF), *
>930169 ALCDB Alcanivorax dieselolei (strain DSM 16502 / CGMCC 13690 / B-5). Bac/Gamma-proteo 27111.06666(PPS:0,1,0,0,0,4310) 55(CUTOFF), *
>654901 ALHV1 Alcelaphine herpesvirus 1 (strain C500) (AIHV-1) (Malignant catarrhal fever virus) Virus 37111.10088(PPS:1,1,4,0,70,70) 55(CUTOFF), * RefP
>10783 ADVG Aleutian mink disease parvovirus (strain G) (ADV) Virus 37111.01735(PPS:1,1,1,0,2,4) 55(CUTOFF), * RefP
>12322 AMVLE Alfalfa mosaic virus (strain 425 / isolate Leiden) Virus 37111.11624(PPS:1,1,7,0,4,4) 55(CUTOFF), * RefP
>521098 ALIAD Alicyclobacillus acidocaldarius subsp acidocaldarius (strain ATCC 27009 / DSM 446 / 104-1A) (Bacillus acidocaldarius). Bac/Firmicute 27111.25305(PPS:0,1,5,28,5,3042) 55(CUTOFF), *
1048834 ALIAT Alicyclobacillus acidocaldarius (strain Tc-4-1) (Bacillus acidocaldarius) Bac/Firmicute 19111.06377(PPS:0,0,1,0,0,3068) 76.88(X-RP), 76.88(X-seed)
>679935 ALIFI Alistipes finegoldii (strain DSM 17242 / JCM 16770 / AHN 2437 / CCUG 46020 / CIP 107999) Bac/CFB_bac 27111.04709(PPS:0,1,0,0,0,3045) 55(CUTOFF), *
>187272 ALHEH Alkalilimnicola ehrlichei (strain MLHE-1) Bac/Gamma-proteo 27111.22623(PPS:0,1,0,0,369,2854) 55(CUTOFF), *
>293826 ALKMQ Alkaliphilus metalliredigens (strain QYMF) Bac/Firmicute 27111.22880(PPS:0,1,0,2,307,4435) 55(CUTOFF), *
>350688 ALKOO Alkaliphilus oremlandii (strain OhILAs) (Clostridium oremlandii (strain OhILAs)) Bac/Firmicute 27111.17517(PPS:0,1,0,0,267,2807) 55(CUTOFF), *
>572477 ALLVD Allochromatium vinosum (strain ATCC 17899 / DSM 180 / NBRC 103801 / D) (Chromatium vinosum) Bac/Gamma-proteo 27111.56865(PPS:0,1,26,17,43,3177) 55(CUTOFF), *
>314275 ALTMD Alteromonas macleodii (strain DSM 17117 / Deep ecotype) Bac/Gamma-proteo 27111.16644(PPS:0,1,0,0,221,3710) 55(CUTOFF), 65.98(X-seed)
1004787 ALTMB Alteromonas macleodii (strain Balearic Sea AD45) Bac/Gamma-proteo 27111.06085(PPS:0,1,0,0,0,3934) 65.98(X-RP), *
1004785 ALTMS Alteromonas macleodii (strain Black Sea 11) Bac/Gamma-proteo 19111.05780(PPS:0,0,0,0,0,3737) 66.56(X-RP), 82.36(X-seed)
1004788 ALTME Alteromonas macleodii (strain English Channel 673) Bac/Gamma-proteo 19111.05973(PPS:0,0,0,0,0,3862) 66.21(X-RP), 86.22(X-seed)
715451 ALTSS Alteromonas sp (strain SN2). Bac/Gamma-proteo 27111.06890(PPS:0,1,0,0,4,4327) 50.11(X-RP), 56.43(X-seed)
>572547 AMICL Aminobacterium colombiense (strain DSM 12261 / ALA-1) Other Bacteria 27111.02922(PPS:0,1,0,0,1,1858) 55(CUTOFF), *
>429009 AMMDK Ammonifex degensii (strain DSM 10501 / KC4) Bac/Firmicute 27111.03189(PPS:0,1,0,0,0,2062) 55(CUTOFF), *
>452471 AMOA5 Amoebophilus asiaticus (strain 5a2) Bac/CFB_bac 27111.07508(PPS:0,1,0,0,113,1250) 55(CUTOFF), *
>698758 AMPXN Amphibacillus xylanus (strain ATCC 51415 / DSM 6626 / JCM 7361 / LMG 17667 / NBRC 15112 / Ep01) Bac/Firmicute 27111.03633(PPS:0,1,0,0,0,2349) 55(CUTOFF), *
>400682 AMPQE Amphimedon queenslandica (Sponge) Euk/Animal 37111.58761(PPS:1,1,8,0,1,29513) 55(CUTOFF), * RefP
>28321 AMEPV Amsacta moorei entomopoxvirus (AmEPV) Virus 37111.12394(PPS:1,1,7,0,11,278) 55(CUTOFF), * RefP
>749927 AMYMU Amycolatopsis mediterranei (strain U-32) Bac/ActnBac 27111.12868(PPS:0,1,0,0,3,8223) 55(CUTOFF), *
>443218 AMYSD Amycolicicoccus subflavus (strain DSM 45089 / DQS3-9A1) Bac/ActnBac 27111.07240(PPS:0,1,0,0,0,4681) 55(CUTOFF), *
>272123 ANACC Anabaena cylindrica (strain ATCC 27899 / PCC 7122) Bac/CyanoBac 27111.10495(PPS:0,1,1,0,0,5730) 55(CUTOFF), *
>891968 ANAMD Anaerobaculum mobile (strain ATCC BAA-54 / DSM 13181 / NGA) Other Bacteria 27111.03065(PPS:0,1,0,0,0,1982) 55(CUTOFF), *
>525919 ANAPD Anaerococcus prevotii (strain ATCC 9321 / DSM 20548 / JCM 6508 / PC1) (Peptostreptococcus prevotii) (Peptococcus prevotii) Bac/Firmicute 27111.05427(PPS:0,1,0,6,1,1788) 55(CUTOFF), *
>926569 ANATU Anaerolinea thermophila (strain DSM 14523 / JCM 11388 / NBRC 100420 / UNI-1) Other Bacteria 27111.04808(PPS:0,1,0,0,2,3045) 55(CUTOFF), *
>290397 ANADE Anaeromyxobacter dehalogenans (strain 2CP-C) Bac/Delta-Epsilon-proteo 27111.23343(PPS:0,1,0,3,311,4325) 55(CUTOFF), *
455488 ANAD2 Anaeromyxobacter dehalogenans (strain 2CP-1 / ATCC BAA-258) Bac/Delta-Epsilon-proteo 19111.19642(PPS:0,0,0,3,233,4421) 85.67(X-RP), 85.67(X-seed)
404589 ANADF Anaeromyxobacter sp (strain Fw109-5). Bac/Delta-Epsilon-proteo 27111.19233(PPS:0,1,0,0,251,4427) 55.11(X-RP), 55.11(X-seed)
447217 ANASK Anaeromyxobacter sp (strain K). Bac/Delta-Epsilon-proteo 19111.18909(PPS:0,0,0,0,245,4409) 86.23(X-RP), 86.23(X-seed)
>234826 ANAMM Anaplasma marginale (strain St Maries). Bac/Alpha-proteo 27111.14149(PPS:0,1,2,0,192,913) 55(CUTOFF), *
574556 ANACI Anaplasma centrale (strain Israel) (Anaplasma marginale subsp centrale (strain Israel)). Bac/Alpha-proteo 19111.01391(PPS:0,0,0,0,0,900) 85.33(X-RP), 85.33(X-seed)
320483 ANAMF Anaplasma marginale (strain Florida) Bac/Alpha-proteo 19111.23164(PPS:0,0,10,0,110,918) 95.43(X-RP), 95.43(X-seed)
>212042 ANAPZ Anaplasma phagocytophilum (strain HZ) Bac/Alpha-proteo 27111.16782(PPS:0,1,1,12,160,1312) 55(CUTOFF), *
>1283343 ANHV1 Anguillid herpesvirus 1 (isolate Anguilla anguilla/Netherlands/500138/1998) (AngHV-1) (European eel herpesvirus) Virus 37111.01828(PPS:1,1,1,0,0,128) 55(CUTOFF), * RefP
>28377 ANOCA Anolis carolinensis (Green anole) (American chameleon) Euk/Animal 37111.60227(PPS:1,1,19,0,6,18699) 55(CUTOFF), * RefP
>43151 ANODA Anopheles darlingi (Mosquito) Euk/Animal 37111.21252(PPS:1,1,2,0,6,11437) 55(CUTOFF), * RefP
>7165 ANOGA Anopheles gambiae (African malaria mosquito) Euk/Animal 37113.68288(PPS:1,1,136,36,240,12182) 55(CUTOFF), * RefP
>491915 ANOFW Anoxybacillus flavithermus (strain DSM 21510 / WK1) Bac/Firmicute 27111.15474(PPS:0,1,0,0,228,2731) 55(CUTOFF), *
>7460 APIME Apis mellifera (Honeybee) Euk/Animal 37113.28532(PPS:1,1,123,18,71,10654) 55(CUTOFF), * RefP
>73473 ACLSP Apple chlorotic leaf spot virus (isolate plum P863) (ACLSV) Virus 37111.03415(PPS:1,1,2,0,3,3) 55(CUTOFF), * RefP
73472 ACLSA Apple chlorotic leaf spot virus (isolate apple) (ACLSV) Virus 19111.01783(PPS:0,0,1,0,3,3) 100.00(X-RP), 100.00(X-seed)
>36402 ASGVP Apple stem grooving virus (strain P-209) (ASGV) Virus 37111.01732(PPS:1,1,1,0,2,2) 55(CUTOFF), * RefP
>651356 ASPVP Apple stem pitting virus (isolate PA66) (ASPV) Virus 37111.01885(PPS:1,1,1,0,5,5) 55(CUTOFF), * RefP
>648234 AQRVG Aquareovirus G (isolate American grass carp/USA/PB01-155/-) (AQRV-G) Virus 37111.03873(PPS:1,1,2,0,12,12) 55(CUTOFF), * RefP
185783 AQRVC Aquareovirus C (isolate Golden shiner/USA/GSRV/1977) (AQRV-C) Virus 37111.03873(PPS:1,1,2,0,12,12) 58.33(X-RP), 58.33(X-seed) RefP
>224324 AQUAE Aquifex aeolicus (strain VF5) Bac/Aquific 37114.63463(PPS:1,1,97,377,782,1553) 55(CUTOFF), * RefP
>3702 ARATH Arabidopsis thaliana (Mouse-ear cress) Euk/Plant 37256.60679(PPS:1,1,8341,687,12289,28723) 55(CUTOFF), 68.97(X-seed) RefP
81972 ARALL Arabidopsis lyrata subsp lyrata (Lyre-leaved rock-cress). Euk/Plant 27111.57622(PPS:0,1,4,0,30,32071) 68.97(X-RP), *
>644284 ARCHD Arcanobacterium haemolyticum (strain ATCC 9345 / DSM 20595 / NBRC 15585 / NCTC 8452 / 11018) Bac/ActnBac 27111.06002(PPS:0,1,2,0,2,1707) 55(CUTOFF), *
>224325 ARCFU Archaeoglobus fulgidus (strain ATCC 49558 / VC-16 / DSM 4304 / JCM 9628 / NBRC 100126) Arch/Euryar 37115.48154(PPS:1,1,144,366,1015,2387) 55(CUTOFF), * RefP
>572546 ARCPA Archaeoglobus profundus (strain DSM 5631 / JCM 9629 / NBRC 100127 / Av18) Arch/Euryar 27111.04976(PPS:0,1,1,0,11,1812) 55(CUTOFF), *
>693661 ARCVS Archaeoglobus veneficus (strain DSM 11195 / SNP6) Arch/Euryar 27111.03168(PPS:0,1,0,0,0,2049) 55(CUTOFF), *
>367737 ARCB4 Arcobacter butzleri (strain RM4018) Bac/Delta-Epsilon-proteo 27111.21263(PPS:0,1,3,4,226,2246) 55(CUTOFF), *
>572480 ARCNC Arcobacter nitrofigilis (strain ATCC 33309 / DSM 7299 / LMG 7604 / NCTC 12251 / CI) (Campylobacter nitrofigilis) Bac/Delta-Epsilon-proteo 27111.04905(PPS:0,1,0,0,2,3108) 55(CUTOFF), *
>76114 AROAE Aromatoleum aromaticum (strain EbN1) (Azoarcus sp (strain EbN1)). Bac/Beta-proteo 27111.40064(PPS:0,1,7,4,413,4215) 55(CUTOFF), *
>861360 ARTAR Arthrobacter arilaitensis (strain DSM 16368 / CIP 108037 / JCM 13566 / Re117) Bac/ActnBac 27111.06717(PPS:0,1,1,0,0,3288) 55(CUTOFF), *
>290340 ARTAT Arthrobacter aurescens (strain TC1) Bac/ActnBac 27111.23176(PPS:0,1,1,10,209,4445) 55(CUTOFF), *
>290399 ARTS2 Arthrobacter sp (strain FB24). Bac/ActnBac 27111.20854(PPS:0,1,0,7,222,4429) 55(CUTOFF), 57.38(X-seed)
452863 ARTCA Arthrobacter chlorophenolicus (strain A6 / ATCC 700700 / DSM 12829 / JCM 12360) Bac/ActnBac 27111.15744(PPS:0,1,0,0,176,4564) 53.22(X-RP), 59.63(X-seed)
930171 ARTPP Arthrobacter phenanthrenivorans (strain DSM 18606 / JCM 16027 / LMG 23796 / Sphe3) Bac/ActnBac 27111.06281(PPS:0,1,0,0,0,4061) 57.38(X-RP), *
>756982 ARTOA Arthrobotrys oligospora (strain ATCC 24927 / CBS 11581 / DSM 1491) (Nematode-trapping fungus) (Didymozoophaga oligospora). Euk/Fungi-Metazoa 27111.19437(PPS:0,1,1,0,1,11478) 55(CUTOFF), *
>554155 ARTOC Arthroderma otae (strain ATCC MYA-4605 / CBS 113480) (Microsporum canis) Euk/Fungi-Metazoa 27111.18640(PPS:0,1,0,0,103,8764) 55(CUTOFF), 59.12(X-seed)
663331 ARTBC Arthroderma benhamiae (strain ATCC MYA-4681 / CBS 112371) (Trichophyton mentagrophytes) Euk/Fungi-Metazoa 19111.17575(PPS:0,0,1,0,73,7978) 50.63(X-RP), 62.20(X-seed)
535722 ARTGP Arthroderma gypseum (strain ATCC MYA-4604 / CBS 118893) (Microsporum gypseum) Euk/Fungi-Metazoa 27111.16147(PPS:0,1,0,0,48,8907) 60.07(X-RP), 68.36(X-seed)
559882 TRIEC Trichophyton equinum (strain ATCC MYA-4606 / CBS 12797) (Horse ringworm fungus). Euk/Fungi-Metazoa 27111.13421(PPS:0,1,0,0,0,8676) 55.32(X-RP), 69.26(X-seed)
559305 TRIRC Trichophyton rubrum (strain ATCC MYA-4607 / CBS 118892) (Athlete's foot fungus) Euk/Fungi-Metazoa 27111.13466(PPS:0,1,0,0,0,8705) 59.12(X-RP), *
647933 TRIT1 Trichophyton tonsurans (strain CBS 112818) (Scalp ringworm fungus) Euk/Fungi-Metazoa 19111.13180(PPS:0,0,0,0,0,8520) 57.70(X-RP), 72.56(X-seed)
663202 TRIVH Trichophyton verrucosum (strain HKI 0517) Euk/Fungi-Metazoa 27111.15922(PPS:0,1,0,0,71,8028) 50.09(X-RP), 61.39(X-seed)
>1029718 ARTSS Arthromitus sp (strain SFB-mouse-Japan). Bac/Firmicute 27111.02290(PPS:0,1,0,0,0,1481) 55(CUTOFF), *
>284811 ASHGO Ashbya gossypii (strain ATCC 10895 / CBS 10951 / FGSC 9923 / NRRL Y-1056) (Yeast) (Eremothecium gossypii). Euk/Fungi-Metazoa 37111.81343(PPS:1,1,16,5,926,4760) 55(CUTOFF), * RefP
>425011 ASPNC Aspergillus niger (strain CBS 51388 / FGSC A1513). Euk/Fungi-Metazoa 27113.79209(PPS:0,1,148,0,323,14071) 55(CUTOFF), 62.99(X-seed)
1033177 ASPKW Aspergillus kawachii (strain NBRC 4308) (White koji mold) (Aspergillus awamori var kawachi). Euk/Fungi-Metazoa 27111.36044(PPS:0,1,9,7,11,11485) 61.06(X-RP), 66.52(X-seed)
380704 ASPNA Aspergillus niger (strain ATCC 1015 / CBS 11346 / FGSC A1144 / LSHB Ac4 / NCTC 3858a / NRRL 328 / USDA 3528.7). Euk/Fungi-Metazoa 27111.18561(PPS:0,1,1,0,0,10944) 62.99(X-RP), *
>510516 ASPOR Aspergillus oryzae (strain ATCC 42149 / RIB 40) (Yellow koji mold) Euk/Fungi-Metazoa 27113.41341(PPS:0,1,100,83,473,12072) 55(CUTOFF), *
332952 ASPFN Aspergillus flavus (strain ATCC 200026 / FGSC A1120 / NRRL 3357 / JCM 12722 / SRRC 167) Euk/Fungi-Metazoa 27111.33527(PPS:0,1,3,0,157,13500) 65.39(X-RP), 65.39(X-seed)
1160506 ASPO3 Aspergillus oryzae (strain 3042) (Yellow koji mold). Euk/Fungi-Metazoa 19111.19258(PPS:0,0,1,0,0,11394) 86.80(X-RP), 86.80(X-seed)
>341663 ASPTN Aspergillus terreus (strain NIH 2624 / FGSC A1156) Euk/Fungi-Metazoa 27111.34971(PPS:0,1,2,0,316,10417) 55(CUTOFF), *
>573065 ASTEC Asticcacaulis excentricus (strain ATCC 15261 / DSM 4724 / VKM B-1370 / CB 48) Bac/Alpha-proteo 27111.08281(PPS:0,1,1,2,0,3736) 55(CUTOFF), *
>647331 AHV2H Atkinsonella hypoxylon virus (isolate 2H) (AhV) Virus 37111.01732(PPS:1,1,1,0,2,2) 55(CUTOFF), * RefP
>1283346 ASPVR Atlantic salmon paramyxovirus (isolate -/Norway/Yrkje371/1995) (ASPV) Virus 37111.00008(PPS:1,1,0,0,0,6) 55(CUTOFF), * RefP
>521095 ATOPD Atopobium parvulum (strain ATCC 33793 / DSM 20469 / JCM 10300 / VPI 0546) (Streptococcus parvulus) (Peptostreptococcus parvulus) Bac/ActnBac 27111.02623(PPS:0,1,0,1,2,1351) 55(CUTOFF), *
>12957 ATTCE Atta cephalotes (Leafcutter ant) Euk/Animal 37111.29583(PPS:1,1,1,0,0,18068) 55(CUTOFF), * RefP
>1289385 AURN1 Aurantiochytrium single-stranded RNA virus 01 (isolate -/Japan/AuRNAV01/2000) (AuRNAV01) (Schizochytrium single-stranded RNA virus) Virus 37111.03264(PPS:1,1,2,0,0,1) 55(CUTOFF), * RefP
>44056 AURAN Aureococcus anophagefferens (Harmful bloom alga) Other Eukaryota 27111.17787(PPS:0,1,0,0,0,11498) 55(CUTOFF), *
>717982 AURDE Auricularia delicata (strain TFB10046) (White-rot fungus) Euk/Fungi-Metazoa 27111.08182(PPS:0,1,0,0,0,5290) 55(CUTOFF), *
>475778 AEVCA Avian encephalomyelitis virus (strain Calnek vaccine) (AEV) Virus 37111.01681(PPS:1,1,1,0,1,1) 55(CUTOFF), * RefP
475780 AEVL2 Avian encephalomyelitis virus (strain L2Z) (AEV) Virus 19111.00049(PPS:0,0,0,0,1,1) 100.00(X-RP), 100.00(X-seed)
475779 AEVVR Avian encephalomyelitis virus (strain Van Reokel) (AEV) Virus 19111.00049(PPS:0,0,0,0,1,1) 100.00(X-RP), 100.00(X-seed)
>516993 AHEV Avian hepatitis E virus (isolate Chicken/California/Meng) (AHEV) Virus 27111.03415(PPS:0,1,2,0,3,3) 55(CUTOFF), *
>11122 IBVB Avian infectious bronchitis virus (strain Beaudette) (IBV) Virus 37111.56534(PPS:1,1,33,5,10,10) 55(CUTOFF), * RefP
11127 IBVM Avian infectious bronchitis virus (strain M41) (IBV) Virus 19111.14107(PPS:0,0,7,5,10,10) 100.00(X-RP), 100.00(X-seed)
>644440 IBDVU Avian infectious bursal disease virus (isolate Chicken/UK/UK661/1989) (IBDV) (Gumboro disease virus) Virus 37111.03415(PPS:1,1,2,0,3,3) 55(CUTOFF), * RefP
645118 IBDVB Avian infectious bursal disease virus (strain Chicken/Cuba/Soroa/1998) (IBDV) (Gumboro disease virus) Virus 19111.13205(PPS:0,0,8,0,3,3) 100.00(X-RP), 100.00(X-seed)
>269446 RSVSA Avian leukosis virus RSA (RSV-SRA) (Rous sarcoma virus (strain Schmidt-Ruppin A)) Virus 37111.12060(PPS:1,1,7,1,4,4) 55(CUTOFF), * RefP
11888 RSVP Rous sarcoma virus (strain Prague C) (RSV-PrC) Virus 27111.28495(PPS:0,1,12,20,4,5) 57.14(X-RP), 57.14(X-seed)
>336960 ANV1 Avian nephritis virus 1 (ANV-1) Virus 27111.01783(PPS:0,1,1,0,3,3) 55(CUTOFF), *
>62928 AZOSB Azoarcus sp (strain BH72). Bac/Beta-proteo 27111.27704(PPS:0,1,2,0,371,3965) 55(CUTOFF), *
>511995 AZOPC Azobacteroides pseudotrichonymphae genomovar CFP2. Bac/CFB_bac 27111.08117(PPS:0,1,0,0,138,846) 55(CUTOFF), *
>438753 AZOC5 Azorhizobium caulinodans (strain ATCC 43989 / DSM 5975 / ORS 571) Bac/Alpha-proteo 27111.58074(PPS:0,1,22,1,301,4452) 55(CUTOFF), *
>640081 AZOSU Azospira oryzae (strain ATCC BAA-33 / DSM 13638 / PS) (Dechlorosoma suillum) Bac/Beta-proteo 27111.05276(PPS:0,1,0,0,0,3411) 55(CUTOFF), *
>862719 AZOL4 Azospirillum lipoferum (strain 4B) Bac/Alpha-proteo 27111.10985(PPS:0,1,1,0,1,6015) 55(CUTOFF), *
137722 AZOS1 Azospirillum sp (strain B510). Bac/Alpha-proteo 27111.08949(PPS:0,1,0,1,2,5440) 62.25(X-RP), 62.25(X-seed)
>322710 AZOVD Azotobacter vinelandii (strain DJ / ATCC BAA-1303) Bac/Gamma-proteo 27111.35579(PPS:0,1,4,8,363,4949) 55(CUTOFF), *
>5865 BABBO Babesia bovis Euk/Alveolat 37111.36122(PPS:1,1,16,9,8,3685) 55(CUTOFF), * RefP
>11764 BAEVM Baboon endogenous virus (strain M7) Virus 27111.01783(PPS:0,1,1,0,3,3) 55(CUTOFF), *
>1392 BACAN Bacillus anthracis Bac/Firmicute 37114.77644(PPS:1,1,120,311,734,6571) 55(CUTOFF), * RefP
592021 BACAA Bacillus anthracis (strain A0248) Bac/Firmicute 19111.31182(PPS:0,0,0,7,405,5268) 91.35(X-RP), 91.35(X-seed)
568206 BACAC Bacillus anthracis (strain CDC 684 / NRRL 3495) Bac/Firmicute 19111.31058(PPS:0,0,0,4,410,5873) 93.30(X-RP), 93.30(X-seed)
572264 BACC3 Bacillus cereus (strain 03BB102) Bac/Firmicute 19111.28851(PPS:0,0,0,0,410,5572) 80.46(X-RP), 80.46(X-seed)
405534 BACC7 Bacillus cereus (strain AH187) Bac/Firmicute 19111.29180(PPS:0,0,0,0,412,5721) 75.68(X-RP), 75.68(X-seed)
405535 BACC0 Bacillus cereus (strain AH820) Bac/Firmicute 19111.28731(PPS:0,0,0,0,402,5750) 80.94(X-RP), 80.94(X-seed)
222523 BACC1 Bacillus cereus (strain ATCC 10987) Bac/Firmicute 27111.62307(PPS:0,1,8,26,590,5699) 71.72(X-RP), 71.72(X-seed)
226900 BACCR Bacillus cereus (strain ATCC 14579 / DSM 31) Bac/Firmicute 29112.42349(PPS:1,0,30,122,652,5229) 72.91(X-RP), 72.91(X-seed) RefP
405532 BACC4 Bacillus cereus (strain B4264) Bac/Firmicute 19111.28635(PPS:0,0,0,0,413,5337) 74.33(X-RP), 74.33(X-seed)
405531 BACC2 Bacillus cereus (strain G9842) Bac/Firmicute 27111.29625(PPS:0,1,0,1,409,5823) 70.95(X-RP), 70.95(X-seed)
361100 BACCQ Bacillus cereus (strain Q1) Bac/Firmicute 19111.26508(PPS:0,0,0,0,381,4983) 72.53(X-RP), 72.53(X-seed)
288681 BACCZ Bacillus cereus (strain ZK / E33L) Bac/Firmicute 19111.35936(PPS:0,0,0,1,561,5054) 74.13(X-RP), 74.13(X-seed)
315749 BACCN Bacillus cereus subsp cytotoxis (strain NVH 391-98). Bac/Firmicute 27111.30576(PPS:0,1,2,0,434,3812) 55.75(X-RP), 55.75(X-seed)
637380 BACAI Bacillus cereus var anthracis (strain CI). Bac/Firmicute 19111.08495(PPS:0,0,0,0,0,5492) 82.46(X-RP), 82.46(X-seed)
412694 BACAH Bacillus thuringiensis (strain Al Hakam) Bac/Firmicute 19111.27142(PPS:0,0,0,2,393,4447) 74.24(X-RP), 74.24(X-seed)
714359 BACT1 Bacillus thuringiensis (strain BMB171) Bac/Firmicute 19111.08158(PPS:0,0,0,0,0,5274) 70.94(X-RP), 70.94(X-seed)
930170 BACT0 Bacillus thuringiensis subsp finitimus (strain YBT-020). Bac/Firmicute 19111.10399(PPS:0,0,1,0,0,5668) 74.41(X-RP), 74.41(X-seed)
281309 BACHK Bacillus thuringiensis subsp konkukian (strain 97-27). Bac/Firmicute 19111.37856(PPS:0,0,0,6,567,4696) 76.44(X-RP), 76.44(X-seed)
315730 BACWK Bacillus weihenstephanensis (strain KBAB4) Bac/Firmicute 27111.30509(PPS:0,1,0,1,434,5597) 70.83(X-RP), 70.83(X-seed)
>649639 BACCJ Bacillus cellulosilyticus (strain ATCC 21833 / DSM 2522 / FERM P-1141 / JCM 9156 / N-4) Bac/Firmicute 27111.06630(PPS:0,1,0,0,2,4223) 55(CUTOFF), *
>66692 BACSK Bacillus clausii (strain KSM-K16) Bac/Firmicute 27111.37400(PPS:0,1,3,4,496,4065) 55(CUTOFF), *
>941639 BACC6 Bacillus coagulans (strain 2-6) Bac/Firmicute 27111.04510(PPS:0,1,0,0,0,2916) 55(CUTOFF), *
>272558 BACHD Bacillus halodurans (strain ATCC BAA-125 / DSM 18197 / FERM 7344 / JCM 9153 / C-125) Bac/Firmicute 27112.48613(PPS:0,1,29,135,736,3994) 55(CUTOFF), *
>279010 BACLD Bacillus licheniformis (strain DSM 13 / ATCC 14580) Bac/Firmicute 27111.70653(PPS:0,1,17,19,564,4401) 55(CUTOFF), *
>592022 BACMD Bacillus megaterium (strain DSM 319) Bac/Firmicute 27111.21390(PPS:0,1,8,0,16,4879) 55(CUTOFF), *
545693 BACMQ Bacillus megaterium (strain ATCC 12872 / QMB1551) Bac/Firmicute 19111.21400(PPS:0,0,7,2,16,5377) 86.60(X-RP), 86.60(X-seed)
>12345 BPGA1 Bacillus phage GA-1 (Bacteriophage GA-1) Virus 27111.02149(PPS:0,1,1,1,1,22) 55(CUTOFF), *
>10685 BPSP1 Bacillus phage SP01 (Bacteriophage SP01) Virus 37111.00314(PPS:1,1,0,0,0,204) 55(CUTOFF), * RefP
>10724 BPSPP Bacillus phage SPP1 (Bacteriophage SPP1) Virus 27111.36497(PPS:0,1,18,15,9,97) 55(CUTOFF), *
>66797 BPSPB Bacillus phage SPbeta (Bacillus phage SPBc2) (Bacteriophage SP-beta) Virus 37111.02805(PPS:1,1,1,0,18,185) 55(CUTOFF), * RefP
>10717 BPPH1 Bacillus phage phi105 (Bacteriophage phi-105) Virus 27111.01802(PPS:0,1,1,0,1,79) 55(CUTOFF), *
>10756 BPPH2 Bacillus phage phi29 (Bacteriophage phi-29) Virus 37111.07438(PPS:1,1,4,2,0,27) 55(CUTOFF), * RefP
10778 BPB03 Bacillus phage B103 (Bacteriophage B103) Virus 19111.00864(PPS:0,0,0,0,17,17) 72.73(X-RP), 72.73(X-seed)
10753 BPNF Bacillus phage Nf (Bacteriophage Nf) Virus 27111.03304(PPS:0,1,2,0,0,27) 66.67(X-RP), 66.67(X-seed)
10757 BPPZA Bacillus phage PZA (Bacteriophage PZA) Virus 19111.06219(PPS:0,0,3,0,26,27) 96.30(X-RP), 96.30(X-seed)
>398511 BACPE Bacillus pseudofirmus (strain OF4) Bac/Firmicute 27111.37702(PPS:0,1,17,2,55,4123) 55(CUTOFF), *
>315750 BACP2 Bacillus pumilus (strain SAFR-032) Bac/Firmicute 27111.26647(PPS:0,1,0,0,425,3669) 55(CUTOFF), *
>439292 BACIE Bacillus selenitireducens (strain ATCC 700615 / DSM 15326 / MLS10) Bac/Firmicute 27111.05068(PPS:0,1,0,0,2,3213) 55(CUTOFF), *
>224308 BACSU Bacillus subtilis (strain 168) Bac/Firmicute 37151.26368(PPS:1,1,2051,1071,4188,4199) 55(CUTOFF), * RefP
692420 BACAS Bacillus amyloliquefaciens (strain ATCC 23350 / DSM 7 / BCRC 11601 / NBRC 15535 / NRRL B-14393) Bac/Firmicute 19111.10652(PPS:0,0,2,3,1,3900) 65.36(X-RP), 65.36(X-seed)
326423 BACA2 Bacillus amyloliquefaciens (strain FZB42) Bac/Firmicute 27111.36509(PPS:0,1,4,0,492,3688) 66.79(X-RP), 66.79(X-seed)
720555 BACA1 Bacillus atrophaeus (strain 1942) Bac/Firmicute 27111.06470(PPS:0,1,0,0,1,4151) 69.26(X-RP), 69.26(X-seed)
936156 BACST Bacillus subtilis (strain BSn5) Bac/Firmicute 19111.06411(PPS:0,0,0,0,1,4113) 89.21(X-RP), 89.21(X-seed)
655816 BACPZ Bacillus subtilis subsp spizizenii (strain ATCC 23059 / NRRL B-14472 / W23). Bac/Firmicute 19111.19794(PPS:0,0,7,2,25,4052) 83.92(X-RP), 83.92(X-seed)
>562970 BACT2 Bacillus tusciae (strain DSM 2912 / NBRC 15312 / T2) Bac/Firmicute 27111.04949(PPS:0,1,0,0,3,3104) 55(CUTOFF), *
>862908 BACMS Bacteriovorax marinus (strain ATCC BAA-682 / DSM 15412 / SJ) Bac/Delta-Epsilon-proteo 27111.05005(PPS:0,1,0,0,1,3204) 55(CUTOFF), *
>272559 BACFN Bacteroides fragilis (strain ATCC 25285 / NCTC 9343) Bac/CFB_bac 27111.67970(PPS:0,1,9,72,312,4222) 55(CUTOFF), *
862962 BACF6 Bacteroides fragilis (strain 638R) Bac/CFB_bac 19111.10047(PPS:0,0,2,0,5,4226) 82.15(X-RP), 82.15(X-seed)
295405 BACFR Bacteroides fragilis (strain YCH46) Bac/CFB_bac 19111.51657(PPS:0,0,14,12,334,4593) 78.75(X-RP), 78.75(X-seed)
>693979 BACT6 Bacteroides helcogenes (strain ATCC 35417 / DSM 20613 / JCM 6297 / P 36-108) Bac/CFB_bac 27111.05096(PPS:0,1,0,0,2,3231) 55(CUTOFF), *
>667015 BACSH Bacteroides salanitronis (strain DSM 18170 / JCM 13567 / BL78) Bac/CFB_bac 27111.05565(PPS:0,1,0,0,0,3598) 55(CUTOFF), *
>226186 BACTN Bacteroides thetaiotaomicron (strain ATCC 29148 / DSM 2079 / NCTC 10582 / E50 / VPI-5482) Bac/CFB_bac 37113.00134(PPS:1,1,43,241,357,4778) 55(CUTOFF), * RefP
>435590 BACV8 Bacteroides vulgatus (strain ATCC 8482 / DSM 1447 / NCTC 11154) Bac/CFB_bac 27111.43850(PPS:0,1,3,46,259,3970) 55(CUTOFF), *
>645099 BBTVA Banana bunchy top virus (isolate Autralia) (BBTV) Virus 37111.11777(PPS:1,1,7,0,7,7) 55(CUTOFF), * RefP
>649604 BAVJK Banna virus (strain Indonesia/JKT-6423/1980) (BAV) Virus 37111.05504(PPS:1,1,3,0,12,12) 55(CUTOFF), * RefP
>103900 BAMMN Barley mild mosaic virus (strain Na1) (BaMMV) Virus 27111.01732(PPS:0,1,1,0,2,2) 55(CUTOFF), *
>12327 BSMV Barley stripe mosaic virus (BSMV) Virus 37111.13409(PPS:1,1,8,0,7,7) 55(CUTOFF), * RefP
>12040 BYDVP Barley yellow dwarf virus (isolate PAV) (BYDV) Virus 37111.06831(PPS:1,1,4,0,6,6) 55(CUTOFF), * RefP
>652104 BAYMY Barley yellow mosaic virus (isolate China/Yancheng/1998) (BaYMV) Virus 37111.01732(PPS:1,1,1,0,2,2) 55(CUTOFF), * RefP
31728 BAYMG Barley yellow mosaic virus (isolate Germany) (BaYMV) Virus 19111.03364(PPS:0,0,2,0,2,2) 100.00(X-RP), 100.00(X-seed)
31729 BAYMJ Barley yellow mosaic virus (strain Japanese II-1) (BaYMV) Virus 19111.04996(PPS:0,0,3,0,2,2) 100.00(X-RP), 100.00(X-seed)
>11020 BFV Barmah forest virus (BFV) Virus 27111.02168(PPS:0,1,1,1,2,2) 55(CUTOFF), *
>283166 BARHE Bartonella henselae (strain ATCC 49882 / Houston 1) (Rochalimaea henselae) Bac/Alpha-proteo 27111.68089(PPS:0,1,22,32,324,1465) 55(CUTOFF), 79.49(X-seed)
1094489 BARAA Bartonella australis (strain Aust/NH1) Bac/Alpha-proteo 27111.01929(PPS:0,1,0,0,0,1248) 66.62(X-RP), 67.90(X-seed)
360095 BARBK Bartonella bacilliformis (strain ATCC 35685 / KC583) Bac/Alpha-proteo 27111.22830(PPS:0,1,5,0,258,1255) 59.33(X-RP), 64.29(X-seed)
696125 BARC7 Bartonella clarridgeiae (strain CIP 104772 / 73) Bac/Alpha-proteo 27111.01979(PPS:0,1,0,0,0,1280) 61.98(X-RP), 65.55(X-seed)
634504 BARGA Bartonella grahamii (strain as4aup) Bac/Alpha-proteo 19111.04397(PPS:0,0,1,0,3,1693) 75.05(X-RP), 71.58(X-seed)
283165 BARQU Bartonella quintana (strain Toulouse) (Rochalimaea quintana) Bac/Alpha-proteo 19111.23684(PPS:0,0,4,0,312,1139) 79.49(X-RP), *
382640 BART1 Bartonella tribocorum (strain CIP 105476 / IBS 506) Bac/Alpha-proteo 27111.15572(PPS:0,1,0,0,259,1805) 72.28(X-RP), 69.21(X-seed)
1094497 BARVW Bartonella vinsonii subsp berkhoffii (strain Winnie). Bac/Alpha-proteo 19111.02154(PPS:0,0,0,0,0,1393) 74.94(X-RP), 75.90(X-seed)
>694008 BCHK5 Bat coronavirus HKU5 (BtCoV) (BtCoV/HKU5/2004) Virus 27111.02139(PPS:0,1,1,0,10,10) 55(CUTOFF), 70.00(X-seed)
389230 BC133 Bat coronavirus 133/2005 (BtCoV) (BtCoV/133/2005) Virus 19111.03771(PPS:0,0,2,0,10,10) 70.00(X-RP), 100.00(X-seed)
694007 BCHK4 Bat coronavirus HKU4 (BtCoV) (BtCoV/HKU4/2004) Virus 27111.02139(PPS:0,1,1,0,10,10) 70.00(X-RP), *
>694006 BCHK9 Bat coronavirus HKU9 (BtCoV) (BtCoV/HKU9) Virus 27111.03720(PPS:0,1,2,0,9,9) 55(CUTOFF), *
>684364 BATDJ Batrachochytrium dendrobatidis (strain JAM81 / FGSC 10211) (Frog chytrid fungus) Euk/Fungi-Metazoa 37111.13615(PPS:1,1,0,0,6,8610) 55(CUTOFF), * RefP
>717646 BAUCO Baudoinia compniacensis (strain UAMH 10762) (Angels' share fungus) Euk/Fungi-Metazoa 19111.17887(PPS:0,0,1,0,0,10508) 55(CUTOFF), *
>374463 BAUCH Baumannia cicadellinicola subsp Homalodisca coagulata. Bac/Gamma-proteo 27111.14045(PPS:0,1,0,0,266,595) 55(CUTOFF), *
>264462 BDEBA Bdellovibrio bacteriovorus (strain ATCC 15356 / DSM 50701 / NCIB 9529 / HD100) Bac/Delta-Epsilon-proteo 27111.28672(PPS:0,1,3,11,277,3438) 55(CUTOFF), *
>145579 BPPHM Bdellovibrio phage phiMH2K (Bacteriophage phiMH2K) Virus 37111.02190(PPS:1,1,1,0,11,11) 55(CUTOFF), * RefP
>77856 BFDV Beak and feather disease virus (BFDV) Virus 27111.03618(PPS:0,1,2,0,7,7) 55(CUTOFF), *
>222449 BGYMJ Bean golden yellow mosaic virus (isolate Puerto Rico-Japan) (BGYMV) Virus 37111.01990(PPS:1,1,1,0,7,9) 55(CUTOFF), * RefP
10816 ABMVW Abutilon mosaic virus (isolate West India) (AbMV) Virus 19111.11777(PPS:0,0,7,0,7,7) 62.50(X-RP), 62.50(X-seed)
222448 BGYMV Bean golden yellow mosaic virus (isolate Puerto Rico) (BGYMV) (Bean golden mosaic virus (isolate Puerto Rico)) Virus 19111.01986(PPS:0,0,1,0,7,7) 87.50(X-RP), 87.50(X-seed)
345184 CALCV Cabbage leaf curl virus (isolate Jamaica) (CaLCuV) Virus 19111.05250(PPS:0,0,3,0,7,7) 62.50(X-RP), 62.50(X-seed)
223310 PYMVV Potato yellow mosaic virus (isolate Venezuela) (PYMV) Virus 19111.03618(PPS:0,0,2,0,7,7) 75.00(X-RP), 75.00(X-seed)
223341 TGMVY Tomato golden mosaic virus (strain Yellow vein) (TGMV) Virus 19111.34622(PPS:0,0,21,0,7,7) 75.00(X-RP), 75.00(X-seed)
>57119 BEYDV Bean yellow dwarf virus (BeYDV) Virus 27111.08361(PPS:0,1,5,0,4,4) 55(CUTOFF), *
31599 TYDVA Tobacco yellow dwarf virus (strain Australia) (TYDV) Virus 19111.01834(PPS:0,0,1,0,4,4) 75.00(X-RP), 75.00(X-seed)
>12197 BYMV Bean yellow mosaic virus Virus 27111.04996(PPS:0,1,3,0,2,2) 55(CUTOFF), *
>31715 BPMV Bean-pod mottle virus (strain Kentucky G7) (BPMV) Virus 27111.07934(PPS:0,1,4,3,2,2) 55(CUTOFF), *
>655819 BEAB2 Beauveria bassiana (strain ARSEF 2860) (White muscardine disease fungus) (Tritirachium shiotae) Euk/Fungi-Metazoa 27111.16026(PPS:0,1,0,0,0,10360) 55(CUTOFF), 55.07(X-seed)
983644 CORMM Cordyceps militaris (strain CM01) (Caterpillar fungus) Euk/Fungi-Metazoa 27111.14928(PPS:0,1,0,0,0,9650) 55.07(X-RP), *
>268960 BCTVC Beet curly top virus (strain California/Logan) (BCTV) Virus 37111.18304(PPS:1,1,11,0,7,7) 55(CUTOFF), * RefP
>114921 BTMV Beet mosaic virus (BtMV) Virus 27111.03364(PPS:0,1,2,0,2,2) 55(CUTOFF), *
>652670 BNYVS Beet necrotic yellow vein virus (isolate Japan/S) (BNYVV) Virus 37111.18406(PPS:1,1,11,0,9,9) 55(CUTOFF), * RefP
>191547 BRSV Beet ringspot virus (BRSV) (Tomato black ring virus (strain S)) Virus 27111.00151(PPS:0,1,0,0,3,3) 55(CUTOFF), *
>478555 BYVU Beet yellows virus (isolate Ukraine) (BYV) (Sugar beet yellows virus) Virus 37111.30213(PPS:1,1,18,1,8,8) 55(CUTOFF), * RefP
>395963 BEII9 Beijerinckia indica subsp indica (strain ATCC 9039 / DSM 1715 / NCIB 8712). Bac/Alpha-proteo 27111.16965(PPS:0,1,0,0,226,3758) 55(CUTOFF), *
>866536 BELBD Belliella baltica (strain DSM 15883 / CIP 108006 / LMG 21964 / BA134) Bac/CFB_bac 27111.05557(PPS:0,1,0,0,0,3593) 55(CUTOFF), *
>471853 BEUC1 Beutenbergia cavernae (strain ATCC BAA-8 / DSM 12333 / NBRC 16432) Bac/ActnBac 27111.13404(PPS:0,1,0,1,132,4173) 55(CUTOFF), *
>367928 BIFAA Bifidobacterium adolescentis (strain ATCC 15703 / DSM 20083 / NCTC 11814 / E194a) Bac/ActnBac 27111.18408(PPS:0,1,2,8,186,1605) 55(CUTOFF), 57.16(X-seed)
401473 BIFDB Bifidobacterium dentium (strain ATCC 27534 / DSM 20436 / JCM 1195 / Bd1) Bac/ActnBac 27111.03284(PPS:0,1,0,0,3,2028) 57.16(X-RP), *
>442563 BIFA0 Bifidobacterium animalis subsp lactis (strain AD011). Bac/ActnBac 27111.09354(PPS:0,1,0,0,143,1486) 55(CUTOFF), *
703613 BIFAR Bifidobacterium animalis subsp animalis (strain ATCC 25527 / DSM 20104 / JCM 1190 / R101-8). Bac/ActnBac 19111.02362(PPS:0,0,0,0,0,1528) 80.68(X-RP), 80.68(X-seed)
552531 BIFAB Bifidobacterium animalis subsp lactis (strain BB-12). Bac/ActnBac 19111.02574(PPS:0,0,0,0,1,1633) 88.59(X-RP), 88.59(X-seed)
580050 BIFLB Bifidobacterium animalis subsp lactis (strain Bl-04 / DGCC2908 / RB 4825 / SD5219). Bac/ActnBac 19111.02606(PPS:0,0,0,0,4,1558) 92.78(X-RP), 92.78(X-seed)
555970 BIFAS Bifidobacterium animalis subsp lactis (strain DSM 10140 / JCM 10602 / LMG 18314). Bac/ActnBac 19111.05918(PPS:0,0,2,0,5,1557) 92.61(X-RP), 92.61(X-seed)
573236 BIFAV Bifidobacterium animalis subsp lactis (strain V9). Bac/ActnBac 19111.02413(PPS:0,0,0,0,0,1561) 92.85(X-RP), 92.85(X-seed)
>1147128 BIFAP Bifidobacterium asteroides (strain PRL2011) Bac/ActnBac 27111.02546(PPS:0,1,0,0,0,1647) 55(CUTOFF), *
>883062 BIFBS Bifidobacterium bifidum (strain S17) Bac/ActnBac 27111.02748(PPS:0,1,0,0,0,1777) 55(CUTOFF), *
702459 BIFBP Bifidobacterium bifidum (strain PRL2010) Bac/ActnBac 19111.02556(PPS:0,0,0,0,0,1653) 82.54(X-RP), 82.54(X-seed)
>206672 BIFLO Bifidobacterium longum (strain NCC 2705) Bac/ActnBac 37111.25403(PPS:1,1,4,3,302,1725) 55(CUTOFF), * RefP
866777 BIFBA Bifidobacterium breve (strain ACS-071-V-Sch8b) Bac/ActnBac 19111.02826(PPS:0,0,0,0,1,1796) 61.62(X-RP), 61.62(X-seed)
326426 BIFBU Bifidobacterium breve (strain NCIMB 8807 / UCC2003) Bac/ActnBac 27111.11018(PPS:0,1,5,0,1,1817) 64.75(X-RP), 64.75(X-seed)
205913 BIFLD Bifidobacterium longum (strain DJO10A) Bac/ActnBac 19111.14148(PPS:0,0,1,0,192,1967) 79.23(X-RP), 79.23(X-seed)
565040 BIFL1 Bifidobacterium longum subsp infantis (strain 157F). Bac/ActnBac 19111.03040(PPS:0,0,0,0,0,1966) 77.18(X-RP), 77.18(X-seed)
391904 BIFLS Bifidobacterium longum subsp infantis (strain ATCC 15697 / DSM 20088 / JCM 1222 / NCTC 11817 / S12). Bac/ActnBac 27111.20467(PPS:0,1,2,7,188,3154) 56.14(X-RP), 56.14(X-seed)
565042 BIFL2 Bifidobacterium longum subsp longum (strain ATCC 15707 / DSM 20219 / JCM 1217 / NCTC 11818 / E194b). Bac/ActnBac 19111.10535(PPS:0,0,4,2,4,1901) 77.19(X-RP), 77.19(X-seed)
890402 BIFLM Bifidobacterium longum subsp longum (strain BBMN68). Bac/ActnBac 19111.02774(PPS:0,0,0,0,0,1794) 78.12(X-RP), 78.12(X-seed)
759350 BIFLJ Bifidobacterium longum subsp longum (strain JDM301). Bac/ActnBac 27111.05061(PPS:0,1,1,1,0,1936) 71.21(X-RP), 71.21(X-seed)
>686949 BVY3 Blackberry virus Y (isolate Blackberry plant/USA: Arkansas/C3ARK/2005) (BVY) Virus 37111.01681(PPS:1,1,1,0,1,1) 55(CUTOFF), * RefP
>65743 BRAV Blackcurrant reversion association virus (BRAV) Virus 27111.04996(PPS:0,1,3,0,2,2) 55(CUTOFF), *
>1146883 BLASD Blastococcus saxobsidens (strain DD2) Bac/ActnBac 27111.09005(PPS:0,1,1,0,0,4767) 55(CUTOFF), *
>12968 BLAHO Blastocystis hominis Other Eukaryota 27111.09002(PPS:0,1,0,0,0,5820) 55(CUTOFF), *
>600809 BLASP Blattabacterium sp subsp. Periplaneta americana (strain BPLAN) (Periplaneta americana symbiotic bacterium). Bac/CFB_bac 27111.00942(PPS:0,1,0,0,1,578) 55(CUTOFF), *
331104 BLASB Blattabacterium sp subsp. Blattella germanica (strain Bge) (Blattella germanica symbiotic bacterium). Bac/CFB_bac 19111.00899(PPS:0,0,0,0,0,582) 77.59(X-RP), 77.59(X-seed)
>203907 BLOFL Blochmannia floridanus Bac/Gamma-proteo 27111.14910(PPS:0,1,0,0,284,580) 55(CUTOFF), *
291272 BLOPB Blochmannia pennsylvanicus (strain BPEN) Bac/Gamma-proteo 27111.14463(PPS:0,1,0,0,274,610) 64.87(X-RP), 64.87(X-seed)
859654 BLOVB Blochmannia vafer (strain BVAF) Bac/Gamma-proteo 19111.00907(PPS:0,0,0,0,0,587) 75.24(X-RP), 75.24(X-seed)
>311176 BSNV Blotched snakehead virus (BSNV) (Channa lucius virus) Virus 37111.03850(PPS:1,1,2,1,3,3) 55(CUTOFF), * RefP
>10900 BTV10 Bluetongue virus 10 (isolate USA) (BTV 10) Virus 37111.24820(PPS:1,1,13,7,11,11) 55(CUTOFF), * RefP
>7091 BOMMO Bombyx mori (Silk moth) Euk/Animal 37115.55991(PPS:1,1,246,49,211,14753) 55(CUTOFF), * RefP
>648412 BMDND Bombyx mori densovirus 3 (isolate Silkworm/China/Zhenjiang/-) (BmDNV-3) Virus 37111.00009(PPS:1,1,0,0,0,7) 55(CUTOFF), * RefP
>648251 BMDNS Bombyx mori densovirus 5 (isolate Shinshu) (BmDNV-5) Virus 37111.00005(PPS:1,1,0,0,0,4) 55(CUTOFF), * RefP
10809 BMDNV Bombyx mori densovirus (BmDNV) (Bombyx densonucleosis virus) Virus 27111.03415(PPS:0,1,2,0,3,3) 57.14(X-RP), 57.14(X-seed)
>360910 BORA1 Bordetella avium (strain 197N) Bac/Beta-proteo 27111.23032(PPS:0,1,0,0,363,3310) 55(CUTOFF), *
>257313 BORPE Bordetella pertussis (strain Tohama I / ATCC BAA-589 / NCTC 13251) Bac/Beta-proteo 37112.99436(PPS:1,1,94,36,515,3205) 55(CUTOFF), * RefP
257310 BORBR Bordetella bronchiseptica (strain ATCC BAA-588 / NCTC 13252 / RB50) (Alcaligenes bronchisepticus) Bac/Beta-proteo 19111.83156(PPS:0,0,22,32,523,4857) 76.53(X-RP), 76.53(X-seed)
1208658 BORBM Bordetella bronchiseptica (strain MO149) Bac/Beta-proteo 19111.06942(PPS:0,0,0,0,0,4488) 77.90(X-RP), 77.90(X-seed)
257311 BORPA Bordetella parapertussis (strain 12822 / ATCC BAA-587 / NCTC 13253) Bac/Beta-proteo 19111.49442(PPS:0,0,6,19,508,4079) 78.10(X-RP), 78.10(X-seed)
1208660 BORPB Bordetella parapertussis (strain Bpp5) Bac/Beta-proteo 19111.06273(PPS:0,0,0,0,0,4056) 76.80(X-RP), 76.80(X-seed)
568706 BORP1 Bordetella pertussis (strain ATCC 9797 / DSM 5571 / NCTC 10739 / 18323) Bac/Beta-proteo 19111.09936(PPS:0,0,3,0,5,3100) 92.51(X-RP), 92.51(X-seed)
1017264 BORPC Bordetella pertussis (strain CS) Bac/Beta-proteo 19111.06681(PPS:0,0,1,0,2,3201) 98.76(X-RP), 98.76(X-seed)
>340100 BORPD Bordetella petrii (strain ATCC BAA-461 / DSM 12804 / CCUG 43448) Bac/Beta-proteo 27111.25211(PPS:0,1,1,2,307,4887) 55(CUTOFF), *
>194699 BPBPP Bordetella phage BPP-1 Virus 37111.08018(PPS:1,1,3,7,0,49) 55(CUTOFF), * RefP
>928296 BDVV Borna disease virus (strain V) (BDV) Virus 37111.10044(PPS:1,1,6,0,5,5) 55(CUTOFF), * RefP
12455 BDV Borna disease virus (BDV) Virus 19111.39090(PPS:0,0,23,3,5,5) 100.00(X-RP), 100.00(X-seed)
>224326 BORBU Borrelia burgdorferi (strain ATCC 35210 / B31 / CIP 102532 / DSM 4680) Other Bacteria 37112.69615(PPS:1,1,78,48,394,1287) 55(CUTOFF), * RefP
390236 BORAP Borrelia afzelii (strain PKo) Other Bacteria 19111.15271(PPS:0,0,2,0,191,1670) 78.04(X-RP), 78.04(X-seed)
521010 BORBD Borrelia bissettii (strain DN127) Other Bacteria 19111.03828(PPS:0,0,1,0,1,1389) 82.60(X-RP), 82.60(X-seed)
521008 BORBJ Borrelia burgdorferi (strain JD1) Other Bacteria 19111.05398(PPS:0,0,2,0,1,1349) 91.05(X-RP), 91.05(X-seed)
521007 BORBN Borrelia burgdorferi (strain N40) Other Bacteria 19111.19375(PPS:0,0,10,2,6,1223) 92.35(X-RP), 92.35(X-seed)
445985 BORBZ Borrelia burgdorferi (strain ZS7) Other Bacteria 19111.18369(PPS:0,0,5,1,160,1216) 89.03(X-RP), 89.03(X-seed)
1155096 BORCA Borrelia crocidurae (strain Achema) Other Bacteria 19111.03894(PPS:0,0,1,0,0,1463) 55.89(X-RP), 55.89(X-seed)
412419 BORDL Borrelia duttonii (strain Ly) Other Bacteria 27111.07705(PPS:0,1,0,0,120,1154) 64.06(X-RP), 64.06(X-seed)
290434 BORGA Borrelia garinii (strain PBi) Other Bacteria 19111.18494(PPS:0,0,4,0,203,1261) 79.35(X-RP), 79.35(X-seed)
314723 BORHD Borrelia hermsii (strain DAH) Other Bacteria 19111.07478(PPS:0,0,0,0,126,816) 68.03(X-RP), 68.03(X-seed)
412418 BORRA Borrelia recurrentis (strain A1) Other Bacteria 19111.07192(PPS:0,0,0,0,116,950) 65.09(X-RP), 65.09(X-seed)
314724 BORT9 Borrelia turicatae (strain 91E135) Other Bacteria 19111.06934(PPS:0,0,0,0,115,815) 68.92(X-RP), 68.92(X-seed)
>1287680 BOTPV Botryosphaeria parva (strain UCR-NP2) (Grapevine canker fungus) (Neofusicoccum parvum) Euk/Fungi-Metazoa 19111.17656(PPS:0,0,1,0,0,10359) 55(CUTOFF), *
>999810 BOTF4 Botryotinia fuckeliana (strain T4) (Noble rot fungus) (Botrytis cinerea) Euk/Fungi-Metazoa 27111.25275(PPS:0,1,0,0,0,16338) 55(CUTOFF), *
1290391 BOTF1 Botryotinia fuckeliana (strain BcDW1) (Noble rot fungus) (Botrytis cinerea) Euk/Fungi-Metazoa 19111.18674(PPS:0,0,1,0,0,11017) 65.79(X-RP), 65.79(X-seed)
>686946 BOTVF Botrytis virus F (isolate Botrytis cinerea/New Zealand/Howitt/2001) (BotV-F) Virus 37111.01732(PPS:1,1,1,0,2,2) 55(CUTOFF), * RefP
>686947 BOTVX Botrytis virus X (isolate Botrytis cinerea/New Zealand/Howitt/2006) (BOTV-X) Virus 37111.01885(PPS:1,1,1,0,5,5) 55(CUTOFF), * RefP
>331642 BECN1 Bovine enteric calicivirus Newbury agent-1 (isolate Bovine/UK/Newbury1/1976) (BEC) Virus 37111.01732(PPS:1,1,1,0,2,2) 55(CUTOFF), * RefP
190239 BECNB Bovine enteric calicivirus NB (isolate Bovine/United States/Nebraska/1980) (BEC-NB) Virus 19111.01732(PPS:0,0,1,0,2,2) 100.00(X-RP), 100.00(X-seed)
>928297 BEFVB Bovine ephemeral fever virus (strain BB7721) (BEFV) Virus 37111.07136(PPS:1,1,4,0,12,12) 55(CUTOFF), * RefP
>10559 BPV1 Bovine papillomavirus type 1 Virus 27111.28477(PPS:0,1,14,12,8,8) 55(CUTOFF), *
10560 BPV2 Bovine papillomavirus type 2 Virus 19111.02139(PPS:0,0,1,0,10,10) 88.89(X-RP), 88.89(X-seed)
>10561 BPV3 Bovine papillomavirus type 3 Virus 37111.08466(PPS:1,1,5,0,6,8) 55(CUTOFF), * RefP
>10562 BPV4 Bovine papillomavirus type 4 Virus 27111.03822(PPS:0,1,2,0,11,11) 55(CUTOFF), *
>40537 BPV5 Bovine papillomavirus type 5 Virus 37111.03567(PPS:1,1,2,0,6,6) 55(CUTOFF), * RefP
>648243 PAVBP Bovine parvovirus (isolate pAT153/1986) (BPV) Virus 37111.03415(PPS:1,1,2,0,3,3) 55(CUTOFF), * RefP
>10627 POVBO Bovine polyomavirus (BPyV) Virus 27111.05148(PPS:0,1,3,0,5,5) 55(CUTOFF), *
>11100 BVDVN Bovine viral diarrhea virus (isolate NADL) (BVDV) (Mucosal disease virus) Virus 37111.16913(PPS:1,1,9,5,1,1) 55(CUTOFF), * RefP
>268305 BVDVC Bovine viral diarrhea virus (strain CP7) (BVDV) (Mucosal disease virus) Virus 27111.17569(PPS:0,1,7,14,1,1) 55(CUTOFF), *
31656 BVDVS Bovine viral diarrhea virus (strain SD-1) (BVDV) (Mucosal disease virus) Virus 19111.02552(PPS:0,0,1,2,1,1) 100.00(X-RP), 100.00(X-seed)
11097 CSFVA Classical swine fever virus (strain Alfort) (CSFV) (Hog cholera virus) Virus 19111.09840(PPS:0,0,6,0,1,1) 100.00(X-RP), 100.00(X-seed)
11098 CSFVB Classical swine fever virus (strain Brescia) (CSFV) (Hog cholera virus) Virus 19111.01681(PPS:0,0,1,0,1,1) 100.00(X-RP), 100.00(X-seed)
>446465 BRAFD Brachybacterium faecium (strain ATCC 43885 / DSM 4810 / NCIB 9860) Bac/ActnBac 27111.05013(PPS:0,1,0,0,6,3050) 55(CUTOFF), *
>15368 BRADI Brachypodium distachyon (Purple false brome) (Trachynia distachya) Euk/Plant 37111.62301(PPS:1,1,12,0,35,26498) 55(CUTOFF), * RefP
>565034 BRAHW Brachyspira hyodysenteriae (strain ATCC 49526 / WA1) Other Bacteria 27111.12466(PPS:0,1,2,0,111,2409) 55(CUTOFF), *
1045858 BRAIP Brachyspira intermedia (strain ATCC 51140 / PWS/A) (Serpulina intermedia) Other Bacteria 19111.04417(PPS:0,0,0,0,0,2856) 76.43(X-RP), 76.43(X-seed)
526224 BRAM5 Brachyspira murdochii (strain ATCC 51284 / DSM 12563 / 56-150) (Serpulina murdochii) Other Bacteria 27111.05113(PPS:0,1,0,2,0,2743) 72.01(X-RP), 72.01(X-seed)
759914 BRAP9 Brachyspira pilosicoli (strain ATCC BAA-1826 / 95/1000) Other Bacteria 27111.03267(PPS:0,1,0,0,0,2113) 65.85(X-RP), 65.85(X-seed)
>224911 BRAJA Bradyrhizobium japonicum (strain USDA 110) Bac/Alpha-proteo 37113.27017(PPS:1,1,98,51,658,8030) 55(CUTOFF), * RefP
>114615 BRASO Bradyrhizobium sp (strain ORS278). Bac/Alpha-proteo 27111.31896(PPS:0,1,3,2,324,6556) 55(CUTOFF), 69.25(X-seed)
288000 BRASB Bradyrhizobium sp (strain BTAi1 / ATCC BAA-1182). Bac/Alpha-proteo 27111.28090(PPS:0,1,0,0,339,7345) 69.25(X-RP), *
>7739 BRAFL Branchiostoma floridae (Florida lancelet) (Amphioxus) Euk/Animal 37111.84475(PPS:1,1,23,2,39,28538) 55(CUTOFF), * RefP
>51351 BRARP Brassica rapa subsp pekinensis (Chinese cabbage) (Brassica pekinensis). Euk/Plant 27111.84727(PPS:0,1,13,0,8,40800) 55(CUTOFF), *
>360393 BRV1 Breda virus 1 (BRV-1) Virus 37111.06070(PPS:1,1,3,2,6,6) 55(CUTOFF), * RefP
11156 BEV Berne virus (BEV) Virus 27111.11728(PPS:0,1,7,0,6,7) 61.54(X-RP), 61.54(X-seed)
>358681 BREBN Brevibacillus brevis (strain 47 / JCM 6285 / NBRC 100599) Bac/Firmicute 27111.29519(PPS:0,1,5,0,251,5802) 55(CUTOFF), *
>633149 BRESC Brevundimonas subvibrioides (strain ATCC 15264 / DSM 4735 / LMG 14903 / NBRC 16000 / CB 81) (Caulobacter subvibrioides) Bac/Alpha-proteo 27111.05133(PPS:0,1,0,0,0,3319) 55(CUTOFF), *
>12301 BBMV Broad bean mottle virus Virus 27111.03466(PPS:0,1,2,0,4,4) 55(CUTOFF), *
>649895 BBWVS Broad bean wilt virus 1 (strain Spinach/United States/ATCC PV-132/1963) (BBWV-1) Virus 37111.00100(PPS:1,1,0,0,2,2) 55(CUTOFF), * RefP
>12302 BMV Brome mosaic virus (BMV) Virus 37111.14127(PPS:1,1,8,2,4,4) 55(CUTOFF), * RefP
12303 CCMV Cowpea chlorotic mottle virus (CCMV) Virus 19111.15759(PPS:0,0,9,2,4,4) 75.00(X-RP), 75.00(X-seed)
>117138 BSTV1 Brome streak virus (strain 11-Cal) (BStV) (Brome streak mosaic rymovirus) Virus 37111.03313(PPS:1,1,2,0,1,1) 55(CUTOFF), * RefP
>359391 BRUA2 Brucella abortus (strain 2308) Bac/Alpha-proteo 27111.93346(PPS:0,1,28,45,474,3018) 55(CUTOFF), *
430066 BRUA1 Brucella abortus (strain S19) Bac/Alpha-proteo 19111.35519(PPS:0,0,9,1,320,2979) 91.01(X-RP), 91.01(X-seed)
262698 BRUAB Brucella abortus biovar 1 (strain 9-941) Bac/Alpha-proteo 19111.86266(PPS:0,0,33,7,499,3068) 95.16(X-RP), 95.16(X-seed)
483179 BRUC2 Brucella canis (strain ATCC 23365 / NCTC 10854) Bac/Alpha-proteo 19111.22795(PPS:0,0,0,0,364,3125) 86.11(X-RP), 86.11(X-seed)
941967 BRUMM Brucella melitensis (strain M28) Bac/Alpha-proteo 19111.05161(PPS:0,0,0,0,0,3337) 82.47(X-RP), 82.47(X-seed)
703352 BRUM5 Brucella melitensis (strain M5-90) Bac/Alpha-proteo 19111.05153(PPS:0,0,0,0,0,3332) 82.35(X-RP), 82.35(X-seed)
224914 BRUME Brucella melitensis biotype 1 (strain 16M / ATCC 23456 / NCTC 10094) Bac/Alpha-proteo 19111.85906(PPS:0,0,27,20,572,3176) 83.46(X-RP), 83.46(X-seed)
546272 BRUMB Brucella melitensis biotype 2 (strain ATCC 23457) Bac/Alpha-proteo 19111.20426(PPS:0,0,0,0,317,3093) 88.68(X-RP), 88.68(X-seed)
568815 BRUMC Brucella microti (strain CCM 4915) Bac/Alpha-proteo 19111.05045(PPS:0,0,0,0,0,3262) 90.35(X-RP), 90.35(X-seed)
444178 BRUO2 Brucella ovis (strain ATCC 25840 / 63/290 / NCTC 10512) Bac/Alpha-proteo 19111.25831(PPS:0,0,3,0,336,2816) 82.36(X-RP), 82.36(X-seed)
520461 BRUPB Brucella pinnipedialis (strain NCTC 12890 / BCCN 94-73 / B2/94) Bac/Alpha-proteo 19111.05053(PPS:0,0,0,0,0,3267) 90.29(X-RP), 90.29(X-seed)
470137 BRUSI Brucella suis (strain ATCC 23445 / NCTC 10510) Bac/Alpha-proteo 19111.22704(PPS:0,0,0,0,361,3162) 86.29(X-RP), 86.29(X-seed)
204722 BRUSU Brucella suis biovar 1 (strain 1330) Bac/Alpha-proteo 19111.64270(PPS:0,0,17,7,576,3270) 89.62(X-RP), 89.62(X-seed)
>6279 BRUMA Brugia malayi (Filarial nematode worm) Euk/Animal 27111.41207(PPS:0,1,12,5,41,11264) 55(CUTOFF), *
>107806 BUCAI Buchnera aphidicola subsp Acyrthosiphon pisum (strain APS) (Acyrthosiphon pisum symbiotic bacterium). Bac/Gamma-proteo 37111.49126(PPS:1,1,12,1,572,572) 55(CUTOFF), * RefP
563178 BUCA5 Buchnera aphidicola subsp Acyrthosiphon pisum (strain 5A). Bac/Gamma-proteo 19111.13144(PPS:0,0,0,0,249,555) 97.60(X-RP), 97.60(X-seed)
713600 BUCAJ Buchnera aphidicola subsp Acyrthosiphon pisum (strain JF98). Bac/Gamma-proteo 19111.00736(PPS:0,0,0,0,0,477) 78.36(X-RP), 78.36(X-seed)
713601 BUCAF Buchnera aphidicola subsp Acyrthosiphon pisum (strain JF99). Bac/Gamma-proteo 19111.00910(PPS:0,0,0,0,0,589) 93.10(X-RP), 93.10(X-seed)
713603 BUCA0 Buchnera aphidicola subsp Acyrthosiphon pisum (strain LL01). Bac/Gamma-proteo 19111.00891(PPS:0,0,0,0,0,577) 91.29(X-RP), 91.29(X-seed)
713602 BUCA3 Buchnera aphidicola subsp Acyrthosiphon pisum (strain TLW03). Bac/Gamma-proteo 19111.00883(PPS:0,0,0,0,0,572) 89.24(X-RP), 89.24(X-seed)
561501 BUCAT Buchnera aphidicola subsp Acyrthosiphon pisum (strain Tuc7). Bac/Gamma-proteo 19111.13042(PPS:0,0,0,0,247,553) 97.60(X-RP), 97.60(X-seed)
198804 BUCAP Buchnera aphidicola subsp Schizaphis graminum (strain Sg). Bac/Gamma-proteo 27111.57972(PPS:0,1,18,0,562,562) 73.02(X-RP), 73.02(X-seed)
>224915 BUCBP Buchnera aphidicola subsp Baizongia pistaciae (strain Bp). Bac/Gamma-proteo 27111.25801(PPS:0,1,0,0,507,507) 55(CUTOFF), *
>372461 BUCCC Buchnera aphidicola subsp Cinara cedri (strain Cc). Bac/Gamma-proteo 27111.07862(PPS:0,1,0,0,148,362) 55(CUTOFF), *
>10625 BFPYV Budgerigar fledgling disease virus (BFPyV) Virus 27111.17065(PPS:0,1,10,1,6,11) 55(CUTOFF), *
>35304 BUNYW Bunyamwera virus (BUNV) Virus 37111.14127(PPS:1,1,8,2,4,4) 55(CUTOFF), * RefP
>796210 BUNL8 Bunyavirus La Crosse (isolate Human/United States/L78/1978) Virus 37111.05097(PPS:1,1,3,0,4,4) 55(CUTOFF), * RefP
>999541 BURGS Burkholderia gladioli (strain BSR3) Bac/Beta-proteo 27111.11278(PPS:0,1,0,0,0,7291) 55(CUTOFF), *
626418 BURGB Burkholderia glumae (strain BGR1) Bac/Beta-proteo 27111.09135(PPS:0,1,0,1,0,5624) 58.57(X-RP), 58.57(X-seed)
>1283334 BPB78 Burkholderia phage Bcep781 (isolate -/United States/Beer/1978) (Bacteriophage Bcep781) Virus 37111.01732(PPS:1,1,1,0,0,66) 55(CUTOFF), * RefP
>1283335 BPBMU Burkholderia phage BcepMu (isolate -/United States/Summer/2002) (Bacteriophage BcepMu) Virus 37111.01712(PPS:1,1,1,0,0,53) 55(CUTOFF), * RefP
>391038 BURP8 Burkholderia phymatum (strain DSM 17167 / STM815) Bac/Beta-proteo 27111.30051(PPS:0,1,0,5,333,7396) 55(CUTOFF), *
>272560 BURPS Burkholderia pseudomallei (strain K96243) Bac/Beta-proteo 37112.17903(PPS:1,1,37,56,495,5632) 55(CUTOFF), * RefP
243160 BURMA Burkholderia mallei (strain ATCC 23344) Bac/Beta-proteo 19111.36840(PPS:0,0,3,4,462,4787) 74.19(X-RP), 74.19(X-seed)
412022 BURM9 Burkholderia mallei (strain NCTC 10229) Bac/Beta-proteo 19111.25042(PPS:0,0,0,0,353,4928) 73.86(X-RP), 73.86(X-seed)
320389 BURM7 Burkholderia mallei (strain NCTC 10247) Bac/Beta-proteo 19111.25558(PPS:0,0,0,0,356,5166) 73.21(X-RP), 73.21(X-seed)
320388 BURMS Burkholderia mallei (strain SAVP1) Bac/Beta-proteo 27111.24761(PPS:0,1,0,0,346,4970) 70.05(X-RP), 70.05(X-seed)
357348 BURP0 Burkholderia pseudomallei (strain 1106a) Bac/Beta-proteo 19111.29277(PPS:0,0,0,0,374,6996) 77.96(X-RP), 77.96(X-seed)
320372 BURP1 Burkholderia pseudomallei (strain 1710b) Bac/Beta-proteo 19111.67961(PPS:0,0,1,84,416,5959) 78.94(X-RP), 78.94(X-seed)
320373 BURP6 Burkholderia pseudomallei (strain 668) Bac/Beta-proteo 19111.28629(PPS:0,0,0,0,362,6960) 76.53(X-RP), 76.53(X-seed)
271848 BURTA Burkholderia thailandensis (strain E264 / ATCC 700388 / DSM 13276 / CIP 106301) Bac/Beta-proteo 27111.58823(PPS:0,1,3,57,416,5544) 73.01(X-RP), 73.01(X-seed)
>882378 BURRH Burkholderia rhizoxinica (strain DSM 19002 / CIP 109453 / HKI 454) Bac/Beta-proteo 27111.05931(PPS:0,1,0,0,0,3835) 55(CUTOFF), *
>269483 BURS3 Burkholderia sp (strain 383) (Burkholderia cepacia (strain ATCC 17760 / NCIB 9086 / R18194)). Bac/Beta-proteo 27111.42985(PPS:0,1,1,14,474,7671) 55(CUTOFF), 70.09(X-seed)
339670 BURCM Burkholderia ambifaria (strain ATCC BAA-244 / AMMD) (Burkholderia cepacia (strain AMMD)) Bac/Beta-proteo 27111.32475(PPS:0,1,0,7,391,6550) 65.45(X-RP), 67.45(X-seed)
398577 BURA4 Burkholderia ambifaria (strain MC40-6) Bac/Beta-proteo 19111.29471(PPS:0,0,0,4,354,6633) 63.54(X-RP), 66.50(X-seed)
331271 BURCA Burkholderia cenocepacia (strain AU 1054) Bac/Beta-proteo 19111.31019(PPS:0,0,0,1,419,6405) 68.07(X-RP), 76.92(X-seed)
331272 BURCH Burkholderia cenocepacia (strain HI2424) Bac/Beta-proteo 19111.30419(PPS:0,0,0,0,402,6841) 68.74(X-RP), 77.91(X-seed)
406425 BURCC Burkholderia cenocepacia (strain MC0-3) Bac/Beta-proteo 19111.28418(PPS:0,0,0,0,359,6919) 68.96(X-RP), 78.04(X-seed)
216591 BURCJ Burkholderia cepacia (strain J2315 / LMG 16656) (Burkholderia cenocepacia (strain J2315)) Bac/Beta-proteo 27111.39615(PPS:0,1,2,21,336,6869) 70.09(X-RP), *
395019 BURM1 Burkholderia multivorans (strain ATCC 17616 / 249) Bac/Beta-proteo 27111.36173(PPS:0,1,5,4,332,6393) 54.32(X-RP), 59.55(X-seed)
269482 BURVG Burkholderia vietnamiensis (strain G4 / LMG 22486) (Burkholderia cepacia (strain R1808)) Bac/Beta-proteo 27111.32163(PPS:0,1,0,5,377,7358) 53.12(X-RP), 56.62(X-seed)
>266265 BURXL Burkholderia xenovorans (strain LB400) Bac/Beta-proteo 27112.09979(PPS:0,1,29,64,438,8514) 55(CUTOFF), 62.08(X-seed)
398527 BURPP Burkholderia phytofirmans (strain DSM 17436 / PsJN) Bac/Beta-proteo 27111.30203(PPS:0,1,1,2,338,7125) 62.08(X-RP), *
640511 BURSC Burkholderia sp (strain CCGE1002). Bac/Beta-proteo 27111.10585(PPS:0,1,0,0,1,6811) 50.82(X-RP), 57.08(X-seed)
640512 BURSG Burkholderia sp (strain CCGE1003). Bac/Beta-proteo 27111.09211(PPS:0,1,0,0,0,5955) 55.03(X-RP), 63.07(X-seed)
>515622 BUTPB Butyrivibrio proteoclasticus (strain ATCC 51982 / DSM 14932 / B316) (Clostridium proteoclasticum) Bac/Firmicute 27111.08372(PPS:0,1,1,2,0,3795) 55(CUTOFF), *
>135651 CAEBE Caenorhabditis brenneri (Nematode worm) Euk/Animal 27111.49639(PPS:0,1,2,0,0,29977) 55(CUTOFF), *
>6238 CAEBR Caenorhabditis briggsae Euk/Animal 37112.41420(PPS:1,1,49,0,566,21676) 55(CUTOFF), * RefP
>6239 CAEEL Caenorhabditis elegans Euk/Animal 37147.99263(PPS:1,1,2098,171,3439,20443) 55(CUTOFF), * RefP
>281687 CAEJA Caenorhabditis japonica Euk/Animal 37111.46786(PPS:1,1,1,0,3,29092) 55(CUTOFF), * RefP
>31234 CAERE Caenorhabditis remanei (Caenorhabditis vulgaris) Euk/Animal 27111.54913(PPS:0,1,4,0,1,31245) 55(CUTOFF), *
>351627 CALS8 Caldicellulosiruptor saccharolyticus (strain ATCC 43494 / DSM 8903) Bac/Firmicute 27111.16865(PPS:0,1,0,1,251,2615) 55(CUTOFF), 70.50(X-seed)
521460 CALBD Caldicellulosiruptor bescii (strain ATCC BAA-1888 / DSM 6725 / Z-1320) (Anaerocellum thermophilum) Bac/Firmicute 27111.15747(PPS:0,1,0,3,210,2637) 70.50(X-RP), *
632292 CALH1 Caldicellulosiruptor hydrothermalis (strain DSM 18901 / VKM B-2411 / 108) Bac/Firmicute 19111.03891(PPS:0,0,0,0,0,2516) 70.74(X-RP), 75.88(X-seed)
632335 CALKI Caldicellulosiruptor kristjanssonii (strain ATCC 700853 / DSM 12137 / I77R1B) Bac/Firmicute 19111.03787(PPS:0,0,0,0,0,2449) 70.30(X-RP), 76.08(X-seed)
632348 CALK2 Caldicellulosiruptor kronotskyensis (strain DSM 18902 / VKM B-2412 / 2002) Bac/Firmicute 19111.03798(PPS:0,0,0,0,0,2456) 72.95(X-RP), 79.93(X-seed)
608506 CALOO Caldicellulosiruptor obsidiansis (strain ATCC BAA-2073 / strain OB47) Bac/Firmicute 19111.03357(PPS:0,0,0,0,0,2171) 70.40(X-RP), 79.05(X-seed)
632518 CALOW Caldicellulosiruptor owensensis (strain ATCC 700167 / DSM 13100 / OL) Bac/Firmicute 19111.03292(PPS:0,0,0,0,0,2129) 68.18(X-RP), 74.02(X-seed)
>926550 CALAS Caldilinea aerophila (strain DSM 14535 / JCM 11387 / NBRC 104270 / STL-6-O1) Other Bacteria 27111.06097(PPS:0,1,0,0,0,3942) 55(CUTOFF), *
>511051 CALEA Caldisericum exile (strain DSM 21853 / NBRC 104410 / AZM16c01) Other Bacteria 27111.02367(PPS:0,1,0,0,0,1531) 55(CUTOFF), *
>1056495 CALLD Caldisphaera lagunensis (strain DSM 15908 / JCM 11604 / IC-154) Arch/Crenar 27111.02271(PPS:0,1,0,0,0,1469) 55(CUTOFF), *
>768670 CALNY Calditerrivibrio nitroreducens (strain DSM 19672 / NBRC 101217 / Yu37-1) Other Bacteria 27111.03364(PPS:0,1,0,0,3,2080) 55(CUTOFF), *
>397948 CALMQ Caldivirga maquilingensis (strain ATCC 700844 / DSM 13496 / JCM 10307 / IC-167) Arch/Crenar 27111.08311(PPS:0,1,0,0,107,1960) 55(CUTOFF), *
>654920 CSIVT Campoletis sonorensis ichnovirus (strain Texas A&M) (CsIV) Virus 37111.04902(PPS:1,1,3,0,0,5) 55(CUTOFF), * RefP
>104421 CAMFO Camponotus floridanus (Florida carpenter ant) Euk/Animal 27111.24507(PPS:0,1,1,0,0,14787) 55(CUTOFF), *
>360104 CAMC1 Campylobacter concisus (strain 13826) Bac/Delta-Epsilon-proteo 27111.14469(PPS:0,1,0,0,229,2049) 55(CUTOFF), 56.42(X-seed)
360105 CAMC5 Campylobacter curvus (strain 52592). Bac/Delta-Epsilon-proteo 27111.13550(PPS:0,1,0,0,215,1902) 56.42(X-RP), *
>360106 CAMFF Campylobacter fetus subsp fetus (strain 82-40). Bac/Delta-Epsilon-proteo 27111.14231(PPS:0,1,0,0,235,1704) 55(CUTOFF), *
>360107 CAMHC Campylobacter hominis (strain ATCC BAA-381 / LMG 19568 / NCTC 13146 / CH001A) Bac/Delta-Epsilon-proteo 27111.13952(PPS:0,1,0,0,230,1683) 55(CUTOFF), *
>192222 CAMJE Campylobacter jejuni subsp jejuni serotype O:2 (strain NCTC 11168). Bac/Delta-Epsilon-proteo 37112.90465(PPS:1,1,77,92,451,1614) 55(CUTOFF), * RefP
195099 CAMJR Campylobacter jejuni (strain RM1221) Bac/Delta-Epsilon-proteo 19111.24326(PPS:0,0,2,4,334,1836) 84.86(X-RP), 84.86(X-seed)
360109 CAMJD Campylobacter jejuni subsp doylei (strain ATCC BAA-1458 / RM4099 / 269.97). Bac/Delta-Epsilon-proteo 19111.16609(PPS:0,0,0,0,283,1710) 78.67(X-RP), 78.67(X-seed)
567106 CAMJI Campylobacter jejuni subsp jejuni (strain IA3902). Bac/Delta-Epsilon-proteo 19111.03424(PPS:0,0,0,2,0,1651) 94.70(X-RP), 94.70(X-seed)
718271 CAMJS Campylobacter jejuni subsp jejuni (strain S3). Bac/Delta-Epsilon-proteo 19111.02757(PPS:0,0,0,0,0,1783) 86.50(X-RP), 86.50(X-seed)
645464 CAMJM Campylobacter jejuni subsp jejuni serotype HS21 (strain M1 / 99/308). Bac/Delta-Epsilon-proteo 19111.02485(PPS:0,0,0,0,0,1607) 87.55(X-RP), 87.55(X-seed)
757425 CAMJC Campylobacter jejuni subsp jejuni serotype HS:41 (strain ICDCCJ07001). Bac/Delta-Epsilon-proteo 19111.02361(PPS:0,0,0,0,0,1527) 77.65(X-RP), 77.65(X-seed)
354242 CAMJJ Campylobacter jejuni subsp jejuni serotype O:23/36 (strain 81-176). Bac/Delta-Epsilon-proteo 19111.53552(PPS:0,0,19,10,314,1745) 87.45(X-RP), 87.45(X-seed)
407148 CAMJ8 Campylobacter jejuni subsp jejuni serotype O:6 (strain 81116 / NCTC 11828). Bac/Delta-Epsilon-proteo 19111.29564(PPS:0,0,7,1,308,1622) 88.94(X-RP), 88.94(X-seed)
306263 CAMLR Campylobacter lari (strain RM2100 / D67 / ATCC BAA-1060) Bac/Delta-Epsilon-proteo 27111.13930(PPS:0,1,1,1,192,1545) 56.28(X-RP), 56.28(X-seed)
>237561 CANAL Candida albicans (strain SC5314 / ATCC MYA-2876) (Yeast) Euk/Fungi-Metazoa 37119.08947(PPS:1,1,454,43,739,8357) 55(CUTOFF), * RefP
294748 CANAW Candida albicans (strain WO-1) (Yeast) Euk/Fungi-Metazoa 19111.57894(PPS:0,0,26,3,107,5742) 77.21(X-RP), 77.21(X-seed)
573826 CANDC Candida dubliniensis (strain CD36 / ATCC MYA-646 / CBS 7987 / NCPF 3949 / NRRL Y-17841) (Yeast) Euk/Fungi-Metazoa 19111.17893(PPS:0,0,3,0,81,5819) 73.83(X-RP), 73.83(X-seed)
>284593 CANGA Candida glabrata (strain ATCC 2001 / CBS 138 / JCM 3761 / NBRC 0622 / NRRL Y-65) (Yeast) (Torulopsis glabrata) Euk/Fungi-Metazoa 27112.64596(PPS:0,1,60,37,862,5197) 55(CUTOFF), *
>578454 CANPC Candida parapsilosis (strain CDC 317 / ATCC MYA-4646) (Yeast) (Monilia parapsilosis) Euk/Fungi-Metazoa 27111.13881(PPS:0,1,3,0,1,5777) 55(CUTOFF), *
1136231 CANO9 Candida orthopsilosis (strain 90-125) (Yeast) Euk/Fungi-Metazoa 19111.08780(PPS:0,0,0,0,0,5676) 87.14(X-RP), 87.14(X-seed)
>590646 CANTC Candida tenuis (strain ATCC 10573 / BCRC 21748 / CBS 615 / JCM 9827 / NBRC 10315 / NRRL Y-1498 / VKM Y-70) (Yeast) Euk/Fungi-Metazoa 27111.08572(PPS:0,1,0,0,0,5542) 55(CUTOFF), *
>294747 CANTT Candida tropicalis (strain ATCC MYA-3404 / T1) (Yeast) Euk/Fungi-Metazoa 27111.15004(PPS:0,1,1,1,67,6226) 55(CUTOFF), *
>11233 CDVO Canine distemper virus (strain Onderstepoort) (CDV) Virus 27111.09899(PPS:0,1,6,0,2,7) 55(CUTOFF), *
>766192 COPV6 Canine oral papillomavirus (strain Y62) (COPV) Virus 37111.03618(PPS:1,1,2,0,7,7) 55(CUTOFF), * RefP
>860228 CAPCC Capnocytophaga canimorsus (strain 5) Bac/CFB_bac 27111.05380(PPS:0,1,1,0,1,2392) 55(CUTOFF), *
>521097 CAPOD Capnocytophaga ochracea (strain ATCC 27872 / DSM 7271 / JCM 12966 / VPI 2845) (Bacteroides ochraceus) Bac/CFB_bac 27111.03353(PPS:0,1,0,0,0,2168) 55(CUTOFF), *
>595528 CAPO3 Capsaspora owczarzaki (strain ATCC 30864) Euk/Fungi-Metazoa 27111.13299(PPS:0,1,0,0,0,8597) 55(CUTOFF), *
>246194 CARHZ Carboxydothermus hydrogenoformans (strain Z-2901 / DSM 6008) Bac/Firmicute 27111.47634(PPS:0,1,10,23,350,2605) 55(CUTOFF), *
>10640 CERV Carnation etched ring virus (CERV) Virus 27111.01936(PPS:0,1,1,0,6,6) 55(CUTOFF), *
>652111 CARMS Carnation mottle virus (isolate China/Shanghai) (CarMV) Virus 37111.01834(PPS:1,1,1,0,4,4) 55(CUTOFF), * RefP
>208596 CARS1 Carnobacterium sp (strain 17-4). Bac/Firmicute 27111.03803(PPS:0,1,0,0,0,2459) 55(CUTOFF), *
>387662 CARRP Carsonella ruddii (strain PV) Bac/Gamma-proteo 27111.01711(PPS:0,1,0,0,29,182) 55(CUTOFF), *
>38062 CSVMV Cassava vein mosaic virus (CsVMV) Virus 37111.03516(PPS:1,1,2,0,5,5) 55(CUTOFF), * RefP
>479433 CATAD Catenulispora acidiphila (strain DSM 44928 / NRRL B-24433 / NBRC 102108 / JCM 14897) Bac/ActnBac 27111.16006(PPS:0,1,0,4,12,8838) 55(CUTOFF), *
>10648 CAMVS Cauliflower mosaic virus (strain Strasbourg) (CaMV) Virus 37111.15861(PPS:1,1,9,2,6,6) 55(CUTOFF), * RefP
31556 CAMVE Cauliflower mosaic virus (strain BBC) (CaMV) Virus 19111.01936(PPS:0,0,1,0,6,6) 100.00(X-RP), 100.00(X-seed)
10644 CAMVC Cauliflower mosaic virus (strain CM-1841) (CaMV) Virus 19111.03567(PPS:0,0,2,0,6,6) 100.00(X-RP), 100.00(X-seed)
10645 CAMVD Cauliflower mosaic virus (strain D/H) (CaMV) Virus 19111.01939(PPS:0,0,1,0,6,8) 85.71(X-RP), 85.71(X-seed)
31557 CAMVN Cauliflower mosaic virus (strain NY8153) (CaMV) Virus 19111.01936(PPS:0,0,1,0,6,6) 100.00(X-RP), 100.00(X-seed)
>190650 CAUCR Caulobacter crescentus (strain ATCC 19089 / CB15) Bac/Alpha-proteo 37112.85728(PPS:1,1,78,57,565,3714) 55(CUTOFF), * RefP
565050 CAUCN Caulobacter crescentus (strain NA1000 / CB15N) Bac/Alpha-proteo 19112.09795(PPS:0,0,51,11,323,3779) 93.15(X-RP), 93.15(X-seed)
509190 CAUST Caulobacter segnis (strain ATCC 21756 / DSM 7131 / JCM 7823 / NBRC 15250 / LMG 17158 / TK0059) (Mycoplana segnis) Bac/Alpha-proteo 27111.08649(PPS:0,1,1,1,4,4128) 60.71(X-RP), 60.71(X-seed)
>366602 CAUSK Caulobacter sp (strain K31). Bac/Alpha-proteo 27111.24113(PPS:0,1,0,5,277,5344) 55(CUTOFF), *
>10141 CAVPO Cavia porcellus (Guinea pig) Euk/mammal 37117.10457(PPS:1,1,343,15,296,19146) 55(CUTOFF), * RefP
>590998 CELFA Cellulomonas fimi (strain ATCC 484 / DSM 20113 / JCM 1341 / NBRC 15513 / NCIMB 8980 / NCTC 7547) Bac/ActnBac 27111.19094(PPS:0,1,7,4,3,3738) 55(CUTOFF), *
>446466 CELFN Cellulomonas flavigena (strain ATCC 482 / DSM 20109 / NCIB 8073 / NRS 134) Bac/ActnBac 27111.05792(PPS:0,1,0,0,3,3649) 55(CUTOFF), *
>688270 CELAD Cellulophaga algicola (strain DSM 14237 / IC166 / ACAM 630) Bac/CFB_bac 27111.06383(PPS:0,1,0,0,1,4095) 55(CUTOFF), *
>867900 CELLC Cellulophaga lytica (strain ATCC 23178 / DSM 7489 / JCM 8516 / NBRC 14961 / NCIMB 1423 / VKM B-1433 / Cy l20) Bac/CFB_bac 27111.05059(PPS:0,1,0,0,0,3271) 55(CUTOFF), *
>642492 CELLD Cellulosilyticum lentocellum (strain ATCC 49066 / DSM 5427 / NCIMB 11756 / RHM5) (Clostridium lentocellum) Bac/Firmicute 27111.06386(PPS:0,1,0,0,0,4129) 55(CUTOFF), *
>593907 CELGA Cellvibrio gilvus (strain ATCC 13127 / NRRL B-14078) Bac/ActnBac 27111.04841(PPS:0,1,0,0,0,3130) 55(CUTOFF), *
>498211 CELJU Cellvibrio japonicus (strain Ueda107) (Pseudomonas fluorescens subsp cellulosa). Bac/Gamma-proteo 27111.65950(PPS:0,1,20,34,259,3702) 55(CUTOFF), *
>414004 CENSY Cenarchaeum symbiosum (strain A) Other Archaea 37111.13434(PPS:1,1,3,1,101,2017) 55(CUTOFF), * RefP
>175814 CYLCV Cestrum yellow leaf curling virus (CmYLCV) Virus 27111.01986(PPS:0,1,1,0,7,7) 55(CUTOFF), *
>306901 CHAGB Chaetomium globosum (strain ATCC 6205 / CBS 14851 / DSM 1962 / NBRC 6347 / NRRL 1970) (Soil fungus). Euk/Fungi-Metazoa 27111.27985(PPS:0,1,0,0,221,11041) 55(CUTOFF), *
>759272 CHATD Chaetomium thermophilum (strain DSM 1495 / CBS 14450 / IMI 039719). Euk/Fungi-Metazoa 27111.28601(PPS:0,1,7,14,0,7164) 55(CUTOFF), *
>11273 CHAV Chandipura virus (strain I653514) (CHPV) Virus 27111.08412(PPS:0,1,5,0,5,5) 55(CUTOFF), *
>650137 CRLVP Cherry rasp leaf virus (isolate Potato/United States) (CRLV) Virus 37111.01732(PPS:1,1,1,0,2,2) 55(CUTOFF), * RefP
>73475 CAVC1 Chicken anemia virus (isolate Germany Cuxhaven-1) (CAV) Virus 37111.08310(PPS:1,1,5,0,3,3) 55(CUTOFF), * RefP
486492 CAVCA Chicken anemia virus (isolate Australia/CAU269-7/2000) (CAV) Virus 19111.05046(PPS:0,0,3,0,3,3) 100.00(X-RP), 100.00(X-seed)
73476 CAV82 Chicken anemia virus (isolate Japan 82-2) (CAV) Virus 19111.01783(PPS:0,0,1,0,3,3) 100.00(X-RP), 100.00(X-seed)
73477 CAV26 Chicken anemia virus (isolate USA 26p4) (CAV) Virus 19111.01784(PPS:0,0,1,0,3,4) 85.71(X-RP), 85.71(X-seed)
73478 CAVCI Chicken anemia virus (isolate USA CIA-1) (CAV) Virus 19111.01783(PPS:0,0,1,0,3,3) 100.00(X-RP), 100.00(X-seed)
>371094 CHIKS Chikungunya virus (strain S27-African prototype) (CHIKV) Virus 37111.05541(PPS:1,1,2,5,2,2) 55(CUTOFF), * RefP
371095 CHIK3 Chikungunya virus (strain 37997) (CHIKV) Virus 19111.02168(PPS:0,0,1,1,2,2) 100.00(X-RP), 100.00(X-seed)
>485918 CHIPD Chitinophaga pinensis (strain ATCC 43595 / DSM 2588 / NCIB 11800 / UQM 2034) Bac/CFB_bac 27111.11166(PPS:0,1,0,0,2,7155) 55(CUTOFF), *
>10857 BPCHP Chlamydia phage 1 (Bacteriophage Chp1) Virus 37111.02037(PPS:1,1,1,0,8,8) 55(CUTOFF), * RefP
>83558 CHLPN Chlamydia pneumoniae (Chlamydophila pneumoniae) Bac/Chlamyd 27111.49697(PPS:0,1,15,4,428,1525) 55(CUTOFF), *
406984 CHLPP Chlamydophila pneumoniae (strain LPCoLN) Bac/Chlamyd 19111.01688(PPS:0,0,0,0,0,1092) 83.65(X-RP), 83.65(X-seed)
>272561 CHLTR Chlamydia trachomatis (strain D/UW-3/Cx) Bac/Chlamyd 37111.94598(PPS:1,1,39,21,414,895) 55(CUTOFF), * RefP
243161 CHLMU Chlamydia muridarum (strain MoPn / Nigg) Bac/Chlamyd 19111.44589(PPS:0,0,14,0,412,915) 87.82(X-RP), 87.82(X-seed)
887712 CHLTC Chlamydia trachomatis (strain L2c) Bac/Chlamyd 19111.03100(PPS:0,0,1,0,0,950) 92.02(X-RP), 92.02(X-seed)
580047 CHLT4 Chlamydia trachomatis serovar A (strain A2497) Bac/Chlamyd 19111.01812(PPS:0,0,0,0,0,1172) 91.57(X-RP), 91.57(X-seed)
315277 CHLTA Chlamydia trachomatis serovar A (strain HAR-13 / ATCC VR-571B) Bac/Chlamyd 19111.16474(PPS:0,0,2,0,239,917) 96.52(X-RP), 96.52(X-seed)
580049 CHLTJ Chlamydia trachomatis serovar B (strain Jali20/OT) Bac/Chlamyd 19111.03177(PPS:0,0,1,0,4,872) 96.09(X-RP), 96.09(X-seed)
672161 CHLTZ Chlamydia trachomatis serovar B (strain TZ1A828/OT) Bac/Chlamyd 19111.01454(PPS:0,0,0,0,2,877) 96.27(X-RP), 96.27(X-seed)
759363 CHLTD Chlamydia trachomatis serovar D (strain D-EC) Bac/Chlamyd 19111.01343(PPS:0,0,0,0,0,869) 97.16(X-RP), 97.16(X-seed)
759364 CHLTL Chlamydia trachomatis serovar D (strain D-LC) Bac/Chlamyd 19111.02649(PPS:0,0,0,3,0,869) 97.16(X-RP), 97.16(X-seed)
707183 CHLT1 Chlamydia trachomatis serovar E (strain E/11023) Bac/Chlamyd 19111.01426(PPS:0,0,0,0,0,923) 95.04(X-RP), 95.04(X-seed)
707184 CHLT5 Chlamydia trachomatis serovar E (strain E/150) Bac/Chlamyd 19111.01428(PPS:0,0,0,0,0,924) 94.88(X-RP), 94.88(X-seed)
634464 CHLTS Chlamydia trachomatis serovar E (strain Sweden2) Bac/Chlamyd 19111.01445(PPS:0,0,0,0,2,871) 96.43(X-RP), 96.43(X-seed)
707187 CHLTG Chlamydia trachomatis serovar G (strain G/11074) Bac/Chlamyd 19111.01416(PPS:0,0,0,0,0,916) 95.74(X-RP), 95.74(X-seed)
707186 CHLT0 Chlamydia trachomatis serovar G (strain G/11222) Bac/Chlamyd 19111.01428(PPS:0,0,0,0,0,924) 95.93(X-RP), 95.93(X-seed)
718219 CHLT9 Chlamydia trachomatis serovar G (strain G/9301) Bac/Chlamyd 19111.03100(PPS:0,0,1,0,1,918) 95.86(X-RP), 95.86(X-seed)
707185 CHLT7 Chlamydia trachomatis serovar G (strain G/9768) Bac/Chlamyd 19111.01417(PPS:0,0,0,0,0,917) 95.74(X-RP), 95.74(X-seed)
471472 CHLT2 Chlamydia trachomatis serovar L2 (strain 434/Bu / ATCC VR-902B) Bac/Chlamyd 19111.65659(PPS:0,0,31,5,234,873) 96.38(X-RP), 96.38(X-seed)
471473 CHLTB Chlamydia trachomatis serovar L2b (strain UCH-1/proctitis) Bac/Chlamyd 19111.11760(PPS:0,0,0,0,211,872) 96.26(X-RP), 96.26(X-seed)
218497 CHLAB Chlamydophila abortus (strain S26/3) Bac/Chlamyd 19111.19996(PPS:0,0,4,1,235,930) 63.08(X-RP), 63.08(X-seed)
227941 CHLCV Chlamydophila caviae (strain GPIC) Bac/Chlamyd 27111.22935(PPS:0,1,5,0,268,1004) 61.18(X-RP), 61.18(X-seed)
264202 CHLFF Chlamydophila felis (strain Fe/C-56) Bac/Chlamyd 19111.12664(PPS:0,0,0,0,225,1010) 61.55(X-RP), 61.55(X-seed)
331635 CHLPE Chlamydophila pecorum (strain ATCC VR-628 / E58) Bac/Chlamyd 27111.01524(PPS:0,1,0,0,0,986) 58.33(X-RP), 58.33(X-seed)
331636 CHLP6 Chlamydophila psittaci (strain ATCC VR-125 / 6BC) (Chlamydia psittaci) Bac/Chlamyd 19111.21797(PPS:0,0,12,0,8,1178) 60.42(X-RP), 60.42(X-seed)
929557 CHLP1 Chlamydophila psittaci (strain RD1) Bac/Chlamyd 19111.01457(PPS:0,0,0,0,0,943) 62.49(X-RP), 62.49(X-seed)
>3055 CHLRE Chlamydomonas reinhardtii (Chlamydomonas smithii) Euk/Grn_algae 37116.14609(PPS:1,1,290,31,118,14267) 55(CUTOFF), * RefP
>981222 CHLTF Chloracidobacterium thermophilum (strain B) Other Bacteria 27111.04685(PPS:0,1,0,0,0,3029) 55(CUTOFF), *
>554065 CHLVA Chlorella variabilis (Green alga) Euk/Grn_algae 27111.18904(PPS:0,1,2,1,0,9829) 55(CUTOFF), *
>340177 CHLCH Chlorobium chlorochromatii (strain CaD3) Bac/Grn_sulf_Bac 27111.17606(PPS:0,1,0,0,295,1972) 55(CUTOFF), *
>331678 CHLPB Chlorobium phaeobacteroides (strain BS1) Bac/Grn_sulf_Bac 27111.14699(PPS:0,1,0,0,222,2421) 55(CUTOFF), *
>290317 CHLPD Chlorobium phaeobacteroides (strain DSM 266) Bac/Grn_sulf_Bac 27111.17586(PPS:0,1,0,0,276,2565) 55(CUTOFF), *
290315 CHLL2 Chlorobium limicola (strain DSM 245 / NBRC 103803) Bac/Grn_sulf_Bac 27111.15473(PPS:0,1,0,0,238,2411) 58.06(X-RP), 58.06(X-seed)
>194439 CHLTE Chlorobium tepidum (strain ATCC 49652 / DSM 12025 / TLS) Bac/Grn_sulf_Bac 37111.80186(PPS:1,1,22,46,421,2249) 55(CUTOFF), 66.01(X-seed) RefP
517417 CHLP8 Chlorobaculum parvum (strain NCIB 8327) (Chlorobium vibrioforme subsp thiosulfatophilum (strain DSM 263 / NCIB 8327)). Bac/Grn_sulf_Bac 27111.28417(PPS:0,1,7,2,263,2034) 66.01(X-RP), *
>324602 CHLAA Chloroflexus aurantiacus (strain ATCC 29366 / DSM 635 / J-10-fl) Other Bacteria 37111.51121(PPS:1,1,15,21,235,3816) 55(CUTOFF), * RefP
326427 CHLAD Chloroflexus aggregans (strain MD-66 / DSM 9485) Other Bacteria 19111.15273(PPS:0,0,0,1,185,3691) 77.45(X-RP), 77.45(X-seed)
480224 CHLSY Chloroflexus aurantiacus (strain ATCC 29364 / DSM 637 / Y-400-fl) Other Bacteria 19111.15295(PPS:0,0,0,0,181,4114) 94.20(X-RP), 94.20(X-seed)
>517418 CHLT3 Chloroherpeton thalassium (strain ATCC 35110 / GB-78) Bac/Grn_sulf_Bac 27111.14382(PPS:0,1,0,0,207,2695) 55(CUTOFF), *
>243365 CHRVO Chromobacterium violaceum (strain ATCC 12472 / DSM 30191 / JCM 1249 / NBRC 12614 / NCIMB 9131 / NCTC 9757) Bac/Beta-proteo 27111.75401(PPS:0,1,11,58,515,4382) 55(CUTOFF), *
>290398 CHRSD Chromohalobacter salexigens (strain DSM 3043 / ATCC BAA-138 / NCIMB 13768) Bac/Gamma-proteo 27111.32416(PPS:0,1,1,13,406,3290) 55(CUTOFF), *
>7719 CIOIN Ciona intestinalis (Transparent sea squirt) (Ascidia intestinalis) Euk/Animal 37112.04015(PPS:1,1,47,0,25,16864) 55(CUTOFF), * RefP
>51511 CIOSA Ciona savignyi (Pacific transparent sea squirt) Euk/Animal 37111.32386(PPS:1,1,4,0,2,16652) 55(CUTOFF), * RefP
>686981 CLBVS Citrus leaf blotch virus (isolate Nagami kumquat/France/SRA-153/1984) (CLBV) Virus 37111.03415(PPS:1,1,2,0,3,3) 55(CUTOFF), * RefP
>686950 CILVC Citrus leprosis virus C (isolate Citrus sinesis/Brazil/Cordeiropolis/2003) (CiLV-C) Virus 37111.03567(PPS:1,1,2,0,6,6) 55(CUTOFF), * RefP
>652963 CPSVP Citrus psorosis virus (isolate Spain/P-121) (CPsV) (Citrus ringspot virus) Virus 37111.01834(PPS:1,1,1,0,4,4) 55(CUTOFF), * RefP
>31964 CLAMS Clavibacter michiganensis subsp sepedonicus (strain ATCC 33113 / JCM 9667). Bac/ActnBac 27111.14745(PPS:0,1,1,0,171,3023) 55(CUTOFF), *
443906 CLAM3 Clavibacter michiganensis subsp michiganensis (strain NCPPB 382). Bac/ActnBac 19111.14273(PPS:0,0,0,0,193,3071) 78.09(X-RP), 78.09(X-seed)
>306902 CLAL4 Clavispora lusitaniae (strain ATCC 42720) (Yeast) (Candida lusitaniae) Euk/Fungi-Metazoa 27111.14114(PPS:0,1,1,0,67,5932) 55(CUTOFF), *
>459349 CLOAI Cloacamonas acidaminovorans (strain Evry) Other Bacteria 27111.06211(PPS:0,1,1,4,1,1803) 55(CUTOFF), *
>79923 CLOSI Clonorchis sinensis (Chinese liver fluke) Euk/Animal 27111.30839(PPS:0,1,6,0,0,13606) 55(CUTOFF), *
>699246 CLOB3 Clostridiales genomosp BVAB3 (strain UPII9-5). Bac/Firmicute 27111.02403(PPS:0,1,0,0,0,1554) 55(CUTOFF), *
>272562 CLOAB Clostridium acetobutylicum (strain ATCC 824 / DSM 792 / JCM 1419 / LMG 5710 / VKM B-1787) Bac/Firmicute 37112.51781(PPS:1,1,59,51,557,3756) 55(CUTOFF), * RefP
863638 CLOAE Clostridium acetobutylicum (strain EA 2018) Bac/Firmicute 19111.06000(PPS:0,0,0,0,0,3879) 97.22(X-RP), 97.22(X-seed)
>1128398 CLOA9 Clostridium acidurici (strain ATCC 7906 / DSM 604 / KCTC 5404 / 9a) Bac/Firmicute 27111.04386(PPS:0,1,0,0,0,2836) 55(CUTOFF), *
>290402 CLOB8 Clostridium beijerinckii (strain ATCC 51743 / NCIMB 8052) (Clostridium acetobutylicum) Bac/Firmicute 27111.33508(PPS:0,1,4,8,321,4950) 55(CUTOFF), *
>508765 CLOBB Clostridium botulinum (strain Eklund 17B / Type B) Bac/Firmicute 27111.19307(PPS:0,1,0,0,284,3422) 55(CUTOFF), *
508767 CLOBA Clostridium botulinum (strain Alaska E43 / Type E3) Bac/Firmicute 19111.19253(PPS:0,0,0,0,290,3196) 76.31(X-RP), 76.31(X-seed)
>441771 CLOBH Clostridium botulinum (strain Hall / ATCC 3502 / NCTC 13319 / Type A) Bac/Firmicute 37111.33304(PPS:1,1,4,14,290,4118) 55(CUTOFF), * RefP
758678 CLOB2 Clostridium botulinum (strain 230613 / Type F) Bac/Firmicute 19111.05419(PPS:0,0,0,0,0,3504) 79.74(X-RP), 79.74(X-seed)
515621 CLOB6 Clostridium botulinum (strain 657 / Type Ba4) Bac/Firmicute 19111.20308(PPS:0,0,1,0,254,3971) 80.23(X-RP), 80.23(X-seed)
441770 CLOB1 Clostridium botulinum (strain ATCC 19397 / Type A) Bac/Firmicute 19111.21200(PPS:0,0,0,1,310,3535) 93.67(X-RP), 93.67(X-seed)
941968 CLOB0 Clostridium botulinum (strain H04402 065 / Type A5) Bac/Firmicute 19111.05665(PPS:0,0,0,0,0,3663) 81.58(X-RP), 81.58(X-seed)
536232 CLOBJ Clostridium botulinum (strain Kyoto / Type A2) Bac/Firmicute 19111.18587(PPS:0,0,0,0,258,3786) 83.57(X-RP), 83.57(X-seed)
441772 CLOBL Clostridium botulinum (strain Langeland / NCTC 10281 / Type F) Bac/Firmicute 19111.20987(PPS:0,0,0,0,311,3647) 83.69(X-RP), 83.69(X-seed)
498214 CLOBM Clostridium botulinum (strain Loch Maree / Type A3) Bac/Firmicute 19111.20122(PPS:0,0,0,0,285,3917) 78.11(X-RP), 78.11(X-seed)
498213 CLOBK Clostridium botulinum (strain Okra / Type B1) Bac/Firmicute 19111.21639(PPS:0,0,1,0,287,3779) 80.65(X-RP), 80.65(X-seed)
>12336 CBCP Clostridium botulinum C phage (Clostridium botulinum C bacteriophage) Virus 27111.02363(PPS:0,1,1,1,0,192) 55(CUTOFF), *
>394503 CLOCE Clostridium cellulolyticum (strain ATCC 35319 / DSM 5812 / JCM 6584 / H10) Bac/Firmicute 27111.39575(PPS:0,1,9,22,208,3261) 55(CUTOFF), *
>573061 CLOC7 Clostridium cellulovorans (strain ATCC 35296 / DSM 3052 / OCM 3 / 743B) Bac/Firmicute 27111.12423(PPS:0,1,3,2,4,4176) 55(CUTOFF), *
>720554 CLOCD Clostridium clariflavum (strain DSM 19732 / NBRC 101661 / EBR45) Bac/Firmicute 27111.05794(PPS:0,1,0,0,0,3746) 55(CUTOFF), *
>272563 CLOD6 Clostridium difficile (strain 630) Bac/Firmicute 27111.65380(PPS:0,1,13,55,294,3689) 55(CUTOFF), *
645462 CLODC Clostridium difficile (strain CD196) Bac/Firmicute 19111.05419(PPS:0,0,0,0,3,3408) 89.18(X-RP), 89.18(X-seed)
645463 CLODR Clostridium difficile (strain R20291) Bac/Firmicute 19111.05556(PPS:0,0,0,0,4,3465) 88.82(X-RP), 88.82(X-seed)
>431943 CLOK5 Clostridium kluyveri (strain ATCC 8527 / DSM 555 / NCIMB 10680) Bac/Firmicute 27111.23608(PPS:0,1,2,1,284,3811) 55(CUTOFF), *
583346 CLOK1 Clostridium kluyveri (strain NBRC 12016) Bac/Firmicute 19111.15876(PPS:0,0,0,0,213,3469) 94.36(X-RP), 94.36(X-seed)
>748727 CLOLD Clostridium ljungdahlii (strain ATCC 55383 / DSM 13528 / PETC) Bac/Firmicute 27111.06399(PPS:0,1,0,0,0,4137) 55(CUTOFF), *
>386415 CLONN Clostridium novyi (strain NT) Bac/Firmicute 27111.22525(PPS:0,1,1,5,308,2274) 55(CUTOFF), *
>195102 CLOPE Clostridium perfringens (strain 13 / Type A) Bac/Firmicute 27112.43280(PPS:0,1,57,53,468,2646) 55(CUTOFF), *
195103 CLOP1 Clostridium perfringens (strain ATCC 13124 / NCTC 8237 / Type A) Bac/Firmicute 19111.93077(PPS:0,0,31,47,358,2817) 83.18(X-RP), 83.18(X-seed)
289380 CLOPS Clostridium perfringens (strain SM101 / Type A) Bac/Firmicute 19111.20653(PPS:0,0,0,0,339,2538) 79.04(X-RP), 79.04(X-seed)
>1283341 BPPCD Clostridium phage phiCD119 (strain Clostridium difficile/United States/Govind/2006) (Bacteriophage phiCD119) Virus 37111.01752(PPS:1,1,1,0,0,79) 55(CUTOFF), * RefP
>357809 CLOPH Clostridium phytofermentans (strain ATCC 700394 / DSM 18823 / ISDg) Bac/Firmicute 27111.20210(PPS:0,1,0,3,262,3863) 55(CUTOFF), *
>610130 CLOSW Clostridium saccharolyticum (strain ATCC 35040 / DSM 2544 / NRCC 2533 / WM1) Bac/Firmicute 27111.06422(PPS:0,1,0,0,2,4088) 55(CUTOFF), *
>1042156 CLOSS Clostridium sp (strain SY8519). Bac/Firmicute 27111.03677(PPS:0,1,0,0,1,2346) 55(CUTOFF), *
>1121335 CLOSH Clostridium stercorarium subsp stercorarium (strain ATCC 35414 / DSM 8532 / NCIMB 11754). Bac/Firmicute 27111.06336(PPS:0,1,1,0,1,3010) 55(CUTOFF), *
>499177 CLOSD Clostridium sticklandii (strain ATCC 12662 / DSM 519 / JCM 1433 / NCIB 10654) Bac/Firmicute 27111.34035(PPS:0,1,16,7,20,2516) 55(CUTOFF), *
>212717 CLOTE Clostridium tetani (strain Massachusetts / E88) Bac/Firmicute 27111.45516(PPS:0,1,10,21,333,2341) 55(CUTOFF), *
>203119 CLOTH Clostridium thermocellum (strain ATCC 27405 / DSM 1237) Bac/Firmicute 27112.06266(PPS:0,1,30,87,297,3082) 55(CUTOFF), *
637887 CLOTL Clostridium thermocellum (strain DSM 1313 / LMG 6656 / LQ8) Bac/Firmicute 19111.06486(PPS:0,0,1,1,0,2857) 90.35(X-RP), 90.35(X-seed)
>246410 COCIM Coccidioides immitis (strain RS) (Valley fever fungus) Euk/Fungi-Metazoa 37111.38393(PPS:1,1,5,10,224,9584) 55(CUTOFF), * RefP
222929 COCP7 Coccidioides posadasii (strain C735) (Valley fever fungus) Euk/Fungi-Metazoa 19111.29663(PPS:0,0,9,0,77,7226) 76.43(X-RP), 76.43(X-seed)
443226 COCPS Coccidioides posadasii (strain RMSCC 757 / Silveira) (Valley fever fungus) Euk/Fungi-Metazoa 27111.33109(PPS:0,1,9,4,18,10209) 69.92(X-RP), 69.92(X-seed)
>665024 COCH4 Cochliobolus heterostrophus (strain C4 / ATCC 48331 / race T) (Southern corn leaf blight fungus) (Bipolaris maydis) Euk/Fungi-Metazoa 19111.26278(PPS:0,0,4,0,2,12704) 55(CUTOFF), *
>1005059 CFMVN Cocksfoot mottle virus (isolate Dactylis glomerata/Norway/CfMV-NO/1995) (CfMV) Virus 37111.13256(PPS:1,1,8,0,4,4) 55(CUTOFF), * RefP
>1213859 COLGN Colletotrichum gloeosporioides (strain Nara gc5) (Anthracnose fungus) (Glomerella cingulata) Euk/Fungi-Metazoa 27111.23779(PPS:0,1,0,0,0,15371) 55(CUTOFF), *
>645133 COLGM Colletotrichum graminicola (strain M1001 / M2 / FGSC 10212) (Maize anthracnose fungus) (Glomerella graminicola). Euk/Fungi-Metazoa 27111.19873(PPS:0,1,0,0,26,12017) 55(CUTOFF), *
>759273 COLHI Colletotrichum higginsianum (strain IMI 349063) (Crucifer anthracnose fungus) Euk/Fungi-Metazoa 27111.24920(PPS:0,1,0,0,0,16109) 55(CUTOFF), *
>1213857 COLOR Colletotrichum orbiculare (strain 104-T / ATCC 96160 / CBS 51497 / LARS 414 / MAFF 240422) (Cucumber anthracnose fungus) (Colletotrichum lagenarium). Euk/Fungi-Metazoa 19111.34027(PPS:0,0,8,0,7,13334) 55(CUTOFF), *
>1005048 COLFT Collimonas fungivorans (strain Ter331) Bac/Beta-proteo 27111.14983(PPS:0,1,5,0,0,4412) 55(CUTOFF), *
>648168 CTFVL Colorado tick fever virus (strain USA/Florio N-7180) (CTFV) Virus 37111.05555(PPS:1,1,3,0,13,13) 55(CUTOFF), * RefP
>167879 COLP3 Colwellia psychrerythraea (strain 34H / ATCC BAA-681) (Vibrio psychroerythus) Bac/Gamma-proteo 27111.40652(PPS:0,1,3,15,440,4856) 55(CUTOFF), *
>688245 COMT2 Comamonas testosteroni (strain CNB-2) Bac/Beta-proteo 27111.07359(PPS:0,1,0,0,0,4758) 55(CUTOFF), *
>10653 COYMV Commelina yellow mottle virus (CoYMV) Virus 37111.01783(PPS:1,1,1,0,3,3) 55(CUTOFF), * RefP
>469383 CONWI Conexibacter woesei (strain DSM 14684 / JCM 11494 / NBRC 100937 / ID131577) Bac/ActnBac 27111.11774(PPS:0,1,1,2,4,5866) 55(CUTOFF), *
>240176 COPC7 Coprinopsis cinerea (strain Okayama-7 / 130 / ATCC MYA-4618 / FGSC 9003) (Inky cap fungus) (Hormographiella aspergillata) Euk/Fungi-Metazoa 37111.39696(PPS:1,1,9,1,80,13334) 55(CUTOFF), * RefP
>309798 COPPD Coprothermobacter proteolyticus (strain ATCC 35245 / DSM 5265 / BT) Bac/Firmicute 27111.07314(PPS:0,1,0,0,102,1475) 55(CUTOFF), *
>583355 CORAD Coraliomargarita akajimensis (strain DSM 45221 / IAM 15411 / JCM 23193 / KCTC 12865) Other Bacteria 27111.04793(PPS:0,1,0,0,0,3099) 55(CUTOFF), *
>1144275 CORCM Corallococcus coralloides (strain ATCC 25202 / DSM 2259 / NBRC 100086 / M2) (Myxococcus coralloides) Bac/Delta-Epsilon-proteo 27111.14016(PPS:0,1,1,0,0,8006) 55(CUTOFF), *
>700015 CORGP Coriobacterium glomerans (strain ATCC 49209 / DSM 20642 / JCM 10262 / PW2) Bac/ActnBac 27111.02727(PPS:0,1,0,0,0,1764) 55(CUTOFF), *
>548476 CORA7 Corynebacterium aurimucosum (strain ATCC 700975 / DSM 44827 / CN-1) (Corynebacterium nigricans) Bac/ActnBac 27111.11799(PPS:0,1,0,0,160,2524) 55(CUTOFF), *
>257309 CORDI Corynebacterium diphtheriae (strain ATCC 700971 / NCTC 13129 / Biotype gravis) Bac/ActnBac 27111.67316(PPS:0,1,13,60,334,2257) 55(CUTOFF), *
698966 CORD2 Corynebacterium diphtheriae (strain 241) Bac/ActnBac 19111.03445(PPS:0,0,0,0,0,2228) 86.13(X-RP), 86.13(X-seed)
698962 CORD3 Corynebacterium diphtheriae (strain 31A) Bac/ActnBac 19111.03634(PPS:0,0,0,0,0,2350) 82.59(X-RP), 82.59(X-seed)
698963 CORD7 Corynebacterium diphtheriae (strain ATCC 27012 / C7 (beta)) Bac/ActnBac 19111.03595(PPS:0,0,0,0,0,2325) 82.86(X-RP), 82.86(X-seed)
698973 CORDB Corynebacterium diphtheriae (strain BH8) Bac/ActnBac 19111.03616(PPS:0,0,0,0,0,2338) 82.55(X-RP), 82.55(X-seed)
698965 CORDD Corynebacterium diphtheriae (strain CDCE 8392) Bac/ActnBac 19111.03467(PPS:0,0,0,0,0,2242) 83.93(X-RP), 83.93(X-seed)
698967 CORDH Corynebacterium diphtheriae (strain HC01) Bac/ActnBac 19111.03445(PPS:0,0,0,0,0,2228) 85.88(X-RP), 85.88(X-seed)
698968 CORDJ Corynebacterium diphtheriae (strain HC02) Bac/ActnBac 19111.03425(PPS:0,0,0,0,0,2215) 85.47(X-RP), 85.47(X-seed)
698969 CORDK Corynebacterium diphtheriae (strain HC03) Bac/ActnBac 19111.03458(PPS:0,0,0,0,0,2236) 85.35(X-RP), 85.35(X-seed)
698970 CORDL Corynebacterium diphtheriae (strain HC04) Bac/ActnBac 19111.03427(PPS:0,0,0,0,0,2216) 85.95(X-RP), 85.95(X-seed)
698972 CORDN Corynebacterium diphtheriae (strain INCA 402) Bac/ActnBac 19111.03396(PPS:0,0,0,0,0,2196) 84.21(X-RP), 84.21(X-seed)
698964 CORDW Corynebacterium diphtheriae (strain PW8) Bac/ActnBac 19111.05185(PPS:0,0,1,0,1,2266) 82.25(X-RP), 82.25(X-seed)
698971 CORDV Corynebacterium diphtheriae (strain VA01) Bac/ActnBac 19111.03366(PPS:0,0,0,0,0,2177) 86.06(X-RP), 86.06(X-seed)
>196164 COREF Corynebacterium efficiens (strain DSM 44549 / YS-314 / AJ 12310 / JCM 11189 / NBRC 100395) Bac/ActnBac 27111.26352(PPS:0,1,1,0,409,2934) 55(CUTOFF), *
>196627 CORGL Corynebacterium glutamicum (strain ATCC 13032 / DSM 20300 / JCM 1318 / LMG 3730 / NCIMB 10025) Bac/ActnBac 37114.13913(PPS:1,1,143,113,513,3906) 55(CUTOFF), * RefP
1204414 CORGK Corynebacterium glutamicum (strain ATCC 13032 / K051) Bac/ActnBac 19111.04746(PPS:0,0,0,0,3,2973) 95.07(X-RP), 95.07(X-seed)
340322 CORGB Corynebacterium glutamicum (strain R) Bac/ActnBac 19111.25831(PPS:0,0,4,0,295,3069) 78.87(X-RP), 78.87(X-seed)
>306537 CORJK Corynebacterium jeikeium (strain K411) Bac/ActnBac 27111.18386(PPS:0,1,1,0,275,2059) 55(CUTOFF), *
>645127 CORK4 Corynebacterium kroppenstedtii (strain DSM 44385 / CCUG 35717) Bac/ActnBac 27111.09377(PPS:0,1,0,0,127,2011) 55(CUTOFF), *
>681645 CORP2 Corynebacterium pseudotuberculosis (strain C231) Bac/ActnBac 27111.08206(PPS:0,1,3,0,3,2045) 55(CUTOFF), *
679896 CORP1 Corynebacterium pseudotuberculosis (strain 1002) Bac/ActnBac 19111.03190(PPS:0,0,0,0,1,2031) 95.97(X-RP), 95.97(X-seed)
765874 CORPF Corynebacterium pseudotuberculosis (strain FRC41) Bac/ActnBac 19111.03292(PPS:0,0,0,0,1,2097) 92.15(X-RP), 92.15(X-seed)
889513 CORP9 Corynebacterium pseudotuberculosis (strain I19) Bac/ActnBac 19111.03153(PPS:0,0,0,0,0,2039) 97.05(X-RP), 97.05(X-seed)
945712 CORUB Corynebacterium ulcerans (strain BR-AD22) Bac/ActnBac 19111.03594(PPS:0,0,0,0,0,2324) 79.27(X-RP), 79.27(X-seed)
>662755 CORRG Corynebacterium resistens (strain DSM 45100 / JCM 12819 / GTC 2026) Bac/ActnBac 27111.03329(PPS:0,1,0,0,0,2153) 55(CUTOFF), *
>504474 CORU7 Corynebacterium urealyticum (strain ATCC 43042 / DSM 7109) Bac/ActnBac 27111.10539(PPS:0,1,0,0,151,1997) 55(CUTOFF), *
>858619 CORVD Corynebacterium variabile (strain DSM 44702 / JCM 12073 / NCIMB 30131) (Corynebacterium mooreparkense) Bac/ActnBac 27111.04584(PPS:0,1,0,0,0,2964) 55(CUTOFF), *
>31553 CRPVK Cottontail rabbit papillomavirus (strain Kansas) (CRPV) (Papillomavirus sylvilagi) Virus 37111.02037(PPS:1,1,1,0,8,8) 55(CUTOFF), * RefP
>928299 CPMVS Cowpea mosaic virus (strain SB) (CPMV) Virus 37111.15662(PPS:1,1,9,2,2,5) 55(CUTOFF), * RefP
>31716 CPSMV Cowpea severe mosaic virus (strain DG) (CPSMV) Virus 27111.03364(PPS:0,1,2,0,2,2) 55(CUTOFF), *
>227377 COXBU Coxiella burnetii (strain RSA 493 / Nine Mile phase I) Bac/Gamma-proteo 37111.92857(PPS:1,1,28,57,396,1812) 55(CUTOFF), * RefP
434923 COXB2 Coxiella burnetii (strain CbuG_Q212) (Coxiella burnetii (strain Q212)) Bac/Gamma-proteo 19111.15364(PPS:0,0,1,0,221,1828) 89.00(X-RP), 89.00(X-seed)
434924 COXB1 Coxiella burnetii (strain CbuK_Q154) (Coxiella burnetii (strain Q154)) Bac/Gamma-proteo 19111.13864(PPS:0,0,0,0,221,1913) 87.30(X-RP), 87.30(X-seed)
434922 COXBN Coxiella burnetii (strain Dugway 5J108-111) Bac/Gamma-proteo 19111.17442(PPS:0,0,0,0,290,2025) 87.89(X-RP), 87.89(X-seed)
360115 COXBR Coxiella burnetii (strain RSA 331 / Henzerling II) Bac/Gamma-proteo 19111.16884(PPS:0,0,0,0,283,1888) 83.21(X-RP), 83.21(X-seed)
>29159 CRAGI Crassostrea gigas (Pacific oyster) (Crassostrea angulata) Euk/Animal 27111.51611(PPS:0,1,7,0,0,25978) 55(CUTOFF), *
>10029 CRIGR Cricetulus griseus (Chinese hamster) (Cricetulus barabensis griseus) Euk/mammal 27111.93494(PPS:0,1,34,2,4,23882) 55(CUTOFF), *
>928300 CRPVC Cricket paralysis virus (isolate Teleogryllus commodus/Australia/CrPVVIC/1968) (CrPV) Virus 37111.10326(PPS:1,1,6,1,2,2) 55(CUTOFF), * RefP
>652961 CCHFI Crimean-Congo hemorrhagic fever virus (strain Nigeria/IbAr10200/1970) (CCHFV) Virus 37111.09291(PPS:1,1,4,6,3,3) 55(CUTOFF), 66.67(X-seed) RefP
766194 DUGBA Dugbe virus (isolate ArD44313) (DUGV) Virus 37111.05482(PPS:1,1,3,1,3,3) 66.67(X-RP), * RefP
>216432 CROAH Croceibacter atlanticus (strain ATCC BAA-628 / HTCC2559 / KCTC 12090) Bac/CFB_bac 27111.04166(PPS:0,1,0,0,0,2694) 55(CUTOFF), *
>290339 CROS8 Cronobacter sakazakii (strain ATCC BAA-894) (Enterobacter sakazakii) Bac/Gamma-proteo 27111.37517(PPS:0,1,0,0,622,4412) 55(CUTOFF), *
693216 CROTZ Cronobacter turicensis (strain DSM 18703 / LMG 23827 / z3032) Bac/Gamma-proteo 19111.07510(PPS:0,0,0,0,16,4345) 76.23(X-RP), 76.23(X-seed)
>12478 CHPVE Cryphonectria hypovirus 1 (strain EP713) (CHV-1/EP713) (Chestnut blight fungus hypovirulence-associated virus) Virus 37111.14786(PPS:1,1,9,0,2,2) 55(CUTOFF), * RefP
321609 CHPVU Cryphonectria hypovirus 1 (strain Euro7) (CHV-1/Euro7) (Chestnut blight fungus hypovirulence-associated virus) Virus 19111.01732(PPS:0,0,1,0,2,2) 100.00(X-RP), 100.00(X-seed)
>186769 CPMV1 Cryphonectria parasitica mitovirus 1 (strain American chestnut tree/New Jersey/NB631) (CMV1) (Cryphonectria mitovirus 1) Virus 37111.01681(PPS:1,1,1,0,1,1) 55(CUTOFF), * RefP
>230407 MYRV9 Cryphonectria parasitica mycoreovirus 1 (strain 9B21) (CpMYRV-1) Virus 37111.05454(PPS:1,1,3,0,11,11) 55(CUTOFF), * RefP
>469378 CRYCD Cryptobacterium curtum (strain ATCC 700683 / DSM 15641 / 12-3) Bac/ActnBac 27111.02087(PPS:0,1,0,0,0,1350) 55(CUTOFF), *
>214684 CRYNJ Cryptococcus neoformans var neoformans serotype D (strain JEC21 / ATCC MYA-565) (Filobasidiella neoformans). Euk/Fungi-Metazoa 37111.80907(PPS:1,1,32,2,368,6245) 55(CUTOFF), * RefP
367775 CRYGW Cryptococcus gattii serotype B (strain WM276 / ATCC MYA-4071) (Filobasidiella gattii) (Cryptococcus bacillisporus) Euk/Fungi-Metazoa 19111.12075(PPS:0,0,1,0,6,6560) 81.57(X-RP), 81.57(X-seed)
235443 CRYNH Cryptococcus neoformans var grubii serotype A (strain H99 / ATCC 208821 / CBS 10515 / FGSC 9487) (Filobasidiella neoformans var. grubii). Euk/Fungi-Metazoa 19111.41667(PPS:0,0,18,1,22,6965) 78.68(X-RP), 78.68(X-seed)
283643 CRYNB Cryptococcus neoformans var neoformans serotype D (strain B-3501A) (Filobasidiella neoformans). Euk/Fungi-Metazoa 19111.40542(PPS:0,0,6,8,349,6494) 90.05(X-RP), 90.05(X-seed)
>237895 CRYHO Cryptosporidium hominis Euk/Alveolat 37111.14576(PPS:1,1,4,4,6,3886) 55(CUTOFF), 68.63(X-seed) RefP
353152 CRYPI Cryptosporidium parvum (strain Iowa II) Euk/Alveolat 27111.49170(PPS:0,1,13,50,6,3805) 68.63(X-RP), *
>441375 CRYMR Cryptosporidium muris (strain RN66) Euk/Alveolat 27111.06128(PPS:0,1,0,0,1,3930) 55(CUTOFF), *
>766191 CPVKS Cryptosporidium parvum virus 1 (strain KSU-1) Virus 37111.01732(PPS:1,1,1,0,2,2) 55(CUTOFF), * RefP
>12236 CGMVS Cucumber green mottle mosaic virus (strain watermelon SH) (CGMMV) Virus 27111.01783(PPS:0,1,1,0,3,3) 55(CUTOFF), *
>12307 CMVFN Cucumber mosaic virus (strain FNY) (CMV) Virus 37111.07216(PPS:1,1,4,1,5,5) 55(CUTOFF), * RefP
12310 CMVQ Cucumber mosaic virus (strain Q) (CMV) Virus 19111.16572(PPS:0,0,10,0,5,6) 80.00(X-RP), 80.00(X-seed)
12315 TAV Tomato aspermy virus (TAV) Virus 27111.16245(PPS:0,1,9,3,5,5) 60.00(X-RP), 60.00(X-seed)
>645993 NPVCO Culex nigripalpus nucleopolyhedrovirus (isolate Florida/1997) (CuniNPV) Virus 37111.01799(PPS:1,1,1,0,0,109) 55(CUTOFF), * RefP
>7176 CULQU Culex quinquefasciatus (Southern house mosquito) (Culex pungens) Euk/Animal 27111.39733(PPS:0,1,3,2,102,18703) 55(CUTOFF), *
>381666 CUPNH Cupriavidus necator (strain ATCC 17699 / H16 / DSM 428 / Stanier 337) (Ralstonia eutropha) Bac/Beta-proteo 27112.22722(PPS:0,1,53,7,466,6590) 55(CUTOFF), *
1042878 CUPNN Cupriavidus necator (strain ATCC 43291 / DSM 13513 / N-1) (Ralstonia eutropha) Bac/Beta-proteo 27111.11283(PPS:0,1,0,0,0,7294) 68.68(X-RP), 68.68(X-seed)
264198 CUPPJ Cupriavidus pinatubonensis (strain JMP134 / LMG 1197) (Alcaligenes eutrophus) (Ralstonia eutropha) Bac/Beta-proteo 27111.79237(PPS:0,1,19,36,459,6403) 57.89(X-RP), 57.89(X-seed)
164546 CUPTR Cupriavidus taiwanensis (strain R1 / LMG 19424) (Ralstonia taiwanensis (strain LMG 19424)) Bac/Beta-proteo 27111.24579(PPS:0,1,0,0,316,5809) 68.29(X-RP), 68.29(X-seed)
>755178 CYAAP Cyanobacterium aponinum (strain PCC 10605) Bac/CyanoBac 27111.05228(PPS:0,1,0,0,0,3380) 55(CUTOFF), *
>292563 CYASC Cyanobacterium stanieri (strain ATCC 29140 / PCC 7202) Bac/CyanoBac 27111.04335(PPS:0,1,0,0,0,2803) 55(CUTOFF), *
>292564 CYAGP Cyanobium gracile (strain ATCC 27147 / PCC 6307) Bac/CyanoBac 27111.04986(PPS:0,1,0,0,0,3224) 55(CUTOFF), *
>43989 CYAA5 Cyanothece sp (strain ATCC 51142). Bac/CyanoBac 27111.30853(PPS:0,1,6,3,237,5211) 55(CUTOFF), *
>65393 CYAP7 Cyanothece sp (strain PCC 7424) (Synechococcus sp. (strain ATCC 29155)). Bac/CyanoBac 27111.22036(PPS:0,1,0,0,271,5601) 55(CUTOFF), *
497965 CYAP2 Cyanothece sp (strain PCC 7822). Bac/CyanoBac 27111.10054(PPS:0,1,0,0,0,6500) 56.32(X-RP), 56.32(X-seed)
>395961 CYAP4 Cyanothece sp (strain PCC 7425 / ATCC 29141). Bac/CyanoBac 27111.19573(PPS:0,1,0,0,234,5189) 55(CUTOFF), *
>41431 CYAP8 Cyanothece sp (strain PCC 8801) (Synechococcus sp. (strain PCC 8801 / RF-1)). Bac/CyanoBac 27111.24424(PPS:0,1,3,0,261,4299) 55(CUTOFF), *
395962 CYAP0 Cyanothece sp (strain PCC 8802) (Synechococcus sp. (strain RF-2)). Bac/CyanoBac 19111.06758(PPS:0,0,0,0,0,4369) 91.55(X-RP), 91.55(X-seed)
>173976 CNSV Cycas necrotic stunt virus (CNSV) Virus 27111.01732(PPS:0,1,1,0,2,2) 55(CUTOFF), *
>880070 CYCMS Cyclobacterium marinum (strain ATCC 25205 / DSM 745) (Flectobacillus marinus) Bac/CFB_bac 27111.07732(PPS:0,1,0,0,1,4967) 55(CUTOFF), *
>385025 CYCSP Cycloclasticus sp (strain P1). Bac/Gamma-proteo 27111.03459(PPS:0,1,0,0,0,2237) 55(CUTOFF), *
>654905 GVCPM Cydia pomonella granulosis virus (isolate Mexico/1963) (CpGV) (Cydia pomonella granulovirus) Virus 37111.10208(PPS:1,1,6,0,4,143) 55(CUTOFF), * RefP
>269798 CYTH3 Cytophaga hutchinsonii (strain ATCC 33406 / NCIMB 9469) Bac/CFB_bac 27111.33878(PPS:0,1,2,30,246,3498) 55(CUTOFF), *
>13037 DANPL Danaus plexippus (Monarch butterfly) Euk/Animal 27111.31669(PPS:0,1,4,0,0,16252) 55(CUTOFF), *
>7955 DANRE Danio rerio (Zebrafish) (Brachydanio rerio) Euk/Animal 37132.38450(PPS:1,1,1176,83,2898,26070) 55(CUTOFF), * RefP
>6669 DAPPU Daphnia pulex (Water flea) Euk/Animal 37111.53219(PPS:1,1,4,0,2,30118) 55(CUTOFF), * RefP
>284592 DEBHA Debaryomyces hansenii (strain ATCC 36239 / CBS 767 / JCM 1990 / NBRC 0083 / IGC 2968) (Yeast) (Torulaspora hansenii) Euk/Fungi-Metazoa 27111.55368(PPS:0,1,8,1,653,6242) 55(CUTOFF), *
>159087 DECAR Dechloromonas aromatica (strain RCB) Bac/Beta-proteo 27111.31060(PPS:0,1,1,2,449,4138) 55(CUTOFF), *
>10564 PAPVD Deer papillomavirus (DPV) (Deer fibroma virus) Virus 27111.02037(PPS:0,1,1,0,8,8) 55(CUTOFF), *
>305674 DPV83 Deerpox virus (strain Mule deer/United States/W-848-83/1983) (DPV) Virus 37111.01926(PPS:1,1,1,0,1,159) 55(CUTOFF), * RefP
>639282 DEFDS Deferribacter desulfuricans (strain DSM 14783 / JCM 11476 / NBRC 101012 / SSM1) Other Bacteria 27111.05233(PPS:0,1,1,0,0,2329) 55(CUTOFF), *
>243164 DEHE1 Dehalococcoides ethenogenes (strain 195) Other Bacteria 27111.15738(PPS:0,1,1,0,239,1496) 55(CUTOFF), *
216389 DEHSB Dehalococcoides sp (strain BAV1). Other Bacteria 19111.13577(PPS:0,0,1,0,200,1343) 77.12(X-RP), 77.12(X-seed)
255470 DEHSC Dehalococcoides sp (strain CBDB1). Other Bacteria 19111.13754(PPS:0,0,0,0,238,1300) 76.67(X-RP), 76.67(X-seed)
633145 DEHSG Dehalococcoides sp (strain GT). Other Bacteria 19111.02112(PPS:0,0,0,0,0,1366) 75.55(X-RP), 75.55(X-seed)
311424 DEHSV Dehalococcoides sp (strain VS). Other Bacteria 19111.02113(PPS:0,0,0,0,2,1303) 76.69(X-RP), 76.69(X-seed)
>552811 DEHLB Dehalogenimonas lykanthroporepellens (strain ATCC BAA-1523 / JCM 15061 / BL-DC-9) Other Bacteria 27111.02582(PPS:0,1,0,0,2,1606) 55(CUTOFF), *
>546414 DEIDV Deinococcus deserti (strain VCD115 / DSM 17065 / LMG 22923) Bac/Dein-Therm 27111.16743(PPS:0,1,2,0,166,3419) 55(CUTOFF), *
>319795 DEIGD Deinococcus geothermalis (strain DSM 11300) Bac/Dein-Therm 27111.20120(PPS:0,1,0,6,261,2992) 55(CUTOFF), *
>745776 DEIGI Deinococcus gobiensis (strain DSM 21396 / JCM 16679 / CGMCC 17299 / I-0). Bac/Dein-Therm 27111.06539(PPS:0,1,0,0,0,4228) 55(CUTOFF), *
>709986 DEIML Deinococcus maricopensis (strain DSM 21211 / LMG 22137 / NRRL B-23946 / LB-34) Bac/Dein-Therm 27111.06660(PPS:0,1,1,0,0,3251) 55(CUTOFF), *
>937777 DEIPD Deinococcus peraridilitoris (strain DSM 19664 / LMG 22246 / CIP 109416 / KR-200) Bac/Dein-Therm 27111.06402(PPS:0,1,0,0,0,4139) 55(CUTOFF), *
>693977 DEIPM Deinococcus proteolyticus (strain ATCC 35074 / DSM 20540 / JCM 6276 / NBRC 101906 / NCIMB 13154 / VKM Ac-1939 / CCM 2703) Bac/Dein-Therm 27111.05816(PPS:0,1,1,0,2,2642) 55(CUTOFF), *
>243230 DEIRA Deinococcus radiodurans (strain ATCC 13939 / DSM 20539 / JCM 16871 / LMG 4051 / NBRC 15346 / NCIMB 9279 / R1 / VKM B-1422) Bac/Dein-Therm 37113.54466(PPS:1,1,85,198,502,3078) 55(CUTOFF), * RefP
>398578 DELAS Delftia acidovorans (strain DSM 14801 / SPH-1) Bac/Beta-proteo 27111.23382(PPS:0,1,1,1,246,5932) 55(CUTOFF), *
742013 DELSC Delftia sp (strain Cs1-4). Bac/Beta-proteo 19111.10639(PPS:0,0,1,0,0,5823) 82.45(X-RP), 82.45(X-seed)
>11059 DEN1W Dengue virus type 1 (strain Nauru/West Pac/1974) (DENV-1) Virus 37111.12018(PPS:1,1,6,5,1,1) 55(CUTOFF), * RefP
408685 DEN1B Dengue virus type 1 (strain Brazil/97-11/1997) (DENV-1) Virus 19111.05380(PPS:0,0,3,1,1,1) 100.00(X-RP), 100.00(X-seed)
33741 DEN1S Dengue virus type 1 (strain Singapore/S275/1990) (DENV-1) Virus 19111.01681(PPS:0,0,1,0,1,1) 100.00(X-RP), 100.00(X-seed)
413041 DEN28 Dengue virus type 2 (isolate Thailand/0168/1979) (DENV-2) Virus 19111.07447(PPS:0,0,4,2,1,1) 100.00(X-RP), 100.00(X-seed)
31635 DEN27 Dengue virus type 2 (strain 16681-PDK53) (DENV-2) Virus 19111.05816(PPS:0,0,3,2,1,1) 100.00(X-RP), 100.00(X-seed)
11064 DEN2J Dengue virus type 2 (strain Jamaica/1409/1983) (DENV-2) Virus 19111.07012(PPS:0,0,4,1,1,1) 100.00(X-RP), 100.00(X-seed)
408694 DEN2Q Dengue virus type 2 (strain Peru/IQT2913/1996) (DENV-2) Virus 19111.03748(PPS:0,0,2,1,1,1) 100.00(X-RP), 100.00(X-seed)
11066 DEN2P Dengue virus type 2 (strain Puerto Rico/PR159-S1/1969) (DENV-2) Virus 19111.14741(PPS:0,0,5,15,1,1) 100.00(X-RP), 100.00(X-seed)
31634 DEN26 Dengue virus type 2 (strain Thailand/16681/1984) (DENV-2) Virus 19111.23330(PPS:0,0,14,1,1,1) 100.00(X-RP), 100.00(X-seed)
11065 DEN2N Dengue virus type 2 (strain Thailand/NGS-C/1944) (DENV-2) Virus 19111.09079(PPS:0,0,5,2,1,1) 100.00(X-RP), 100.00(X-seed)
408690 DEN3C Dengue virus type 3 (strain China/80-2/1980) (DENV-3) Virus 19111.00049(PPS:0,0,0,0,1,1) 100.00(X-RP), 100.00(X-seed)
408691 DEN3M Dengue virus type 3 (strain Martinique/1243/1999) (DENV-3) Virus 19111.01681(PPS:0,0,1,0,1,1) 100.00(X-RP), 100.00(X-seed)
408870 DEN3P Dengue virus type 3 (strain Philippines/H87/1956) (DENV-3) Virus 19111.06362(PPS:0,0,2,7,1,1) 100.00(X-RP), 100.00(X-seed)
408693 DEN3I Dengue virus type 3 (strain Singapore/8120/1995) (DENV-3) Virus 19111.00920(PPS:0,0,0,2,1,1) 100.00(X-RP), 100.00(X-seed)
408692 DEN3S Dengue virus type 3 (strain Sri Lanka/1266/2000) (DENV-3) Virus 19111.01681(PPS:0,0,1,0,1,1) 100.00(X-RP), 100.00(X-seed)
408871 DEN4D Dengue virus type 4 (strain Dominica/814669/1981) (DENV-4) Virus 19111.07883(PPS:0,0,4,3,1,1) 100.00(X-RP), 100.00(X-seed)
408686 DEN4P Dengue virus type 4 (strain Philippines/H241/1956) (DENV-4) Virus 19111.00485(PPS:0,0,0,1,1,1) 100.00(X-RP), 100.00(X-seed)
408687 DEN4S Dengue virus type 4 (strain Singapore/8976/1995) (DENV-4) Virus 19111.00049(PPS:0,0,0,0,1,1) 100.00(X-RP), 100.00(X-seed)
408688 DEN4T Dengue virus type 4 (strain Thailand/0348/1991) (DENV-4) Virus 19111.10171(PPS:0,0,3,12,1,1) 100.00(X-RP), 100.00(X-seed)
408689 DEN4H Dengue virus type 4 (strain Thailand/0476/1997) (DENV-4) Virus 19111.01681(PPS:0,0,1,0,1,1) 100.00(X-RP), 100.00(X-seed)
>522772 DENA2 Denitrovibrio acetiphilus (strain DSM 12809 / N2460) Other Bacteria 27111.04520(PPS:0,1,0,0,1,2891) 55(CUTOFF), *
>644282 DESB2 Desulfarculus baarsii (strain ATCC 33931 / DSM 2075 / VKM B-1802 / 2st14) Bac/Delta-Epsilon-proteo 27111.14227(PPS:0,1,4,6,1,3257) 55(CUTOFF), *
>439235 DESAA Desulfatibacillum alkenivorans (strain AK-01) Bac/Delta-Epsilon-proteo 27111.16725(PPS:0,1,0,0,177,5166) 55(CUTOFF), *
>871963 DESDL Desulfitobacterium dichloroeliminans (strain LMG P-21439 / DCA1) Bac/Firmicute 27111.05054(PPS:0,1,0,0,0,3268) 55(CUTOFF), *
>138119 DESHY Desulfitobacterium hafniense (strain Y51) Bac/Firmicute 27111.33524(PPS:0,1,4,9,313,4934) 55(CUTOFF), *
756499 DESDJ Desulfitobacterium dehalogenans (strain ATCC 51507 / DSM 9161 / JW/IU-DC1) Bac/Firmicute 27111.06142(PPS:0,1,0,0,0,3971) 60.68(X-RP), 60.68(X-seed)
272564 DESHD Desulfitobacterium hafniense (strain DCB-2 / DSM 10664) Bac/Firmicute 19111.29406(PPS:0,0,1,19,244,4822) 80.19(X-RP), 80.19(X-seed)
>880072 DESAR Desulfobacca acetoxidans (strain ATCC 700848 / DSM 11109 / ASRB2) Bac/Delta-Epsilon-proteo 27111.06004(PPS:0,1,1,0,0,2827) 55(CUTOFF), *
>177437 DESAH Desulfobacterium autotrophicum (strain ATCC 43914 / DSM 3382 / HRM2) Bac/Delta-Epsilon-proteo 27111.15207(PPS:0,1,0,0,157,4823) 55(CUTOFF), *
>651182 DESTT Desulfobacula toluolica (strain DSM 7467 / Tol2) Bac/Delta-Epsilon-proteo 27111.06425(PPS:0,1,0,0,0,4154) 55(CUTOFF), *
>577650 DESPD Desulfobulbus propionicus (strain ATCC 33891 / DSM 2032 / 1pr3) Bac/Delta-Epsilon-proteo 27111.04975(PPS:0,1,0,0,0,3217) 55(CUTOFF), *
>1167006 DESSD Desulfocapsa sulfexigens (strain DSM 10523 / SB164P1) Bac/Delta-Epsilon-proteo 27111.05381(PPS:0,1,0,0,0,3479) 55(CUTOFF), *
>96561 DESOH Desulfococcus oleovorans (strain DSM 6200 / Hxd3) Bac/Delta-Epsilon-proteo 27111.14379(PPS:0,1,0,0,190,3235) 55(CUTOFF), *
>485915 DESRD Desulfohalobium retbaense (strain DSM 5692) Bac/Delta-Epsilon-proteo 27111.03849(PPS:0,1,0,0,0,2489) 55(CUTOFF), *
>525897 DESBD Desulfomicrobium baculatum (strain DSM 4028 / VKM B-1378) (Desulfovibrio baculatus) Bac/Delta-Epsilon-proteo 27111.05308(PPS:0,1,0,0,1,3400) 55(CUTOFF), *
>706587 DESTA Desulfomonile tiedjei (strain ATCC 49306 / DSM 6799 / DCB-1) Bac/Delta-Epsilon-proteo 27111.08316(PPS:0,1,0,0,0,5376) 55(CUTOFF), *
>477974 DESAP Desulforudis audaxviator (strain MP104C) Bac/Firmicute 27111.13282(PPS:0,1,0,0,203,2111) 55(CUTOFF), *
>646529 DESAJ Desulfosporosinus acidiphilus (strain DSM 22704 / JCM 16185 / SJ4) Bac/Firmicute 27111.06863(PPS:0,1,0,0,0,4437) 55(CUTOFF), *
>768704 DESMD Desulfosporosinus meridiei (strain ATCC BAA-275 / DSM 13257 / NCIMB 13706 / S10) Bac/Firmicute 27111.08292(PPS:0,1,1,0,0,4306) 55(CUTOFF), 57.03(X-seed)
768706 DESOD Desulfosporosinus orientis (strain ATCC 19365 / DSM 765 / NCIMB 8382 / VKM B-1628) (Desulfotomaculum orientis) Bac/Firmicute 27111.08000(PPS:0,1,0,0,0,5172) 57.03(X-RP), *
>177439 DESPS Desulfotalea psychrophila (strain LSv54 / DSM 12343) Bac/Delta-Epsilon-proteo 27111.26214(PPS:0,1,2,5,320,3221) 55(CUTOFF), *
>485916 DESAS Desulfotomaculum acetoxidans (strain ATCC 49208 / DSM 771 / VKM B-1644) Bac/Firmicute 27111.06593(PPS:0,1,0,1,0,3981) 55(CUTOFF), *
>868595 DESCC Desulfotomaculum carboxydivorans (strain DSM 14880 / VKM B-2319 / CO-1-SRB) Bac/Firmicute 27111.04019(PPS:0,1,0,0,0,2599) 55(CUTOFF), *
>760568 DESK7 Desulfotomaculum kuznetsovii (strain DSM 6115 / VKM B-1805 / 17) Bac/Firmicute 27111.05187(PPS:0,1,0,0,0,3354) 55(CUTOFF), *
>349161 DESRM Desulfotomaculum reducens (strain MI-1) Bac/Firmicute 27111.18888(PPS:0,1,0,0,283,3183) 55(CUTOFF), *
>696281 DESRL Desulfotomaculum ruminis (strain ATCC 23193 / DSM 2154 / NCIB 8452 / DL) Bac/Firmicute 27111.05774(PPS:0,1,0,0,0,3733) 55(CUTOFF), *
>643562 DESAO Desulfovibrio aespoeensis (strain ATCC 700646 / DSM 10631 / Aspo-2) Bac/Delta-Epsilon-proteo 27111.05036(PPS:0,1,0,0,0,3256) 55(CUTOFF), *
>525146 DESDA Desulfovibrio desulfuricans (strain ATCC 27774 / DSM 6949) Bac/Delta-Epsilon-proteo 27111.57904(PPS:0,1,21,24,194,2335) 55(CUTOFF), *
>207559 DESDG Desulfovibrio desulfuricans (strain G20) Bac/Delta-Epsilon-proteo 27111.25940(PPS:0,1,1,11,295,3207) 55(CUTOFF), *
>573370 DESMR Desulfovibrio magneticus (strain ATCC 700980 / DSM 13731 / RS-1) Bac/Delta-Epsilon-proteo 27111.15123(PPS:0,1,0,0,164,4545) 55(CUTOFF), *
>1322246 DESPC Desulfovibrio piezophilus (strain DSM 21447 / JCM 15486 / C1TLV30) Bac/Delta-Epsilon-proteo 27111.05039(PPS:0,1,0,0,0,3258) 55(CUTOFF), *
>526222 DESAD Desulfovibrio salexigens (strain ATCC 14822 / DSM 2638 / NCIB 8403 / VKM B-1763) Bac/Delta-Epsilon-proteo 27111.17056(PPS:0,1,1,0,194,3783) 55(CUTOFF), *
>882 DESVH Desulfovibrio vulgaris (strain Hildenborough / ATCC 29579 / NCIMB 8303) Bac/Delta-Epsilon-proteo 37113.02383(PPS:1,1,84,95,375,3514) 55(CUTOFF), * RefP
573059 DESVR Desulfovibrio vulgaris (strain RCH1) Bac/Delta-Epsilon-proteo 19111.04952(PPS:0,0,0,0,0,3202) 90.46(X-RP), 90.46(X-seed)
391774 DESVV Desulfovibrio vulgaris subsp vulgaris (strain DP4). Bac/Delta-Epsilon-proteo 19111.18811(PPS:0,0,0,1,276,3075) 83.38(X-RP), 83.38(X-seed)
>883 DESVM Desulfovibrio vulgaris (strain Miyazaki F / DSM 19637) Bac/Delta-Epsilon-proteo 27111.59398(PPS:0,1,15,44,220,3170) 55(CUTOFF), *
>653733 DESIS Desulfurispirillum indicum (strain ATCC BAA-1389 / S5) Other Bacteria 27111.04025(PPS:0,1,0,0,2,2539) 55(CUTOFF), *
>589865 DESAT Desulfurivibrio alkaliphilus (strain DSM 19089 / UNIQEM U267 / AHT2) Bac/Delta-Epsilon-proteo 27111.03995(PPS:0,1,0,0,0,2583) 55(CUTOFF), *
>868864 DESTD Desulfurobacterium thermolithotrophum (strain DSM 11699 / BSA) Bac/Aquific 27111.03942(PPS:0,1,1,0,0,1494) 55(CUTOFF), *
648996 THEA1 Thermovibrio ammonificans (strain DSM 15698 / JCM 12110 / HB-1) Bac/Aquific 27111.02791(PPS:0,1,0,0,0,1805) 56.19(X-RP), 56.19(X-seed)
>490899 DESK1 Desulfurococcus kamchatkensis (strain 1221n / DSM 18924) Arch/Crenar 27111.04539(PPS:0,1,0,0,46,1468) 55(CUTOFF), 69.54(X-seed)
765177 DESM0 Desulfurococcus mucosus (strain ATCC 35584 / DSM 2162 / JCM 9187 / O7/1) Arch/Crenar 27111.02075(PPS:0,1,0,0,0,1342) 69.54(X-RP), *
>246195 DICNV Dichelobacter nodosus (strain VCS1703A) Bac/Gamma-proteo 27111.17888(PPS:0,1,2,3,230,1273) 55(CUTOFF), *
>198628 DICD3 Dickeya dadantii (strain 3937) (Erwinia chrysanthemi (strain 3937)) Bac/Gamma-proteo 27111.90167(PPS:0,1,44,19,63,4516) 55(CUTOFF), *
590409 DICD5 Dickeya dadantii (strain Ech586) Bac/Gamma-proteo 19111.06726(PPS:0,0,0,0,7,4125) 75.35(X-RP), 75.35(X-seed)
579405 DICDC Dickeya dadantii (strain Ech703) Bac/Gamma-proteo 27111.07373(PPS:0,1,0,1,17,3943) 62.53(X-RP), 62.53(X-seed)
561229 DICZE Dickeya zeae (strain Ech1591) Bac/Gamma-proteo 19111.07020(PPS:0,0,0,0,13,4124) 75.69(X-RP), 75.69(X-seed)
>515635 DICTD Dictyoglomus turgidum (strain Z-1310 / DSM 6724) Other Bacteria 37111.10226(PPS:1,1,0,0,153,1731) 55(CUTOFF), * RefP
309799 DICT6 Dictyoglomus thermophilum (strain ATCC 35947 / DSM 3960 / H-6-12) Other Bacteria 19111.13852(PPS:0,0,2,0,155,1901) 83.24(X-RP), 83.24(X-seed)
>44689 DICDI Dictyostelium discoideum (Slime mold) Euk/Myctzoa 37131.27518(PPS:1,1,1069,138,4121,12731) 55(CUTOFF), * RefP
>1054147 DICFS Dictyostelium fasciculatum (strain SH3) (Slime mold) Euk/Myctzoa 27111.18797(PPS:0,1,0,0,0,12151) 55(CUTOFF), *
>5786 DICPU Dictyostelium purpureum (Slime mold) Euk/Myctzoa 37111.19100(PPS:1,1,0,0,0,12347) 55(CUTOFF), * RefP
>398580 DINSH Dinoroseobacter shibae (strain DFL 12) Bac/Alpha-proteo 27111.20239(PPS:0,1,0,1,275,4030) 55(CUTOFF), *
>7227 DROME Drosophila melanogaster (Fruit fly) Euk/Animal 37185.70850(PPS:1,1,4327,532,3170,14247) 55(CUTOFF), * RefP
7217 DROAN Drosophila ananassae (Fruit fly) Euk/Animal 27111.49939(PPS:0,1,12,0,146,14967) 64.81(X-RP), 64.81(X-seed)
7220 DROER Drosophila erecta (Fruit fly) Euk/Animal 19111.73731(PPS:0,0,26,0,168,14877) 78.38(X-RP), 78.38(X-seed)
46245 DROPS Drosophila pseudoobscura pseudoobscura (Fruit fly) Euk/Animal 37112.33095(PPS:1,1,56,0,348,15865) 59.74(X-RP), 59.74(X-seed) RefP
7238 DROSE Drosophila sechellia (Fruit fly) Euk/Animal 27111.78840(PPS:0,1,28,0,166,16134) 71.72(X-RP), 71.72(X-seed)
7240 DROSI Drosophila simulans (Fruit fly) Euk/Animal 27112.53631(PPS:0,1,75,0,152,15351) 65.22(X-RP), 65.22(X-seed)
7244 DROVI Drosophila virilis (Fruit fly) Euk/Animal 27112.01859(PPS:0,1,44,0,156,14456) 55.16(X-RP), 55.16(X-seed)
7260 DROWI Drosophila willistoni (Fruit fly) Euk/Animal 27111.48703(PPS:0,1,11,0,139,15446) 55.74(X-RP), 55.74(X-seed)
7245 DROYA Drosophila yakuba (Fruit fly) Euk/Animal 19111.82806(PPS:0,0,30,0,186,15950) 76.37(X-RP), 76.37(X-seed)
>7230 DROMO Drosophila mojavensis (Fruit fly) Euk/Animal 27111.47663(PPS:0,1,11,1,138,14524) 55(CUTOFF), *
7222 DROGR Drosophila grimshawi (Fruit fly) (Idiomyia grimshawi) Euk/Animal 27111.37935(PPS:0,1,5,0,141,14750) 63.83(X-RP), 63.83(X-seed)
>7234 DROPE Drosophila persimilis (Fruit fly) Euk/Animal 27111.45875(PPS:0,1,8,0,140,16750) 55(CUTOFF), *
>654931 DXV96 Drosophila x virus (isolate Chung/1996) (DXV) Virus 37111.03415(PPS:1,1,2,0,3,3) 55(CUTOFF), * RefP
>693992 DHAV Duck hepatitis A virus (strain Duck/Taiwan/03D/2003) (DHAV) Virus 37111.00000(PPS:1,1,0,0,0,1) 55(CUTOFF), * RefP
>644639 DHBVQ Duck hepatitis B virus (isolate Shanghai/DHBVQCA34) (DHBV) Virus 37111.00202(PPS:1,1,0,0,4,4) 55(CUTOFF), * RefP
10439 HPBDB Duck hepatitis B virus (isolate brown Shanghai duck S5) (DHBV) Virus 19111.03466(PPS:0,0,2,0,4,4) 100.00(X-RP), 100.00(X-seed)
10440 HPBDW Duck hepatitis B virus (isolate white Shanghai duck S31) (DHBV) Virus 19111.03466(PPS:0,0,2,0,4,4) 100.00(X-RP), 100.00(X-seed)
31510 HPBDC Duck hepatitis B virus (strain China) (DHBV) Virus 19111.03466(PPS:0,0,2,0,4,4) 100.00(X-RP), 100.00(X-seed)
489542 DHBV3 Duck hepatitis B virus (strain Germany/DHBV-3) (DHBV) Virus 19111.11624(PPS:0,0,7,0,4,4) 100.00(X-RP), 100.00(X-seed)
489543 DHBV1 Duck hepatitis B virus (strain United States/DHBV-16) (DHBV) Virus 19111.18153(PPS:0,0,11,0,4,5) 100.00(X-RP), 100.00(X-seed)
28300 HHBV Heron hepatitis B virus (HHBV) Virus 19111.03466(PPS:0,0,2,0,4,4) 100.00(X-RP), 100.00(X-seed)
>471854 DYAFD Dyadobacter fermentans (strain ATCC 700827 / DSM 18053 / NS114) Bac/CFB_bac 27111.10573(PPS:0,1,0,4,1,5677) 55(CUTOFF), *
>926556 ECHVK Echinicola vietnamensis (strain DSM 17526 / LMG 23754 / KMM 6221) Bac/CFB_bac 27111.06939(PPS:0,1,0,0,0,4486) 55(CUTOFF), *
>2880 ECTSI Ectocarpus siliculosus (Brown alga) Other Eukaryota 27111.24620(PPS:0,1,0,0,1,15883) 55(CUTOFF), *
>654926 ESV1K Ectocarpus siliculosus virus 1 (isolate New Zealand/Kaikoura/1988) (EsV-1) Virus 37111.00000(PPS:1,1,0,0,0,1) 55(CUTOFF), * RefP
>1003232 EDHAE Edhazardia aedis (strain USNM 41457) (Microsporidian parasite) Euk/Fungi-Metazoa 27111.06509(PPS:0,1,0,0,0,4208) 55(CUTOFF), *
>634503 EDWI9 Edwardsiella ictaluri (strain 93-146) Bac/Gamma-proteo 27111.29673(PPS:0,1,2,0,420,3675) 55(CUTOFF), 70.69(X-seed)
498217 EDWTE Edwardsiella tarda (strain EIB202) Bac/Gamma-proteo 27111.07873(PPS:0,1,1,0,15,3557) 70.69(X-RP), *
718251 EDWTF Edwardsiella tarda (strain FL6-60) Bac/Gamma-proteo 19111.05306(PPS:0,0,0,0,6,3239) 73.07(X-RP), 90.49(X-seed)
>479437 EGGLE Eggerthella lenta (strain ATCC 25559 / DSM 2243 / JCM 9979 / NCTC 11813 / VPI 0255) (Eubacterium lentum) Bac/ActnBac 27111.05136(PPS:0,1,0,1,0,3039) 55(CUTOFF), *
>502558 EEGSY Eggerthella sp (strain YY7918). Bac/ActnBac 27111.03506(PPS:0,1,0,0,0,2267) 55(CUTOFF), *
>12151 EPMV Eggplant mosaic virus Virus 27111.01783(PPS:0,1,1,0,3,3) 55(CUTOFF), *
>205920 EHRCR Ehrlichia chaffeensis (strain Arkansas) Bac/Alpha-proteo 27111.18981(PPS:0,1,2,11,187,1099) 55(CUTOFF), 58.52(X-seed)
269484 EHRCJ Ehrlichia canis (strain Jake) Bac/Alpha-proteo 27111.10745(PPS:0,1,0,0,189,918) 70.61(X-RP), 64.13(X-seed)
302409 EHRRG Ehrlichia ruminantium (strain Gardel) Bac/Alpha-proteo 19111.10605(PPS:0,0,0,0,186,923) 63.09(X-RP), 90.36(X-seed)
254945 EHRRW Ehrlichia ruminantium (strain Welgevonden) Bac/Alpha-proteo 27111.12177(PPS:0,1,1,0,184,948) 58.52(X-RP), *
>445932 ELUMP Elusimicrobium minutum (strain Pei191) Other Bacteria 27111.08182(PPS:0,1,0,0,118,1526) 55(CUTOFF), *
>227321 EMENI Emericella nidulans (strain FGSC A4 / ATCC 38163 / CBS 11246 / NRRL 194 / M139) (Aspergillus nidulans). Euk/Fungi-Metazoa 37116.93846(PPS:1,1,311,73,775,10555) 55(CUTOFF), * RefP
>654925 EHV8U Emiliania huxleyi virus 86 (isolate United Kingdom/English Channel/1999) (EhV-86) Virus 37111.02360(PPS:1,1,1,0,0,472) 55(CUTOFF), * RefP
>929562 EMTOG Emticicia oligotrophica (strain DSM 17448 / GPTSA100-15) Bac/CFB_bac 27111.06544(PPS:0,1,0,0,0,4231) 55(CUTOFF), *
>284813 ENCCU Encephalitozoon cuniculi (strain GB-M1) (Microsporidian parasite) Euk/Fungi-Metazoa 37112.03235(PPS:1,1,40,32,424,2008) 55(CUTOFF), * RefP
907965 ENCHA Encephalitozoon hellem (strain ATCC 50504) (Microsporidian parasite) Euk/Fungi-Metazoa 19111.07767(PPS:0,0,3,0,1,1825) 86.79(X-RP), 86.79(X-seed)
876142 ENCIT Encephalitozoon intestinalis (strain ATCC 50506) (Microsporidian parasite) (Septata intestinalis) Euk/Fungi-Metazoa 19111.06190(PPS:0,0,2,0,2,1829) 86.09(X-RP), 86.09(X-seed)
1178016 ENCRO Encephalitozoon romaleae (strain SJ-2008) (Microsporidian parasite) Euk/Fungi-Metazoa 19111.02823(PPS:0,0,0,0,0,1826) 85.96(X-RP), 85.96(X-seed)
>650129 EMCVR Encephalomyocarditis virus (strain Rueckert) (EMCV) Virus 37111.04996(PPS:1,1,3,0,2,2) 55(CUTOFF), 66.67(X-seed) RefP
12104 EMCV Encephalomyocarditis virus Virus 27111.06576(PPS:0,1,4,0,1,1) 66.67(X-RP), *
12105 EMCVB Encephalomyocarditis virus (strain emc-b nondiabetogenic) Virus 19111.03313(PPS:0,0,2,0,1,1) 66.67(X-RP), 100.00(X-seed)
12106 EMCVD Encephalomyocarditis virus (strain emc-d diabetogenic) Virus 19111.04945(PPS:0,0,3,0,1,1) 66.67(X-RP), 100.00(X-seed)
12107 ENMGO Mengo encephalomyocarditis virus Virus 27111.07498(PPS:0,1,4,2,2,2) 50.00(X-RP), 66.67(X-seed)
>5759 ENTHI Entamoeba histolytica Other Eukaryota 37112.66326(PPS:1,1,81,48,19,7958) 55(CUTOFF), * RefP
370354 ENTDS Entamoeba dispar (strain ATCC PRA-260 / SAW760) Other Eukaryota 19111.13658(PPS:0,0,0,0,7,8606) 78.71(X-RP), 78.71(X-seed)
1076696 ENTNP Entamoeba nuttalli (strain P19) (Amoeba) Other Eukaryota 19111.09553(PPS:0,0,0,0,0,6176) 81.91(X-RP), 81.91(X-seed)
>29252 BP186 Enterobacteria phage 186 (Bacteriophage 186) Virus 27111.16408(PPS:0,1,9,2,16,41) 55(CUTOFF), *
>10730 BP933 Enterobacteria phage 933W (Bacteriophage 933W) Virus 27111.24233(PPS:0,1,14,2,8,80) 55(CUTOFF), 73.89(X-seed)
97081 BPVT2 Enterobacteria phage VT2-Sa (Bacteriophage VT2-Sa) Virus 27111.03631(PPS:0,1,2,0,5,79) 73.89(X-RP), *
>12018 BPGA Enterobacteria phage GA (Bacteriophage GA) Virus 27111.05968(PPS:0,1,3,2,4,4) 55(CUTOFF), *
329853 BPBZ1 Enterobacteria phage BZ13 (Bacteriophage BZ13) Virus 19111.00017(PPS:0,0,0,0,0,12) 100.00(X-RP), 100.00(X-seed)
12021 BPKU1 Enterobacteria phage KU1 (Bacteriophage Ku1) Virus 19111.01636(PPS:0,0,1,0,0,4) 100.00(X-RP), 100.00(X-seed)
>10742 BPHK0 Enterobacteria phage HK022 (Bacteriophage HK022) Virus 27111.03316(PPS:0,1,2,0,0,35) 55(CUTOFF), *
>155148 BPHK6 Enterobacteria phage HK620 (Bacteriophage HK620) Virus 27111.10198(PPS:0,1,4,8,2,58) 55(CUTOFF), *
>37554 BPHK7 Enterobacteria phage HK97 (Bacteriophage HK97) Virus 27111.17710(PPS:0,1,7,14,2,60) 55(CUTOFF), *
>10867 BPIKE Enterobacteria phage IKe (Bacteriophage IKe) Virus 27111.13185(PPS:0,1,7,3,9,9) 55(CUTOFF), 70.59(X-seed)
10869 BPI22 Enterobacteria phage I2-2 (Bacteriophage I2-2) Virus 27111.02037(PPS:0,1,1,0,8,8) 70.59(X-RP), *
>10868 BPIF1 Enterobacteria phage If1 (Bacteriophage If1) Virus 27111.08292(PPS:0,1,4,3,9,10) 55(CUTOFF), *
>344022 BPK1E Enterobacteria phage K1E (Bacteriophage K1E) Virus 27111.01726(PPS:0,1,1,0,0,62) 55(CUTOFF), *
>344021 BPK1F Enterobacteria phage K1F (Bacteriophage K1F) Virus 27111.15653(PPS:0,1,9,2,0,63) 55(CUTOFF), *
>10870 BPM13 Enterobacteria phage M13 (Bacteriophage M13) Virus 37111.29180(PPS:1,1,16,6,9,10) 55(CUTOFF), * RefP
10863 BPF1 Enterobacteria phage f1 (Bacteriophage f1) Virus 19111.29075(PPS:0,0,13,17,9,10) 100.00(X-RP), 100.00(X-seed)
10864 BPFD Enterobacteria phage fd (Bacteriophage fd) Virus 19111.32227(PPS:0,0,16,13,9,9) 100.00(X-RP), 100.00(X-seed)
>329852 BPMS2 Enterobacteria phage MS2 (Bacteriophage MS2) Virus 37111.43643(PPS:1,1,17,36,4,18) 55(CUTOFF), * RefP
12017 BPFR Enterobacteria phage fr (Bacteriophage fr) Virus 19111.10864(PPS:0,0,6,2,4,4) 100.00(X-RP), 100.00(X-seed)
>75723 BPMX1 Enterobacteria phage MX1 (Bacteriophage MX1) Virus 37111.03466(PPS:1,1,2,0,4,4) 55(CUTOFF), * RefP
39803 BPQBE Enterobacteria phage Qbeta (Bacteriophage Q-beta) Virus 19111.00029(PPS:0,0,0,0,0,20) 100.00(X-RP), 100.00(X-seed)
12027 BPSP Enterobacteria phage SP (Bacteriophage SP) Virus 27111.01834(PPS:0,1,1,0,4,4) 66.67(X-RP), 66.67(X-seed)
>10677 BPMU Enterobacteria phage Mu (Bacteriophage Mu) Virus 37111.53346(PPS:1,1,26,19,52,52) 55(CUTOFF), * RefP
665033 BPD10 Enterobacteria phage D108 (Bacteriophage D108) Virus 19111.00087(PPS:0,0,0,0,0,57) 85.98(X-RP), 85.98(X-seed)
>40631 BPN15 Enterobacteria phage N15 (Bacteriophage N15) Virus 37111.09139(PPS:1,1,5,2,2,8) 55(CUTOFF), * RefP
>10752 BPN4 Enterobacteria phage N4 (Bacteriophage N4) Virus 37111.11962(PPS:1,1,4,12,2,72) 55(CUTOFF), * RefP
>10678 BPP1 Enterobacteria phage P1 (Bacteriophage P1) Virus 37111.83444(PPS:1,1,41,36,14,112) 55(CUTOFF), * RefP
>10679 BPP2 Enterobacteria phage P2 (Bacteriophage P2) Virus 37111.32977(PPS:1,1,18,4,35,89) 55(CUTOFF), * RefP
>10754 BPP22 Enterobacteria phage P22 (Bacteriophage P22) Virus 37112.11336(PPS:1,1,51,57,64,87) 55(CUTOFF), * RefP
>10680 BPP4 Enterobacteria phage P4 (Bacteriophage P4) Virus 27111.16653(PPS:0,1,9,3,13,13) 55(CUTOFF), *
[truncated: 2,475 more rows]

## Sheet: 35
>212035 MIMIV Acanthamoeba polyphaga mimivirus (APMV) Virus 37111.87722(PPS:1,1,15,39,909,909) 35(CUTOFF), * RefP
[truncated: 3,388 more rows]

## Sheet: 15
>212035 MIMIV Acanthamoeba polyphaga mimivirus (APMV) Virus 37111.87722(PPS:1,1,15,39,909,909) 15(CUTOFF), * RefP
[truncated: 3,388 more rows]
