# Supplementary material for: Census-based rapid and accurate metagenome taxonomic profiling
Source: BMC Genomics. 2014 Oct 21;15(1):918. doi: 10.1186/1471-2164-15-918 (PMC4218995; doi:10.1186/1471-2164-15-918)
Supplement: Supplementary file 5 — Additional file 5: Table S3: Result from MetaPhlAn-Galaxy version on analysis of 50,000 reads from synthetic test data. (XLSX 9 KB) [file 12864_2013_6618_MOESM5_ESM.xlsx]

## Sheet: Galaxy4-(MetaPhlAn_on_data_3).c
k__Bacteria	77.1704
k__Archaea	22.8296
k__Bacteria|p__Proteobacteria	42.1069
k__Bacteria|p__Firmicutes	35.0635
k__Archaea|p__Euryarchaeota	22.8296
k__Bacteria|p__Proteobacteria|c__Gammaproteobacteria	42.1069
k__Bacteria|p__Firmicutes|c__Bacilli	35.0635
k__Archaea|p__Euryarchaeota|c__Archaeoglobi	22.8296
k__Bacteria|p__Proteobacteria|c__Gammaproteobacteria|o__Enterobacteriales	42.1069
k__Bacteria|p__Firmicutes|c__Bacilli|o__Bacillales	35.0635
k__Archaea|p__Euryarchaeota|c__Archaeoglobi|o__Archaeoglobales	22.8296
k__Bacteria|p__Proteobacteria|c__Gammaproteobacteria|o__Enterobacteriales|f__Enterobacteriaceae	42.1069
k__Bacteria|p__Firmicutes|c__Bacilli|o__Bacillales|f__Bacillaceae	35.0635
k__Archaea|p__Euryarchaeota|c__Archaeoglobi|o__Archaeoglobales|f__Archaeoglobaceae	22.8296
k__Bacteria|p__Proteobacteria|c__Gammaproteobacteria|o__Enterobacteriales|f__Enterobacteriaceae|g__Escherichia	42.1069
k__Bacteria|p__Firmicutes|c__Bacilli|o__Bacillales|f__Bacillaceae|g__Bacillus	35.0635
k__Archaea|p__Euryarchaeota|c__Archaeoglobi|o__Archaeoglobales|f__Archaeoglobaceae|g__Archaeoglobus	22.8296
k__Bacteria|p__Proteobacteria|c__Gammaproteobacteria|o__Enterobacteriales|f__Enterobacteriaceae|g__Escherichia|s__Escherichia_coli	41.8474
k__Bacteria|p__Firmicutes|c__Bacilli|o__Bacillales|f__Bacillaceae|g__Bacillus|s__Bacillus_subtilis	35.0635
k__Archaea|p__Euryarchaeota|c__Archaeoglobi|o__Archaeoglobales|f__Archaeoglobaceae|g__Archaeoglobus|s__Archaeoglobus_fulgidus	22.8296
k__Bacteria|p__Proteobacteria|c__Gammaproteobacteria|o__Enterobacteriales|f__Enterobacteriaceae|g__Escherichia|s__Escherichia_unclassified	0.25945
