# Supplementary material for: Census-based rapid and accurate metagenome taxonomic profiling
Source: BMC Genomics. 2014 Oct 21;15(1):918. doi: 10.1186/1471-2164-15-918 (PMC4218995; doi:10.1186/1471-2164-15-918)
Supplement: Supplementary file 6 — Additional file 6: Table S4: Comparison between BLAST, CensuScope, and MetaPhlAn result using a real metagenomic data (SRS011236). (XLSX 14 KB) [file 12864_2013_6618_MOESM6_ESM.xlsx]

## Sheet: Comparison among 3 methods
SRS011263	Detected_Clade	Abundance(Total)(%)	Confidence_Interval(+/-%)	Abundance(subsection)(%)
MetaphlAn (HMP result)	k_Bacteria	100		100
	k__Bacteria|p__Actinobacteria|c__Actinobacteria|o__Actinomycetales	69.8707	-	69.8707
	k__Bacteria|p__Firmicutes|c__Bacilli|o__Bacillales	1.27765	-	1.27765
	k__Bacteria|p__Firmicutes|c__Clostridia|o__Clostridiales	28.8516	-	28.8516
CensuScope_Analysis ( 50iteration / 250reads)	Bacteria	22.8		100
	cellular organisms; Bacteria; Actinobacteria; Actinobacteria; Actinobacteridae; Actinomycetales;	17.83	0.94	78.2018
	cellular organisms; Bacteria; Bacteroidetes/Chlorobi group; Bacteroidetes; Bacteroidia; Bacteroidales;	0.47	0.16	2.0614
	cellular organisms; Bacteria; Firmicutes; Bacilli; Bacillales;	0.48	0.16	2.10526
	cellular organisms; Bacteria; Firmicutes; Bacilli; Lactobacillales;	2.97	0.36	13.0263
	cellular organisms; Bacteria; Firmicutes; Clostridia; Clostridiales;	0.6	0.17	2.63158
	cellular organisms; Bacteria; Proteobacteria; Gammaproteobacteria; Enterobacteriales;	0.45	0.14	1.97368
	…	…	…	…
	Eukaryota	69.7467		100
	Homininae	35.07	1.43	50.2796	cellular organisms; Eukaryota; Opisthokonta; Metazoa; Eumetazoa; Bilateria; Deuterostomia; Chordata; Craniata; Vertebrata; Gnathostomata; Teleostomi; Euteleostomi; Sarcopterygii; Dipnotetrapodomorpha; Tetrapoda; Amniota; Mammalia; Theria; Eutheria; Boreoeutheria; Euarchontoglires; Primates; Haplorrhini; Simiiformes; Catarrhini; Hominoidea; Hominidae; Homininae;
	Cicer arietinum	1.54887	0.237295	2.22061	cellular organisms; Eukaryota; Viridiplantae; Streptophyta; Streptophytina; Embryophyta; Tracheophyta; Euphyllophyta; Spermatophyta; Magnoliophyta; Mesangiospermae; eudicotyledons; Gunneridae; Pentapetalae; rosids; fabids; Fabales; Fabaceae; Papilionoideae; Cicereae; Cicer
	Anolis carolinensis	3.6391	0.392786	5.21734	cellular organisms; Eukaryota; Opisthokonta; Metazoa; Eumetazoa; Bilateria; Deuterostomia; Chordata; Craniata; Vertebrata; Gnathostomata; Teleostomi; Euteleostomi; Sarcopterygii; Dipnotetrapodomorpha; Tetrapoda; Amniota; Sauropsida; Sauria; Lepidosauria; Squamata; Bifurcata; Unidentata; Episquamata; Toxicofera; Iguania; Iguanidae; Polychrotinae; Anolis
	Osmia cornuta	4.70677	0.526928	6.74805	cellular organisms; Eukaryota; Opisthokonta; Metazoa; Eumetazoa; Bilateria; Protostomia; Ecdysozoa; Panarthropoda; Arthropoda; Mandibulata; Pancrustacea; Hexapoda; Insecta; Dicondylia; Pterygota; Neoptera; Endopterygota; Hymenoptera; Apocrita; Aculeata; Apoidea; Megachilidae; Megachilinae; Osmiini; Osmia
	Platynereis dumerilii	1.93985	0.384493	2.78115	cellular organisms; Eukaryota; Opisthokonta; Metazoa; Eumetazoa; Bilateria; Protostomia; Lophotrochozoa; Annelida; Polychaeta; Palpata; Aciculata; Phyllodocida; Nereididae; Platynereis
	Nothobranchius furzeri	22.8421	1.1493	32.7485	cellular organisms; Eukaryota; Opisthokonta; Metazoa; Eumetazoa; Bilateria; Deuterostomia; Chordata; Craniata; Vertebrata; Gnathostomata; Teleostomi; Euteleostomi; Actinopterygii; Actinopteri; Neopterygii; Teleostei; Osteoglossocephalai; Clupeocephala; Euteleosteomorpha; Neoteleostei; Eurypterygia; Ctenosquamata; Acanthomorphata; Euacanthomorphacea; Percomorphaceae; Ovalentaria; Atherinomorphae; …
	…	…	…	…
	Viruses&Others	6.10737		100
	other sequences; artificial sequences; vectors	4.94737	0.610169	80.9717
	Viruses; dsDNA viruses- no RNA stage; Caudovirales; Siphoviridae; unclassified Siphoviridae	1.16	0.25	18.9853
	…	…	…	…
BLAST on entire metagenome	Bacteria	22.9458		100
	cellular organisms; Bacteria; Actinobacteria; Actinobacteria; Actinobacteridae; Actinomycetales;	17.99	-	78.3878
	cellular organisms; Bacteria; Bacteroidetes/Chlorobi group; Bacteroidetes; Bacteroidia; Bacteroidales;	0.379261	-	1.65255
	cellular organisms; Bacteria; Firmicutes; Bacilli; Bacillales;	0.57	-	2.48366
	cellular organisms; Bacteria; Firmicutes; Bacilli; Lactobacillales;	3.03	-	13.2026
	cellular organisms; Bacteria; Firmicutes; Clostridia; Clostridiales;	0.56	-	2.44009
	cellular organisms; Bacteria; Proteobacteria; Gammaproteobacteria; Enterobacteriales;	0.416491	-	1.81478
	…	…	…	…
	Eukaryota	70.4014		100
	Homininae	35.59	-	50.554	cellular organisms; Eukaryota; Opisthokonta; Metazoa; Eumetazoa; Bilateria; Deuterostomia; Chordata; Craniata; Vertebrata; Gnathostomata; Teleostomi; Euteleostomi; Sarcopterygii; Dipnotetrapodomorpha; Tetrapoda; Amniota; Mammalia; Theria; Eutheria; Boreoeutheria; Euarchontoglires; Primates; Haplorrhini; Simiiformes; Catarrhini; Hominoidea; Hominidae; Homininae;
	Cicer arietinum	1.58537	-	2.25194	cellular organisms; Eukaryota; Viridiplantae; Streptophyta; Streptophytina; Embryophyta; Tracheophyta; Euphyllophyta; Spermatophyta; Magnoliophyta; Mesangiospermae; eudicotyledons; Gunneridae; Pentapetalae; rosids; fabids; Fabales; Fabaceae; Papilionoideae; Cicereae; Cicer
	Anolis carolinensis	3.3712	-	4.78864	cellular organisms; Eukaryota; Opisthokonta; Metazoa; Eumetazoa; Bilateria; Deuterostomia; Chordata; Craniata; Vertebrata; Gnathostomata; Teleostomi; Euteleostomi; Sarcopterygii; Dipnotetrapodomorpha; Tetrapoda; Amniota; Sauropsida; Sauria; Lepidosauria; Squamata; Bifurcata; Unidentata; Episquamata; Toxicofera; Iguania; Iguanidae; Polychrotinae; Anolis
	Osmia cornuta	4.45703	-	6.331	cellular organisms; Eukaryota; Opisthokonta; Metazoa; Eumetazoa; Bilateria; Protostomia; Ecdysozoa; Panarthropoda; Arthropoda; Mandibulata; Pancrustacea; Hexapoda; Insecta; Dicondylia; Pterygota; Neoptera; Endopterygota; Hymenoptera; Apocrita; Aculeata; Apoidea; Megachilidae; Megachilinae; Osmiini; Osmia
	Platynereis dumerilii	1.95235	-	2.77323	cellular organisms; Eukaryota; Opisthokonta; Metazoa; Eumetazoa; Bilateria; Protostomia; Lophotrochozoa; Annelida; Polychaeta; Palpata; Aciculata; Phyllodocida; Nereididae; Platynereis
	Nothobranchius furzeri	23.4454	-	33.3032	cellular organisms; Eukaryota; Opisthokonta; Metazoa; Eumetazoa; Bilateria; Deuterostomia; Chordata; Craniata; Vertebrata; Gnathostomata; Teleostomi; Euteleostomi; Actinopterygii; Actinopteri; Neopterygii; Teleostei; Osteoglossocephalai; Clupeocephala; Euteleosteomorpha; Neoteleostei; Eurypterygia; Ctenosquamata; Acanthomorphata; Euacanthomorphacea; Percomorphaceae; Ovalentaria; Atherinomorphae; …
	…	…	…	…
	Viruses&Others	5.47552		100
	other sequences; artificial sequences; vectors	4.42552	-	80.7577
	Viruses; dsDNA viruses- no RNA stage; Caudovirales; Siphoviridae; unclassified Siphoviridae	1.05	-	19.1606
	…	…	…	…
